# Supplementary material for: Interannual and Seasonal Dynamics of Volatile Organic Compound Fluxes From the Boreal Forest Floor
Source: Front Plant Sci. 2019 Feb 22;10:191. doi: 10.3389/fpls.2019.00191 (PMC6395408; doi:10.3389/fpls.2019.00191)
Supplement: Supplementary file 1 [file Data_Sheet_1.CSV]

2010	4	20	0	14	40	-0.952	86.522	-2.4624	-0.126	-1.5768	-0.0468	-0.144	16.294	-1.7028	-3.924	4.4352	1.5084
2010	4	20	2	2	30	-1.829	88.355	-1.1952	0.1296	-1.332	0.1728	-0.162	13.763	-1.3392	0.6876	2.5704	0.4608
2010	4	20	3	14	40	-2.3	90.635	-1.0008	0.0432	-1.4076	0.1224	-0.1656	-7.3872	-1.1484	-1.7136	-0.7308	0.5616
2010	4	20	5	2	30	-2.667	92.586	-1.152	0.1944	-1.314	0.1188	-0.0468	22.493	-0.2304	-2.952	4.2732	0.1404
2010	4	20	6	14	40	-1.952	91.853	-1.1844	-0.1152	-1.0836	0.0288	-0.3096	22.475	-1.2528	-0.8856	4.2084	1.7424
2010	4	20	8	2	30	1.331	75.163	-0.8676	-0.0648	-1.2672	0.0108	-0.2232	31.583	-0.2736	0.6624	6.6816	2.1708
2010	4	20	9	14	40	3.933	61.022	-0.6264	0.2232	-1.3176	0.0576	-0.1404	40.507	1.6992	5.9652	6.9912	0.1332
2010	4	20	11	2	30	7.045	46.844	-0.486	0.3564	-0.9036	0.6912	-0.144	49.334	3.7836	9.072	10.562	0.7632
2010	4	20	12	14	40	9.215	42.281	-0.0936	0.4644	-0.7056	0.5004	-0.0468	61.672	-0.1692	9.8172	12.229	1.998
2010	4	20	14	2	30	9.063	39.748	-0.9216	0.5796	-0.4932	1.08	-0.0936	63.407	-0.0576	10.771	11.808	1.1844
2010	4	20	15	14	40	9.539	38.302	NaN	NaN	NaN	NaN	NaN	NaN	NaN	NaN	NaN	NaN
2010	4	20	18	14	41	4.923	61.201	-0.7704	1.8	0.486	0.5976	-0.0576	95.267	0.234	30.503	21.38	2.7756
2010	4	20	20	2	30	1.292	80.223	-6.624	-0.5148	-1.4292	-0.1764	-0.2088	23.663	-2.4912	NaN	6.1236	1.7712
2010	4	20	21	14	40	-0.492	90.3	NaN	NaN	NaN	NaN	NaN	NaN	NaN	NaN	NaN	NaN
2010	4	20	23	2	30	-1.55	90.711	-3.7404	-0.2628	-1.7568	-0.0432	-0.0288	41.951	-1.2168	8.5824	6.7824	1.8396
2010	4	21	0	14	41	-2.079	89.861	NaN	NaN	NaN	NaN	NaN	NaN	NaN	NaN	NaN	NaN
2010	4	21	2	2	30	-2.721	90.301	NaN	NaN	NaN	NaN	NaN	NaN	NaN	NaN	NaN	NaN
2010	4	21	3	14	40	-2.829	92.172	NaN	NaN	NaN	NaN	NaN	NaN	NaN	NaN	NaN	NaN
2010	4	21	5	2	30	-2.359	89.844	NaN	NaN	NaN	NaN	NaN	NaN	NaN	NaN	NaN	NaN
2010	4	21	6	14	40	-0.526	80.639	NaN	NaN	NaN	NaN	NaN	NaN	NaN	NaN	NaN	NaN
2010	4	21	8	2	30	3.806	57.698	NaN	NaN	NaN	NaN	NaN	NaN	NaN	NaN	NaN	NaN
2010	4	21	9	14	40	8.911	41.601	NaN	NaN	NaN	NaN	NaN	NaN	NaN	NaN	NaN	NaN
2010	4	21	11	2	30	7.887	45.933	NaN	NaN	NaN	NaN	NaN	NaN	NaN	NaN	NaN	NaN
2010	4	21	12	14	40	11.156	37.81	NaN	NaN	NaN	NaN	NaN	NaN	NaN	NaN	NaN	NaN
2010	4	21	14	2	30	9.833	43.015	NaN	NaN	NaN	NaN	NaN	NaN	NaN	NaN	NaN	NaN
2010	4	21	15	14	40	9.152	44.874	NaN	NaN	NaN	NaN	NaN	NaN	NaN	NaN	NaN	NaN
2010	4	21	17	2	30	8.162	49.862	NaN	NaN	NaN	NaN	NaN	NaN	NaN	NaN	NaN	NaN
2010	4	21	18	14	40	6.746	54.832	NaN	NaN	NaN	NaN	NaN	NaN	NaN	NaN	NaN	NaN
2010	4	21	20	2	30	5.08	60.452	NaN	NaN	NaN	NaN	NaN	NaN	NaN	NaN	NaN	NaN
2010	4	21	21	14	40	4.021	64.204	NaN	NaN	NaN	NaN	NaN	NaN	NaN	NaN	NaN	NaN
2010	4	21	23	2	30	2.884	66.96	NaN	NaN	NaN	NaN	NaN	NaN	NaN	NaN	NaN	NaN
2010	4	22	0	14	40	2.198	67.961	NaN	NaN	NaN	NaN	NaN	NaN	NaN	NaN	NaN	NaN
2010	4	22	2	2	30	2.228	65.663	NaN	NaN	NaN	NaN	NaN	NaN	NaN	NaN	NaN	NaN
2010	4	22	3	14	40	1.488	68.005	NaN	NaN	NaN	NaN	NaN	NaN	NaN	NaN	NaN	NaN
2010	4	22	5	2	30	1.503	67.894	NaN	NaN	NaN	NaN	NaN	NaN	NaN	NaN	NaN	NaN
2010	4	22	6	14	40	2.316	63.789	NaN	NaN	NaN	NaN	NaN	NaN	NaN	NaN	NaN	NaN
2010	4	22	11	2	30	9.416	47.786	NaN	NaN	NaN	NaN	NaN	NaN	NaN	NaN	NaN	NaN
2010	4	22	12	14	40	10.416	45.329	NaN	NaN	NaN	NaN	NaN	NaN	NaN	NaN	NaN	NaN
2010	4	22	14	2	30	9.788	45.92	NaN	NaN	NaN	NaN	NaN	NaN	NaN	NaN	NaN	NaN
2010	4	22	15	14	40	8.534	48.85	NaN	NaN	NaN	NaN	NaN	NaN	NaN	NaN	NaN	NaN
2010	4	22	17	2	30	8.387	51.095	NaN	NaN	NaN	NaN	NaN	NaN	NaN	NaN	NaN	NaN
2010	4	22	18	14	40	6.947	56.172	NaN	NaN	NaN	NaN	NaN	NaN	NaN	NaN	NaN	NaN
2010	4	22	20	2	30	4.727	67.11	NaN	NaN	NaN	NaN	NaN	NaN	NaN	NaN	NaN	NaN
2010	4	22	21	14	40	3.497	70.643	NaN	NaN	NaN	NaN	NaN	NaN	NaN	NaN	NaN	NaN
2010	4	22	23	2	30	1.38	81.551	NaN	NaN	NaN	NaN	NaN	NaN	NaN	NaN	NaN	NaN
2010	4	23	0	14	40	0.439	88.125	-3.366	-0.198	-1.1448	-0.126	0.0144	67.622	-3.6828	-0.2124	13.946	1.5948
2010	4	23	2	2	30	-1.467	97.363	-2.7216	-0.1836	-2.2788	-0.1332	-0.0216	70.121	-1.1304	-1.8576	15.7	2.9376
2010	4	23	3	14	40	-1.437	99.452	-2.5596	0.306	-1.836	-0.2124	-0.0756	85.59	-0.8172	-5.9364	17.374	1.3356
2010	4	23	5	2	30	-0.81	97.611	-1.2024	-0.0684	-1.2096	0.3024	-0.0504	109.23	2.7504	4.3488	21.578	1.9512
2010	4	23	6	14	40	-0.124	100.81	-1.5048	0.2016	-0.7524	-0.1116	0.0432	112.09	-2.1744	-7.5024	21.733	0.5292
2010	4	23	8	2	30	1.463	93.316	-0.8244	0.4716	-0.7056	-0.1872	-0.0324	126.66	-0.4968	0.864	24.401	1.3428
2010	4	23	9	14	40	2.796	88.053	-1.2852	1.4184	0.2628	0.0504	0.054	128.34	-0.5112	-2.4408	24.84	1.3572
2010	4	23	11	2	30	3.673	80.117	-1.0764	3.0888	1.0188	-0.2952	-0.0756	145.55	-0.2664	4.0644	29.142	1.5588
2010	4	23	12	14	40	5.971	64.164	-0.252	3.5028	2.2572	-0.5112	0.072	183.25	1.5732	13.216	37.454	2.7576
2010	4	23	14	2	30	5.035	64.994	0.8676	2.0556	0.4572	-1.2312	-0.0972	152.05	2.7936	9.8676	31.057	2.2968
2010	4	23	15	14	40	5.232	73.206	-0.1476	2.4444	0.954	-0.18	-0.0504	149.19	3.834	9.1512	31.234	2.2932
2010	4	23	17	2	30	4.879	68.806	NaN	NaN	NaN	NaN	NaN	NaN	NaN	NaN	NaN	NaN
2010	4	23	18	14	41	3.948	74.365	NaN	NaN	NaN	NaN	NaN	NaN	NaN	NaN	NaN	NaN
2010	4	23	20	2	30	1.615	84.453	-2.6244	-0.4752	-1.7316	-0.2376	-0.252	101.1	-5.1444	4.3128	21.02	1.7532
2010	4	23	21	14	40	-0.06	90.319	-1.1448	0.0216	-1.6128	0.0216	-0.0756	51.84	1.0224	-1.8504	10.188	1.296
2010	4	23	23	2	30	-1.619	95.694	-0.666	0.0504	-1.5732	-0.0324	-0.0504	46.555	-1.1556	3.8124	9.7236	-0.0792
2010	4	24	0	14	41	-1.687	92.063	-1.2456	-0.1548	-1.5696	0.054	-0.2016	46.814	-0.828	-2.1204	10.246	1.782
2010	4	24	2	2	30	-2.613	92.82	-0.9144	-0.2088	-0.9756	0.0864	-0.0144	40.406	-1.5444	-5.076	8.136	0.4176
2010	4	24	3	14	40	-3.01	91.844	-1.26	-0.1944	-1.512	-0.1008	-0.1404	45.529	-0.0936	-2.106	9.972	1.4544
2010	4	24	5	2	30	-2.947	89.88	-0.0936	-0.2952	-1.566	-0.1368	-0.1152	47.455	-1.4616	1.7568	11.128	1.2744
2010	4	24	6	14	40	-0.987	83.58	-0.7056	-0.0468	-1.5156	-0.1296	-0.0756	58.993	-2.2212	3.3156	12.305	2.3544
2010	4	24	8	2	30	2.336	64.47	-0.9036	1.8756	-0.2844	-0.306	-0.2592	103.66	-0.4104	7.6896	20.47	0.6948
2010	4	24	9	14	40	3.262	58.79	0.1692	1.9548	0.0792	-0.09	-0.0792	124.97	2.3184	6.1776	25.718	0.774
2010	4	24	11	2	30	4.403	55.224	1.1124	3.4776	0.9792	-0.324	0.0072	180.85	1.7748	7.5276	37.793	2.0448
2010	4	24	12	14	40	4.364	54.872	1.2636	3.1176	0.612	0.1476	-0.0684	183.3	-0.2052	9.9936	36.209	1.7172
2010	4	24	14	2	30	3.683	57.641	2.1708	2.2968	0.8604	-0.1584	-0.0072	186.9	3.0096	11.257	37.858	0.6228
2010	4	24	15	14	40	2.507	62.404	0.4824	0.846	0.0288	-0.2808	-0.1044	165.08	1.3212	5.4252	33.12	0.9792
2010	4	24	17	2	30	2.59	60.434	0.6516	0.7632	-0.1296	-0.1512	-0.0936	125.15	-2.6208	3.1032	25.65	-0.2412
2010	4	24	18	14	41	2.845	58.838	0.432	0.7632	0.0252	-0.1044	-0.072	141.34	-1.1772	9.0108	28.627	1.71
2010	4	24	20	2	30	1.062	65.319	-0.6012	0.0432	-0.6516	-0.0576	-0.0252	92.549	2.142	6.858	19.512	0.5328
2010	4	24	21	14	40	-0.585	74.196	-1.1484	0.288	-0.6768	0.108	-0.0684	64.39	0.9108	4.608	12.899	1.1772
2010	4	24	23	2	30	-1.418	77.616	-1.0152	-0.0144	-1.2204	0.0792	0.0288	51.106	-0.3708	0.3528	12.366	-0.5472
2010	4	25	0	14	41	-1.285	75.535	-0.9684	0.0144	-1.3392	-0.1116	-0.0756	69.916	2.7324	1.9332	13.856	-0.54
2010	4	25	2	2	30	-2.079	79.68	-1.1304	-0.1476	-0.9144	-0.0072	-0.1512	56.599	0.3168	1.53	11.927	1.2096
2010	4	25	3	14	41	-2.192	78.48	-1.5984	-0.3564	-1.0764	-0.072	-0.2052	51.887	-0.1116	0.864	13.432	0.6948
2010	4	25	5	2	30	-2.569	81.068	-0.9864	-0.27	-1.3104	-0.1584	0.0144	59.026	0.666	5.7096	11.653	0.2592
2010	4	25	6	14	43	-1.183	77.252	-1.5048	0.27	-0.8712	0.09	0.0936	71.42	0.1872	0.4644	15.728	0.45
2010	4	25	8	2	30	3.894	57.694	-0.1008	2.3652	-0.1296	-0.9108	-0.072	110.17	1.9908	7.3656	21.01	2.8116
2010	4	25	14	2	30	9.813	35.868	6.7104	4.9248	4.5072	1.2456	0.1836	245.93	3.4092	28.163	50.756	5.1588
2010	4	25	15	14	41	12.998	27.395	13.043	7.6788	9.09	2.3508	-0.0396	425.02	9.9216	33.365	86.53	7.0884
2010	4	25	17	2	30	9.661	34.288	4.2372	2.6136	2.754	0.3132	-0.1008	265.64	5.2632	16.722	55.757	3.996
2010	4	25	18	14	41	9.181	31.629	3.6324	2.088	2.1996	0.1584	-0.0144	193.2	1.7928	12.906	40.86	0.9972
2010	4	25	20	2	30	4.643	53.833	-0.9576	0.4356	0.3888	-0.2304	-0.0792	141.24	-0.1692	9.8532	26.28	2.1204
2010	4	25	21	14	40	2.174	58.475	-1.674	0.0648	0.2592	0.2376	0.0216	69.563	0.7956	4.23	12.73	1.5264
2010	4	25	23	2	30	0.474	67.647	-2.934	-0.2772	-0.4284	0.198	0.0036	63.986	-0.2808	3.1464	12.524	0.1656
2010	4	26	0	14	40	-0.315	71.693	-1.2492	-0.0612	-0.2052	-0.0792	0.072	8.0244	-0.5904	-0.4932	1.548	1.4616
2010	4	26	2	2	30	-1.143	75.543	-2.0232	0.0576	-0.5904	-0.0396	-0.1692	56.196	0.1368	1.4256	12.233	2.4264
2010	4	26	3	14	40	-1.516	77.049	-2.484	-0.0504	-0.8316	0.1908	0.0288	55.49	-1.9404	3.9312	11.495	0.2592
2010	4	26	5	2	30	-1.829	81.148	-2.178	0.0936	-0.6912	0.108	-0.0792	59.609	0.5004	2.61	12.085	0.846
2010	4	26	6	14	40	-0.516	76.229	-0.9432	0.4716	-0.306	-0.2988	-0.0576	52.988	-2.3616	3.3084	10.498	0.2844
2010	4	26	8	2	30	6.28	53.836	-0.0756	2.4552	1.8396	-1.1412	-0.0324	125.13	2.538	12.539	26.608	3.9312
2010	4	26	14	2	30	15.526	32.163	14.832	8.3736	9.4248	2.2788	0.0936	380.4	10.166	40.5	77.31	7.8876
2010	4	26	15	14	40	14.659	33.479	12.56	6.0228	6.9156	1.5516	0.0036	284.95	6.9228	27.846	61.51	7.0452
2010	4	26	17	2	30	11.023	32.876	6.606	2.9376	3.8088	0.9144	0.0252	169.1	2.4444	19.822	35.248	3.0636
2010	4	26	18	14	40	9.98	37.265	4.806	2.2248	2.7864	-0.0144	0.0504	128.8	5.3208	20.963	26.035	1.7964
2010	4	26	20	2	30	6.324	44.626	3.8016	1.0548	1.4652	-0.1836	-0.0828	102.81	3.5532	11.182	19.278	1.6452
2010	4	26	21	14	40	4.859	55.441	2.8908	0.684	1.3824	0.2304	0.0072	64.598	0.018	9.6588	14.504	1.0908
2010	4	26	23	2	30	4.982	55.678	1.3788	0.378	0.5472	0.018	-0.018	86.53	-2.448	10.912	16.906	1.0116
2010	4	27	0	14	40	4.844	57.294	1.2348	0.5616	1.2456	0.1476	0.0216	63.558	-1.314	12.575	14.436	0.8316
2010	4	27	2	2	30	5.506	57.543	0.9972	0.6876	1.0368	-0.0144	-0.1404	85.972	1.4364	12.938	18.968	1.0836
2010	4	27	3	14	40	5.437	57.771	0.576	0.1764	0.3492	-0.0432	-0.0396	78.797	-3.3408	7.6932	16.682	-1.0548
2010	4	27	5	2	30	5.241	59.916	0.0612	0.4896	1.0512	0.0864	0.018	78.84	1.5264	8.9424	16.466	1.0872
2010	4	27	6	14	41	6.275	55.515	1.206	0.6732	1.4436	-0.5508	-0.1404	87.084	-2.5668	9.8316	17.374	2.034
2010	4	27	8	2	30	6.77	57.946	2.646	1.9548	2.6064	-0.2988	-0.0756	93.434	5.6592	14.962	20.052	2.4084
2010	4	27	9	19	40	9.039	57.7	2.556	4.5468	6.2784	-0.0828	-0.0756	110.12	0.792	19.015	22.842	1.3356
2010	4	27	11	6	50	9.499	74.407	-2.6316	2.4768	9.1476	-0.036	0.054	107.04	1.4616	5.9328	22.658	2.7504
2010	4	27	12	19	0	12.376	62.027	1.2096	5.6736	10.584	-0.0108	0.072	242.47	3.1608	29.351	50.688	3.6108
2010	4	27	14	6	50	12.606	53.34	3.4272	5.058	5.7528	-0.8208	-0.108	200.75	3.0348	26.993	41.389	3.3516
2010	4	27	15	19	1	13.145	57.402	2.7756	3.546	3.96	-1.2672	-0.2016	189.65	3.0672	22.028	39.308	1.5732
2010	4	27	17	6	11	7.618	80.616	-0.0684	1.9908	2.5164	0.414	-0.2124	150.24	-0.378	12.182	31.633	1.6884
2010	4	27	18	18	21	4.996	83.086	-1.1664	0.9216	0.5112	-0.1368	-0.1224	174.43	-0.8856	10.235	36.418	0.1476
2010	4	27	20	6	10	2.855	84.956	-1.0548	0.7236	-0.27	0	-0.0936	75.737	-1.458	1.2672	16.722	0.8604
2010	4	27	21	18	20	0.513	91.363	-1.4112	0.2088	-0.5652	0.1224	-0.1188	49.374	-2.6316	-3.9096	11.286	1.0764
2010	4	27	23	5	30	-1.379	94.794	-0.7416	0.3924	-0.8172	0.1548	-0.252	30.751	-2.7684	1.1664	6.7212	0.4536
2010	4	28	0	17	40	-1.614	96.733	-0.5976	-0.3168	-0.7956	-0.1512	-0.0252	41.886	-0.1944	-3.3084	8.6076	1.3104
2010	4	28	2	5	32	-2.138	94.797	NaN	NaN	NaN	NaN	NaN	NaN	NaN	NaN	NaN	NaN
2010	4	28	3	17	42	-2.388	94.54	NaN	NaN	NaN	NaN	NaN	NaN	NaN	NaN	NaN	NaN
2010	4	28	5	4	50	-2.633	92.426	NaN	NaN	NaN	NaN	NaN	NaN	NaN	NaN	NaN	NaN
2010	4	28	6	17	0	-1.188	86.625	NaN	NaN	NaN	NaN	NaN	NaN	NaN	NaN	NaN	NaN
2010	4	28	14	4	10	9.793	30.917	NaN	NaN	NaN	NaN	NaN	NaN	NaN	NaN	NaN	NaN
2010	4	28	17	3	40	8.358	34.085	6.1308	3.33	3.1896	0.7272	0.0756	112.78	4.608	13.122	23.566	1.062
2010	4	28	18	15	53	6.623	36.945	4.6584	2.0592	1.9044	0.0864	0.072	86.094	3.2832	15.599	17.82	1.8684
2010	4	28	20	3	33	3.075	46.888	3.0276	0.9756	1.1484	-0.1476	-0.1404	67.795	1.3212	8.1684	13.68	1.026
2010	4	28	21	15	43	0.096	59.761	2.7396	0.8244	1.4148	-0.0612	-0.0396	35.888	-0.5796	7.164	8.0028	1.6272
2010	4	28	23	3	0	-0.732	67.215	0.9036	0.594	0.7956	0.1872	-0.018	14.832	1.8216	3.276	3.2652	0.9252
2010	4	29	0	15	12	-0.428	67.219	0.7956	0.4428	0.4896	0.1404	-0.1404	32.519	-1.0476	4.9752	6.0768	-0.7524
2010	4	29	2	2	50	0.924	62.288	0.7632	0.4536	0.8928	0.2664	-0.1908	46.822	1.4328	6.2352	8.9568	1.062
2010	4	29	3	15	0	0.993	77.186	0.3708	0.468	1.026	0.162	-0.18	48.956	-1.9584	4.734	9.3924	-0.054
2010	4	29	5	2	30	0.523	92.161	-1.8324	0.7272	0.9576	0.3312	-0.1872	31.684	-3.5028	2.7936	6.9948	-0.2988
2010	4	29	6	14	40	0.626	93.69	-0.612	0.432	1.0548	0.0684	0.0036	35.032	-2.3472	0.864	7.8444	1.1268
2010	4	29	8	2	30	1.12	93.668	-0.5256	0.6696	0.6372	-0.09	-0.1152	33.03	-0.5436	2.7504	6.0984	-0.8784
2010	4	29	9	14	40	2.238	95.49	0.0324	0.6552	1.9404	0.2268	-0.0144	32.684	-0.1476	3.2436	7.0992	0.5004
2010	4	29	11	2	30	3.262	96.509	-0.4284	0.558	2.0124	0.0144	-0.1476	14.047	0.2592	5.6808	3.8412	-0.7056
2010	4	29	12	14	40	3.59	98.613	NaN	NaN	NaN	NaN	NaN	NaN	NaN	NaN	NaN	NaN
2010	4	29	14	2	30	4.433	97.515	-0.612	0.1944	1.53	0.0504	-0.1296	32.468	-3.5424	1.8612	6.1776	0.9216
2010	4	29	15	14	41	4.776	98.473	-0.9396	0.2988	1.2852	0.054	-0.1152	29.599	-0.8856	1.9548	5.6484	1.4724
2010	4	29	17	2	30	5.202	97.835	-0.9972	0.162	0.6516	0.2304	0.0576	18.151	0.2592	2.1276	3.78	2.2644
2010	4	29	18	14	40	5.33	98.528	-0.1764	0.0072	0.522	0.5148	-0.1548	15.44	-0.4716	-0.2196	4.0644	4.1004
2010	4	29	20	2	30	5.006	99.22	-0.2952	0.1476	0.5472	0.3816	-0.2052	0.3564	-1.6488	1.5768	0.6768	4.158
2010	4	29	21	14	40	4.903	97.598	-0.648	0.1476	-0.0612	-0.036	-0.1764	-1.0224	1.9584	-1.728	-0.0972	2.5416
2010	4	29	23	2	30	4.786	98.129	-2.4624	-0.1008	-0.3492	0.1836	-0.0612	-51.325	-0.2412	-5.6808	-10.12	2.6136
2010	4	30	0	14	40	4.81	98.031	-1.6128	-0.1944	-0.5544	0.1152	-0.2268	-73.429	-1.7892	-8.514	-13.781	1.5012
2010	4	30	2	2	30	4.722	97.851	-0.99	0.09	-0.2376	-0.1152	-0.18	-31.734	0.3348	1.3536	-7.002	3.4704
2010	4	30	3	14	41	4.501	98.289	-1.0908	-0.0108	-0.3492	0.108	-0.0036	-37.955	-0.072	-0.4968	-8.4852	5.4504
2010	4	30	5	2	30	4.913	97.815	-0.7236	-0.0288	-0.1188	0.3096	-0.1008	-41.85	-0.8028	-0.1944	-8.6544	5.346
2010	4	30	6	14	40	5.741	97.534	-0.432	-0.0936	-0.1296	0.2196	-0.0828	-45.403	-0.8424	-0.0468	-7.4592	2.16
2010	4	30	8	2	30	6.109	97.388	-0.6084	-0.2016	0.2628	0.1476	-0.0432	-45.896	2.1096	3.4344	-9.8892	3.0924
2010	4	30	9	14	40	6.094	97.851	-0.6516	0.306	0.3888	0.3636	-0.0576	9.4536	1.3284	0.0108	1.3608	2.4912
2010	4	30	11	2	30	7.721	97.015	-0.684	0.342	0.792	0.612	-0.1692	8.7624	2.2716	4.1076	2.1168	2.952
2010	4	30	12	14	40	7.765	101.72	-0.684	-0.3204	0.2808	0.234	-0.0324	13.734	-0.378	4.5432	3.654	3.672
2010	4	30	14	2	30	8.544	101.96	-1.0872	-0.234	0.09	0.1152	-0.1296	22.655	-1.6272	-0.8136	4.6188	4.2588
2010	4	30	15	14	40	9.107	100.55	-0.8532	-0.3204	-0.072	0.4284	0.036	27.878	-3.5064	-3.168	5.9112	4.9032
2010	4	30	17	2	30	10.744	98.326	-0.6768	0.3924	0.7416	0.1296	0.0756	28.804	0.144	-3.1356	5.5512	4.5576
2010	4	30	18	14	40	10.597	99.529	-1.7784	-0.4608	-0.3744	0.1368	-0.1008	27.054	1.6308	-1.404	5.2596	2.9196
2010	4	30	20	2	30	9.225	98.549	-1.3932	-0.5724	-0.6804	-0.0504	-0.0108	-4.1472	0.288	1.0368	-1.404	3.852
2010	4	30	21	14	41	8.549	98.92	-0.8676	-0.7524	-1.1916	-0.0288	-0.1908	-69.588	-1.8612	-5.7204	-11.794	4.0212
2010	4	30	23	2	30	7.432	98.646	0.0324	-0.432	-1.3104	0.162	-0.1044	-16.34	0.4464	0.5004	-3.7512	2.4444
2010	5	1	0	14	40	7.29	98.576	-0.9036	-0.7308	-1.3608	-0.054	-0.198	-7.8732	-1.3284	-4.338	-2.9736	2.556
2010	5	1	2	2	30	7.569	97.97	-1.3284	-0.558	-2.5632	0.0468	-0.27	17.302	0.2412	-3.7836	2.8764	2.3076
2010	5	1	3	14	40	7.633	98.346	-0.7128	-0.6084	-2.0988	0.1656	-0.1116	-12.859	-2.0664	-6.8148	-3.1788	-0.0216
2010	5	1	5	2	30	7.848	97.685	-1.602	-0.81	-1.9656	0.2952	-0.1692	-7.4412	0.792	-2.1168	-1.2132	0.2628
2010	5	1	6	14	41	8.054	98.919	-1.368	-0.2016	-2.0412	-0.0936	-0.1908	1.4976	0.6408	-1.9728	0.63	0.72
2010	5	1	8	2	30	8.5	98.052	-0.5616	-0.4356	-1.4364	0.2988	0.0684	7.3944	-2.6496	3.618	0.864	2.7432
2010	5	1	9	14	40	9.063	98.771	-1.8936	-0.9576	-1.7028	0.1836	-0.0828	-0.4572	1.0224	-4.05	0.648	2.952
2010	5	1	11	2	30	9.343	98.681	-0.918	-0.9432	-0.4176	0.2664	-0.1008	9.5724	0.3672	1.6704	1.7784	2.5524
2010	5	1	12	14	40	9.245	99.751	-0.7272	-0.3564	-0.5184	0.2304	0	10.274	0.0468	-5.2992	2.7324	1.3212
2010	5	1	14	2	30	11.116	96.743	-0.522	-0.3312	1.908	0.5508	0.108	50.522	-0.054	0.216	8.9136	4.9896
2010	5	1	15	14	40	9.303	100.07	-0.774	-1.1376	0.468	0.2988	-0.1584	31.514	-0.6372	1.422	6.6312	-0.4212
2010	5	1	17	2	30	9.744	98.873	-0.2844	-0.5904	0.1152	0.234	-0.0504	36.569	-0.8208	-2.8656	6.7284	3.9096
2010	5	1	18	14	41	9	95.465	-0.7812	-0.5256	-0.2592	0.1116	-0.1944	46.08	0.0576	0.1476	9.054	1.3104
2010	5	1	20	2	30	6.868	93.601	-1.0548	-0.6228	-1.3212	0.1368	-0.018	46.22	-2.7396	5.6232	8.7984	1.7316
2010	5	1	21	14	41	4.32	98.924	-1.2852	-0.4536	-1.4544	0.2124	0.0144	4.0176	1.6164	-2.1924	0.4968	2.5668
2010	5	1	23	2	30	5.378	98.398	-0.8388	-0.4104	-1.278	0.0576	-0.1116	25.067	-0.9216	0.6264	5.0184	1.0656
2010	5	2	0	14	41	5.285	100.69	-1.566	-0.4716	-1.6416	0.3744	0.0396	0.9828	1.422	-5.5872	-0.5832	3.1248
2010	5	2	2	2	30	4.09	99.892	-0.702	-0.09	-0.5112	0.2448	-0.1584	-5.5296	-0.828	3.6252	-1.4544	-0.072
2010	5	2	3	14	40	4.619	99.575	-0.234	-0.5256	-0.3996	0.4536	-0.0936	0.5436	-1.818	0.0576	0.036	0.774
2010	5	2	5	2	30	4.497	98.691	-0.8316	-0.5688	-0.2772	0.2592	-0.0108	0.8064	-1.8252	0.7416	0.4752	0.108
2010	5	2	6	14	40	4.673	100.24	0.0576	-0.3456	-0.09	0.0648	-0.072	-2.232	-2.088	-0.9432	0.414	2.0988
2010	5	2	8	2	30	5.271	99.75	-0.486	-0.3564	-0.0828	0.1188	-0.2304	2.6568	-1.728	-1.6308	0.8856	0.3528
2010	5	2	9	14	40	5.217	97.989	-0.8604	-0.9036	-0.3672	0	-0.09	18.882	-1.476	-2.9052	3.7332	0.8892
2010	5	2	11	2	30	5.506	94.885	-0.7596	-0.8136	-0.7128	0.3456	0.0144	34.726	-0.324	2.772	7.0416	2.1456
2010	5	2	12	14	41	7.314	88.734	-0.3132	0.1692	0.6048	0.3492	-0.0576	93.478	0.0828	2.3292	18.144	2.6676
2010	5	2	14	2	30	7.143	84.288	0.5616	0.1332	0.1728	0.0396	-0.0072	99.169	-1.44	2.3004	20.099	2.3148
2010	5	2	15	14	40	6.265	100.6	0.8064	0.882	1.0512	0.054	-0.1044	161.92	-1.0944	1.1376	30.978	3.8052
2010	5	2	17	2	30	5.06	96.555	0.3924	0.1296	0.2088	0.0252	-0.0288	164.63	2.196	2.304	33.318	1.8216
2010	5	2	18	14	40	4.879	96.966	0.6804	0.1152	-0.18	-0.2124	0.054	178.52	0.144	3.096	33.124	2.6136
2010	5	2	20	2	30	3.198	97.961	-0.9612	-0.1764	-0.4716	0.0684	-0.018	145.33	-3.7044	0.81	27.454	0.0684
2010	5	2	21	14	40	0.983	101.95	-0.288	-0.1368	-0.9684	-0.0396	-0.1224	102.43	-1.602	-6.6276	19.354	1.476
2010	5	2	23	2	30	0.199	100.26	-0.846	-0.4104	-1.3392	0.2628	-0.1044	92.113	-1.908	3.9492	18.533	1.4688
2010	5	3	0	14	40	-0.619	101.8	-0.8892	-0.2952	-1.566	-0.1512	-0.0216	82.192	0.0648	-3.0744	15.325	-0.2916
2010	5	3	2	2	30	-1.334	101.9	-0.5904	-0.3564	-1.0404	0.1296	-0.2052	66.218	1.4544	1.1232	13.133	0.0036
2010	5	3	3	14	40	-1.545	102.11	-0.9648	-0.54	-1.2708	-0.2556	-0.0936	61.578	-0.432	1.5264	10.267	2.6676
2010	5	3	5	2	30	-1.437	100.36	-0.7452	-0.3996	-1.0296	-0.0036	-0.0648	56.682	0.7416	-2.2644	11.714	0.3168
2010	5	3	6	14	41	0.072	97.1	-0.2268	-0.3096	-1.0692	-0.1044	-0.0828	72.248	-0.9072	0.5796	13.907	1.4904
2010	5	3	8	2	30	3.404	88.804	0.09	0.162	-0.7596	-0.0216	-0.072	107.6	-0.414	3.4524	22.003	2.7396
2010	5	3	15	14	40	8.343	44.463	NaN	NaN	NaN	NaN	NaN	NaN	NaN	NaN	NaN	NaN
2010	5	3	17	2	30	10.656	39.459	NaN	NaN	NaN	NaN	NaN	NaN	NaN	NaN	NaN	NaN
2010	5	3	18	14	41	8.426	45.094	NaN	NaN	NaN	NaN	NaN	NaN	NaN	NaN	NaN	NaN
2010	5	3	20	2	30	4.492	69.903	NaN	NaN	NaN	NaN	NaN	NaN	NaN	NaN	NaN	NaN
2010	5	3	21	14	40	1.973	76.722	NaN	NaN	NaN	NaN	NaN	NaN	NaN	NaN	NaN	NaN
2010	5	3	23	2	30	0.42	80.887	NaN	NaN	NaN	NaN	NaN	NaN	NaN	NaN	NaN	NaN
2010	5	4	0	14	40	0.557	80.868	NaN	NaN	NaN	NaN	NaN	NaN	NaN	NaN	NaN	NaN
2010	5	4	2	2	30	0.258	80.319	NaN	NaN	NaN	NaN	NaN	NaN	NaN	NaN	NaN	NaN
2010	5	4	3	14	40	0.694	77.485	NaN	NaN	NaN	NaN	NaN	NaN	NaN	NaN	NaN	NaN
2010	5	4	5	2	30	1.204	74.912	NaN	NaN	NaN	NaN	NaN	NaN	NaN	NaN	NaN	NaN
2010	5	4	6	14	40	2.345	69.958	NaN	NaN	NaN	NaN	NaN	NaN	NaN	NaN	NaN	NaN
2010	5	4	9	14	40	7.113	57.528	NaN	NaN	NaN	NaN	NaN	NaN	NaN	NaN	NaN	NaN
2010	5	4	11	2	30	7.069	56.549	NaN	NaN	NaN	NaN	NaN	NaN	NaN	NaN	NaN	NaN
2010	5	4	12	14	40	7.476	54.209	NaN	NaN	NaN	NaN	NaN	NaN	NaN	NaN	NaN	NaN
2010	5	4	14	2	30	10.073	47.763	NaN	NaN	NaN	NaN	NaN	NaN	NaN	NaN	NaN	NaN
2010	5	4	15	14	40	9.23	48.694	NaN	NaN	NaN	NaN	NaN	NaN	NaN	NaN	NaN	NaN
2010	5	4	17	2	30	9.597	44.991	NaN	NaN	NaN	NaN	NaN	NaN	NaN	NaN	NaN	NaN
2010	5	6	15	16	30	9.543	51.984	NaN	NaN	NaN	NaN	NaN	NaN	NaN	NaN	NaN	NaN
2010	5	6	18	16	30	8.358	56.029	NaN	NaN	NaN	NaN	NaN	NaN	NaN	NaN	NaN	NaN
2010	5	6	21	16	30	2.12	80.228	NaN	NaN	NaN	NaN	NaN	NaN	NaN	NaN	NaN	NaN
2010	5	7	0	16	30	-0.075	88.179	NaN	NaN	NaN	NaN	NaN	NaN	NaN	NaN	NaN	NaN
2010	5	7	3	16	30	-0.903	91.454	NaN	NaN	NaN	NaN	NaN	NaN	NaN	NaN	NaN	NaN
2010	5	7	6	16	30	2.042	80.929	NaN	NaN	NaN	NaN	NaN	NaN	NaN	NaN	NaN	NaN
2010	5	7	9	16	31	10.474	45.322	NaN	NaN	NaN	NaN	NaN	NaN	NaN	NaN	NaN	NaN
2010	5	7	12	16	30	16.791	30.667	NaN	NaN	NaN	NaN	NaN	NaN	NaN	NaN	NaN	NaN
2010	5	7	15	16	30	11.165	39.73	NaN	NaN	NaN	NaN	NaN	NaN	NaN	NaN	NaN	NaN
2010	5	7	18	16	30	8.853	47.24	NaN	NaN	NaN	NaN	NaN	NaN	NaN	NaN	NaN	NaN
2010	5	7	21	16	30	5.927	60.846	NaN	NaN	NaN	NaN	NaN	NaN	NaN	NaN	NaN	NaN
2010	5	8	0	16	30	3.639	80.525	0.1296	0.144	0.9036	-0.0828	-0.1512	60.631	1.1232	7.092	12.539	2.052
2010	5	8	3	16	30	2.448	87.038	0.0828	0.0504	0.6948	-0.1692	-0.1764	90.666	-0.702	-0.9828	17.226	0.6444
2010	5	8	6	16	30	3.673	83.966	-0.3024	0.6264	1.3464	-0.1548	-0.1152	139.41	-0.0216	-1.6956	25.621	1.8036
2010	5	8	9	16	30	5.031	79.638	0.3564	0.306	1.7856	-0.4176	0	153.28	0.7884	1.3428	29.837	0.7056
2010	5	8	12	16	30	4.252	94.724	-1.1052	-0.0792	2.5128	0.1044	-0.0756	151.68	-3.7008	-2.9628	29.7	1.0008
2010	5	8	15	16	30	4.193	95.738	-1.0296	-0.144	1.6056	0.2412	-0.1764	150.96	-2.1492	1.2888	28.17	-0.2484
2010	5	8	18	16	30	3.659	98.264	NaN	NaN	NaN	NaN	NaN	NaN	NaN	NaN	NaN	NaN
2010	5	8	21	16	30	3.296	97.652	NaN	NaN	NaN	NaN	NaN	NaN	NaN	NaN	NaN	NaN
2010	5	9	0	16	30	3.296	96.248	NaN	NaN	NaN	NaN	NaN	NaN	NaN	NaN	NaN	NaN
2010	5	9	3	16	30	3.286	96.772	NaN	NaN	NaN	NaN	NaN	NaN	NaN	NaN	NaN	NaN
2010	5	9	6	16	40	3.962	96.628	NaN	NaN	NaN	NaN	NaN	NaN	NaN	NaN	NaN	NaN
2010	5	9	9	16	30	5.315	95.182	NaN	NaN	NaN	NaN	NaN	NaN	NaN	NaN	NaN	NaN
2010	5	9	12	16	30	7.309	94.615	NaN	NaN	NaN	NaN	NaN	NaN	NaN	NaN	NaN	NaN
2010	5	9	15	16	30	6.995	97.5	NaN	NaN	NaN	NaN	NaN	NaN	NaN	NaN	NaN	NaN
2010	5	9	18	16	30	6.505	98.565	NaN	NaN	NaN	NaN	NaN	NaN	NaN	NaN	NaN	NaN
2010	5	9	21	16	30	5.82	98.257	NaN	NaN	NaN	NaN	NaN	NaN	NaN	NaN	NaN	NaN
2010	5	10	0	16	30	5.075	98.816	NaN	NaN	NaN	NaN	NaN	NaN	NaN	NaN	NaN	NaN
2010	5	10	3	16	30	4.727	97.599	NaN	NaN	NaN	NaN	NaN	NaN	NaN	NaN	NaN	NaN
2010	5	10	6	16	30	5.06	96.756	NaN	NaN	NaN	NaN	NaN	NaN	NaN	NaN	NaN	NaN
2010	5	10	9	16	30	6.486	99.318	NaN	NaN	NaN	NaN	NaN	NaN	NaN	NaN	NaN	NaN
2010	5	10	12	16	30	8.073	100.44	NaN	NaN	NaN	NaN	NaN	NaN	NaN	NaN	NaN	NaN
2010	5	10	15	16	30	7.343	102.09	NaN	NaN	NaN	NaN	NaN	NaN	NaN	NaN	NaN	NaN
2010	5	10	18	16	30	6.873	102.68	NaN	NaN	NaN	NaN	NaN	NaN	NaN	NaN	NaN	NaN
2010	5	10	21	16	30	5.815	103.09	NaN	NaN	NaN	NaN	NaN	NaN	NaN	NaN	NaN	NaN
2010	5	11	0	16	30	4.844	102.38	-0.7164	-0.0504	-0.9972	0.0252	-0.018	0.6228	-2.8656	4.8024	-0.018	3.3588
2010	5	11	3	16	30	2.688	101.67	-0.0828	0.1944	-0.8028	-0.0108	-0.0396	-0.558	-1.9224	-1.8288	0.1116	2.5884
2010	5	11	6	16	30	3.923	101.31	-0.5436	-0.1764	-1.1448	-0.0144	-0.162	7.416	0.6696	-3.744	0.9828	1.5876
2010	5	11	9	16	30	5.187	100.19	-0.3816	0.0792	-1.08	0.1944	-0.1764	17.546	-3.0096	-3.0816	2.8872	0.4464
2010	5	11	12	16	30	12.288	89.125	1.4724	0.9	1.89	0.2052	0.1368	224.24	-0.846	-5.2092	42.444	7.4916
2010	5	11	15	16	30	12.19	86.665	-0.8424	0.738	-0.7344	-0.4572	-0.0648	293.49	-1.8	5.9436	55.087	9.8676
2010	5	11	18	16	30	10.724	85.087	-2.7612	-0.4896	-2.8332	-0.0432	-0.1296	209.53	1.1052	-3.78	38.772	3.726
2010	5	11	21	16	30	8.255	95.142	-2.2392	-0.4176	-2.4012	0.108	-0.1296	123.73	-2.1564	-15.52	25.877	1.2816
2010	5	12	0	16	30	7.75	96.995	-2.2248	-0.3528	-2.4516	0.2196	-0.108	90.878	-5.4792	-10.278	17.186	3.6612
2010	5	12	3	16	30	5.952	97.404	-0.4824	-0.0396	-1.4292	0.396	0.0072	65.441	-3.8664	-5.148	9.6624	4.8276
2010	5	12	6	16	30	7.765	99.675	-4.5936	-1.8468	-5.688	-0.3564	-0.2304	-110.71	-7.4412	-6.1056	-22.831	3.3048
2010	5	12	9	16	30	21.941	47.62	11.779	6.606	11.704	NaN	0.3024	1137.7	18.619	40.831	216.75	16.153
2010	5	12	15	16	30	23.259	36.706	27.695	9.9864	16.992	NaN	0.7164	1327.3	23.785	83.653	258.32	24.754
2010	5	12	18	16	30	17.673	53.774	5.3856	2.3544	1.1592	-2.628	0.0828	343.48	3.9276	18.461	66.118	6.7968
2010	5	12	21	16	30	11.112	84.29	-6.2136	-1.2636	-3.9168	-0.4428	0.0108	135.24	-7.0632	-4.1724	27.328	7.8552
2010	5	13	0	16	30	8.358	92.172	-3.816	-0.9756	-3.816	-0.1908	-0.0576	176.71	-3.2112	-8.5464	32.062	6.4728
2010	5	13	3	16	30	6.579	96.255	-1.3968	-0.5976	-3.024	-0.09	-0.1836	173.38	-4.212	-13.176	31.248	2.4732
2010	5	13	6	16	30	9.901	89.12	-3.8376	-0.3204	-3.5784	-0.1692	-0.1404	138.88	-1.7856	-6.2172	27.094	2.0844
2010	5	13	12	16	30	19.368	66.971	16.445	5.1624	8.5968	-0.6696	0.1512	580.97	8.0784	27.227	115.41	12.193
2010	5	13	15	16	30	21.735	60.738	23.537	6.0588	10.786	-1.53	0.2232	484.1	5.85	21.096	97.805	7.5852
2010	5	13	18	16	30	19.75	68.882	10.865	3.78	5.9436	-0.6804	-0.0576	335.11	-0.9144	10.098	64.087	4.5648
2010	5	13	21	16	30	15.82	85.778	-4.2552	-0.468	0.7776	0.0936	0.0396	146.33	-5.1912	-10.505	25.168	7.0776
2010	5	14	0	16	30	13.317	102.4	-1.9332	-0.4356	-3.0744	0.1296	-0.0972	5.0112	-3.222	-12.434	-2.7252	2.1384
2010	5	14	3	16	30	11.66	101.22	-2.0592	-0.7848	-3.5964	0.0936	-0.0324	-29.509	-0.5724	-11.513	-5.7492	0.6192
2010	5	14	6	16	30	13.174	101.59	-2.664	-0.8604	-4.0572	0.2556	-0.09	12.481	-5.6772	-6.7644	2.5992	7.9056
2010	5	14	9	16	30	20.995	89.494	5.5008	6.3864	17.359	NaN	0.1908	1209.3	7.0812	16.538	232.6	29.56
2010	5	14	15	16	30	27.463	37.128	27.504	13.68	17.741	-0.2412	NaN	1188.3	34.574	99.263	239.98	27.724
2010	5	14	21	16	30	15.115	74.92	-12.661	-0.936	-6.8328	-0.3132	-0.0576	334.36	-1.4688	-5.2776	58.234	3.5712
2010	5	15	0	16	30	13.449	78.45	-13.579	-1.0332	-7.2468	-0.1656	-0.0828	152.83	-3.8916	-5.3964	31.435	7.1856
2010	5	15	3	16	30	11.886	85.473	-13.748	-1.0656	-7.686	-0.27	-0.09	239.21	0.0756	-9.7344	42.311	1.6344
2010	5	15	6	16	30	14.159	51.818	-10.602	-0.4896	-5.7132	-0.6192	-0.126	209.4	-0.7848	-9.2412	44.071	7.6644
2010	5	15	15	16	30	28.159	32.709	38.272	16.247	12.686	-1.4832	0.576	1359.1	21.798	66.74	257.6	13.32
2010	5	15	21	16	30	16.487	70.137	5.49	4.9212	4.5324	0.576	-0.054	272.53	4.9536	17.395	48.272	3.1896
2010	5	16	0	16	30	13.282	79.635	-4.5612	2.7792	4.3056	0.378	0.1116	396.69	-1.3356	15.656	75.769	2.1852
2010	5	16	3	16	30	11.807	102.11	-5.3136	-0.3456	1.0008	-0.1908	-0.036	154.99	-8.0424	-15.109	29.779	7.3944
2010	5	16	6	16	30	14.385	93.275	-8.6112	0.432	-3.1932	0.3348	0	463.95	-1.0584	-21.391	86.09	12.445
2010	5	16	9	16	30	20.265	57.61	0.6084	5.9184	1.1844	-2.1456	0.2376	815.98	6.894	21.258	152.71	17.676
2010	5	16	15	16	30	28.898	30.389	43.999	20.93	15.523	0.954	0.6408	1185.2	24.574	73.825	231.53	17.528
2010	5	16	21	16	30	16.977	66.422	5.4972	7.1568	3.708	0.108	-0.018	311.33	6.4116	11.815	60.548	5.958
2010	5	17	0	16	30	14.409	79.067	-4.68	3.9348	1.7208	0.0792	0.1404	323.64	-6.1164	2.2608	61.15	1.7496
2010	5	17	3	16	30	13.37	86.602	-10.03	1.5264	1.1124	0.2592	-0.0972	551.88	-3.3984	-5.0184	105.71	4.9068
2010	5	17	6	16	30	16.423	79.532	-7.1028	3.7368	3.3444	-0.1044	0.0072	351.44	1.9728	-3.1068	66.128	6.9804
2010	5	17	15	16	30	25.954	44.247	40.802	17.647	14.371	0.4176	0.5688	592.77	9.8316	36.331	115.36	5.4864
2010	5	17	18	16	30	21.176	57.219	18.997	9.9	7.6536	-0.2592	0.0576	641.15	-0.27	11.02	121.01	1.2564
2010	5	17	21	16	30	16.58	80.789	3.9204	4.3128	5.49	0.7704	0.0072	327.33	-3.4632	8.676	61.765	3.8268
2010	5	18	0	16	30	13.429	94.632	-6.0912	1.5084	4.3812	0.198	-0.0468	443.97	-3.5712	-4.6224	87.833	4.1868
2010	5	18	3	16	30	13.317	99.218	-3.5352	0.7848	2.8692	-0.0468	-0.1548	417.28	-0.2484	-13.81	76.946	5.7276
2010	5	18	6	16	30	14.953	102.43	-3.0672	1.0908	4.4964	0.612	-0.0432	441.78	-2.7108	-8.9352	83.894	11.192
2010	5	18	9	16	30	16.83	87.932	-1.296	2.79	5.6124	0.864	0.054	263.71	6.5952	-2.0052	48.935	7.4628
2010	5	18	12	16	30	18.241	78.568	12.87	7.8228	8.6904	0.45	0.2124	474.13	3.7224	10.721	89.017	2.4912
2010	5	18	15	16	30	18.084	84.932	NaN	NaN	NaN	NaN	NaN	NaN	NaN	NaN	NaN	NaN
2010	5	18	18	16	30	16.183	92.127	-0.144	2.9628	3.3804	0.288	-0.2124	305.05	3.8592	-3.2832	56.93	5.2992
2010	5	18	21	16	30	15.321	99.408	-1.7172	2.0736	0.3456	0.1008	-0.0972	332.59	-7.3044	-12.73	66.463	7.146
2010	5	19	0	16	30	14.497	100.98	-0.8208	1.1124	-0.54	-0.1188	-0.0684	279.04	1.5156	-11.059	51.595	7.2072
2010	5	19	3	16	30	12.288	101.85	-1.1232	1.9224	-1.7244	0.108	-0.2412	400.93	-4.8852	-3.9996	70.877	6.5016
2010	5	19	6	16	30	13.753	95.804	-2.484	1.3248	-3.6468	0.27	-0.0072	285.68	-2.2392	-9.738	51.462	7.8552
2010	5	19	9	16	30	25.003	43.937	34.272	19.019	21.838	1.5228	0.4824	830.02	28.346	40.684	159.79	29.527
2010	5	19	15	16	30	26.061	35.227	49.388	19.4	14.954	-0.5292	0.4536	465.41	17.14	65.128	91.84	12.755
2010	5	19	21	16	30	14.532	70.635	3.4776	2.7252	3.0636	0.5076	0.108	182.06	-1.7244	12.906	35.842	2.6172
2010	5	20	0	16	30	10.68	82.158	-10.048	0.0072	1.6596	-0.2052	-0.1476	83.822	-0.972	10.807	16.495	4.9968
2010	5	20	3	16	30	8.799	84.056	-6.9696	-0.8532	-0.3132	0.1404	0.0108	109.18	-5.4648	5.5692	21.658	4.428
2010	5	20	6	16	30	12.072	76.353	-9.6948	-0.0864	1.2024	-0.5328	-0.0504	-0.1728	1.5084	-5.0076	-0.6372	2.9736
2010	5	20	15	16	30	27.017	27.431	55.483	28.224	16.625	1.3176	0.6552	641.66	27.018	86.515	123.95	11.167
2010	5	21	0	16	30	12.341	74.281	-1.3932	3.6864	4.122	0.4212	0.036	271.21	-5.274	8.1288	51.502	5.1336
2010	5	21	3	16	30	11.067	83.709	-4.0284	2.8836	4.7556	0.4428	0.1332	338.5	-3.7656	21.19	59.123	5.1048
2010	5	21	6	16	40	13.831	82.434	NaN	NaN	NaN	NaN	NaN	NaN	NaN	NaN	NaN	NaN
2010	5	21	9	16	30	29.374	37.468	62.968	32.566	42.415	3.0492	0.5292	868.31	29.466	66.654	169.93	17.042
2010	5	21	21	16	30	16.619	67.703	17.716	9.3132	8.5284	1.0548	0.1728	440.58	4.6548	22.219	80.244	-0.6552
2010	5	22	0	16	30	12.087	82.695	2.7648	4.4928	7.344	0.6264	-0.0324	126.75	1.5156	19.354	24.264	1.1304
2010	5	22	3	16	30	9.779	90.931	-3.3516	2.232	6.8472	0.6012	-0.0252	229.26	-2.2284	6.0048	43.096	1.332
2010	5	22	6	16	30	13.508	77.172	2.4552	5.8392	14.465	0.8028	0.0468	273.99	4.7124	9.846	49.129	5.004
2010	5	22	9	16	30	26.101	31.201	50.688	28.807	33.782	1.4112	0.4644	695.44	23.342	72.23	130.85	13.572
2010	5	22	15	16	30	23.425	30.143	51.973	24.491	15.556	1.4148	0.4716	789.38	18.144	65.077	147.58	10.264
2010	5	22	21	16	30	12.278	71.281	10.732	4.7232	6.9516	0.6768	0.018	160.96	3.1968	24.257	29.347	0.7956
2010	5	23	0	16	30	9.215	82.674	-4.6548	2.9628	5.1588	0.6732	0.1296	39.708	2.5992	10.89	7.4556	3.852
2010	5	23	3	16	30	7.863	89.885	-6.1092	2.178	4.6332	-0.0252	-0.1188	97.848	0.432	2.3436	17.507	0.648
2010	5	23	6	16	30	11.734	89.518	-2.6388	1.9044	9.6156	0.4536	-0.1116	1.1664	-2.0196	0.5688	0.1548	0.5328
2010	5	23	9	16	30	16.149	72.825	18.738	9.9828	15.559	0.9036	0.1656	110.61	10.861	22.072	19.328	2.25
2010	5	23	12	16	30	12.959	98.043	-1.8612	5.04	18.173	0.7848	-0.0108	71.464	-7.3152	-3.4704	13.367	1.2636
2010	5	23	15	16	30	11.758	101.67	-2.3724	3.1392	5.5872	0.504	-0.0828	36.104	-0.1044	1.5552	7.6248	6.8508
2010	5	23	18	16	30	11.842	99.488	-1.9224	1.9728	0.6336	0.1116	0.0288	38.977	-3.7332	1.4652	7.326	9.0972
2010	5	24	0	16	30	10.161	98.413	-1.278	1.1412	-1.8684	0.0072	-0.072	10.303	-2.1384	6.084	1.9692	6.5052
2010	5	24	3	16	30	9.715	99.218	-1.6164	-0.1188	-2.4084	0.0324	-0.0864	-30.413	-2.3796	-3.4596	-6.1884	5.5872
2010	5	24	6	16	30	9.887	98.881	-1.8864	0.5328	-1.7712	0.108	-0.0324	22.061	-1.4832	-1.6092	2.7828	7.3512
2010	5	24	9	16	30	11.048	97.918	-1.5696	0.5076	-1.2924	0.4896	-0.0036	43.736	5.8536	3.3912	6.3396	4.8384
2010	5	24	12	16	30	12.038	98.324	-2.592	-0.234	-2.394	0.1692	-0.1044	64.566	0.7704	-8.3808	11.894	7.9848
2010	5	24	15	16	30	12.728	98.598	-1.3032	0.72	-2.0448	0.1512	-0.09	76.896	-1.2852	1.2744	15.872	8.5536
2010	5	24	18	16	30	10.377	97.109	-0.8424	0.864	-1.5408	0.1836	0.0468	175.27	-1.0584	3.798	31.262	6.3756
2010	5	24	21	16	30	8.603	98.06	0.0252	0.6012	-1.9692	0.1944	-0.0756	123.91	-4.2804	-2.7576	22.457	3.8988
2010	5	25	0	16	30	7.432	97.737	-0.7848	0.0936	-0.7092	0.1944	-0.0396	35.78	-1.5444	-4.9608	6.7752	1.62
2010	5	25	3	16	30	6.236	97.188	-0.4104	0.3492	-0.5364	0.3528	0	75.884	-4.1364	-6.0444	14.044	2.4336
2010	5	25	6	16	30	6.741	97.653	-0.3564	0.6264	-0.7272	0.2412	-0.0144	10.141	-2.2104	-0.8208	1.7712	2.0628
2010	5	25	9	16	30	9.078	96.051	0.9792	0.594	-0.1764	0.4428	-0.108	64.836	1.08	3.8376	11.57	4.176
2010	5	25	12	16	30	11.675	90.358	1.5336	1.332	1.1232	0.828	-0.0252	148.96	2.4336	1.6668	29.542	6.2568
2010	5	25	15	16	30	13.027	92.74	4.7772	2.7216	3.1824	1.4976	0.0576	504.08	3.5028	3.3732	93.928	12.305
2010	5	25	18	16	30	11.905	91.099	1.1916	1.5624	0.6912	0.7992	0.0252	331.96	0.8856	9.4248	60.404	8.1648
2010	5	25	21	16	30	6.966	97.137	-1.2492	0.5508	-1.9656	-0.1368	-0.072	99.846	1.1304	-3.3912	20.178	5.2128
2010	5	26	0	16	30	4.786	99.826	-0.6084	-0.4752	-1.332	0.0468	-0.0432	16.085	-2.394	-2.3472	5.6844	1.9908
2010	5	26	3	16	30	3.928	99.286	-0.3672	0.1692	-0.9108	0.0936	-0.0648	73.483	-1.818	4.0644	12.37	1.7172
2010	5	26	6	16	30	7.02	96.183	-0.1332	0.3852	-1.5048	0.1944	-0.0432	121.5	-0.7236	2.286	23.339	2.142
2010	5	26	9	16	30	17.457	72.665	12.578	5.9652	4.6728	1.1628	0.2232	748.94	8.8416	12.913	142.86	16.114
2010	5	26	12	16	30	15.468	69.462	12.769	5.6592	5.5404	1.6488	0.3024	772.65	12.294	18.77	149.59	13.28
2010	5	26	15	16	30	10.827	88.544	-1.3608	0.648	-1.1124	0.144	0.0972	277.61	0.45	-6.2064	52.376	5.0544
2010	5	26	18	16	30	10.435	91.821	-2.214	0.3744	-2.2392	0.198	0.0144	169.52	2.3436	-1.8216	31.622	5.8932
2010	5	26	21	16	30	8.784	96.497	-0.7884	0.594	-1.2312	0.2016	0.0648	94.057	-1.2744	-4.0716	17.6	2.6604
2010	5	27	0	16	30	7.995	96.316	-1.0044	0.5076	-1.1808	0.0792	-0.0108	52.618	-1.1952	-2.0736	11.074	1.9404
2010	5	27	3	16	30	7.451	95.576	-0.0576	0.1836	-0.6264	0.234	-0.018	45.911	-1.2204	-2.3724	8.2764	2.4624
2010	5	27	6	16	40	8.162	93.797	-0.1152	0.432	-0.9504	0.4608	0.09	74.596	1.1808	-4.0176	14.49	6.9192
2010	5	27	9	16	30	10.832	78.169	1.0764	1.152	-0.1296	0.7776	-0.1332	187.35	3.1284	3.06	37.786	2.9196
2010	5	27	12	16	30	11.322	76.403	NaN	NaN	NaN	NaN	NaN	NaN	NaN	NaN	NaN	NaN
2010	5	27	15	16	30	10.636	77.795	NaN	NaN	NaN	NaN	NaN	NaN	NaN	NaN	NaN	NaN
2010	5	27	18	16	30	9.818	81.504	NaN	NaN	NaN	NaN	NaN	NaN	NaN	NaN	NaN	NaN
2010	5	27	21	16	30	8.328	89.369	NaN	NaN	NaN	NaN	NaN	NaN	NaN	NaN	NaN	NaN
2010	5	28	0	16	30	7.691	91.816	NaN	NaN	NaN	NaN	NaN	NaN	NaN	NaN	NaN	NaN
2010	5	28	3	16	30	7.432	93.632	NaN	NaN	NaN	NaN	NaN	NaN	NaN	NaN	NaN	NaN
2010	5	28	6	16	40	8.446	93.139	NaN	NaN	NaN	NaN	NaN	NaN	NaN	NaN	NaN	NaN
2010	5	28	9	16	30	10.445	88.464	NaN	NaN	NaN	NaN	NaN	NaN	NaN	NaN	NaN	NaN
2010	5	28	12	16	30	10.455	93.125	NaN	NaN	NaN	NaN	NaN	NaN	NaN	NaN	NaN	NaN
2010	5	28	15	16	30	11.425	94.396	NaN	NaN	NaN	NaN	NaN	NaN	NaN	NaN	NaN	NaN
2010	5	28	18	16	30	9.808	97.961	NaN	NaN	NaN	NaN	NaN	NaN	NaN	NaN	NaN	NaN
2010	5	28	21	16	30	8.049	96.757	NaN	NaN	NaN	NaN	NaN	NaN	NaN	NaN	NaN	NaN
2010	5	29	0	16	30	7.299	95.999	0.18	0.5616	-1.0692	0.1944	-0.108	-3.6324	-3.8196	-3.8916	-1.4112	4.5324
2010	5	29	3	16	30	6.457	98.677	0.3456	0.5544	-1.242	0.1548	0.0144	-27.097	-0.1548	-0.396	-4.5396	3.312
2010	5	29	6	16	30	7.662	96.194	0.9576	0.6372	-0.9108	0.4068	0.0216	16.038	2.0412	-1.962	2.2752	2.808
2010	5	29	9	16	30	11.156	92.219	9.324	1.5804	1.8072	0.8784	0.0036	235.28	2.2752	0.0792	46.22	7.2792
2010	5	29	12	16	30	10.935	89.491	6.4908	1.1628	1.4616	0.4644	-0.0072	259.46	-1.1844	-1.9044	50.504	5.1696
2010	5	29	15	16	30	10.068	97.255	1.512	0.8928	0.0936	0.7812	-0.0252	67.187	-1.7928	-0.8856	12.65	2.0376
2010	5	29	18	16	30	8.96	95.868	1.2564	1.476	-0.5868	0.5472	0.036	24.224	-4.6116	-0.8712	5.1264	4.2552
2010	5	29	21	16	30	7.206	96.299	0.9324	1.3284	-0.0828	0.2484	-0.0432	-7.1532	-1.836	-6.1848	-1.9908	0.9756
2010	5	30	0	16	30	6.422	95.409	1.1268	1.08	-0.8712	0.3024	0.0756	-1.1052	-0.2772	3.2436	-0.8064	1.0584
2010	5	30	3	16	30	6.31	96.827	1.836	0.9792	-0.9396	0.108	-0.1116	13.057	0.4644	1.404	1.9872	4.842
2010	5	30	6	16	30	7.667	94.738	2.5524	0.9036	-0.4356	0.234	0.0036	29.704	0.126	-1.062	4.122	2.5308
2010	5	30	9	16	30	7.941	97.788	3.5244	1.0548	0.2664	0.5472	0.0108	50.321	1.134	2.2176	10.12	3.6432
2010	5	30	12	16	30	16.227	74.738	21.92	3.8664	7.956	2.0916	0.1728	627.89	-1.9692	16.427	125.92	15.984
2010	5	30	18	16	30	12.827	78.352	15.419	1.6524	1.6956	-0.1692	-0.0072	322.29	1.044	8.55	66.056	2.2824
2010	5	30	21	16	30	8.348	85.504	1.854	-0.0504	-0.6768	0.342	-0.054	148	1.4364	0.3024	30.319	3.6468
2010	5	31	0	16	30	5.628	90.824	1.098	0.6048	-1.2276	0.2556	-0.054	105.43	-2.4948	2.2932	20.545	2.7432
2010	5	31	3	16	30	3.698	93.656	1.3428	0.702	-0.3888	0.2268	0.0216	32.479	-1.9188	-1.7136	6.354	1.0908
2010	5	31	6	16	30	7.412	93.115	4.0392	0.3528	-0.1656	0.2412	0	103.57	0.666	-2.8116	19.714	2.9808
2010	5	31	9	16	30	20.711	49.494	25.772	3.1104	4.6332	-1.5804	0.1656	682.78	6.3504	17.514	136.44	11.722
2010	5	31	12	16	30	16.443	52.123	66.953	14.875	23.454	3.1032	0.7272	1864.1	26.071	53.546	381.96	50.137
2010	5	31	15	16	31	20.764	40.866	37.397	6.66	9.234	-2.0916	0.432	577.89	15.743	41.044	115.89	10.217
2010	5	31	18	16	30	16.771	47.622	19.764	2.2968	2.7864	-1.998	0.108	270.82	5.2308	14.954	54.648	6.9444
2010	5	31	21	16	30	10.181	77.456	-3.3624	0.216	-1.7244	0.1476	0.0432	60.905	-0.5472	2.0772	8.9604	3.2688
2010	5	31	0	16	30	5.628	90.824	1.098	0.6048	-1.2276	0.2556	-0.054	105.43	-2.4948	2.2932	20.545	2.7432
2010	5	31	3	16	30	3.698	93.656	1.3428	0.702	-0.3888	0.2268	0.0216	32.479	-1.9188	-1.7136	6.354	1.0908
2010	5	31	6	16	30	7.412	93.115	4.0392	0.3528	-0.1656	0.2412	0	103.57	0.666	-2.8116	19.714	2.9808
2010	5	31	9	16	30	20.711	49.494	25.772	3.1104	4.6332	-1.5804	0.1656	682.78	6.3504	17.514	136.44	11.722
2010	5	31	12	16	30	16.443	52.123	66.953	14.875	23.454	3.1032	0.7272	1864.1	26.071	53.546	381.96	50.137
2010	5	31	15	16	31	20.764	40.866	37.397	6.66	9.234	-2.0916	0.432	577.89	15.743	41.044	115.89	10.217
2010	5	31	18	16	30	16.771	47.622	19.764	2.2968	2.7864	-1.998	0.108	270.82	5.2308	14.954	54.648	6.9444
2010	5	31	21	16	30	10.181	77.456	-3.3624	0.216	-1.7244	0.1476	0.0432	60.905	-0.5472	2.0772	8.9604	3.2688
2010	6	1	0	16	30	6.074	85.939	-1.8864	-0.1224	-3.1212	-0.1224	-0.0108	138.2	-0.5976	7.1748	26.266	2.7792
2010	6	1	3	16	30	4.163	90.784	1.2096	0.3672	-1.7244	0.1224	-0.0396	92.34	-1.7388	2.8944	17.633	3.9492
2010	6	1	6	16	30	8.441	80.469	0.576	-0.018	-1.4724	-0.126	-0.018	154.19	2.3004	-1.2708	28.512	2.4264
2010	6	1	9	16	30	21.877	35.371	26.676	4.7484	6.0264	-5.886	0.198	442.88	6.6024	25.567	91.397	10.62
2010	6	1	15	16	30	22.264	29.537	43.427	9.8352	10.742	-2.1672	0.5904	686.98	15.66	41.976	134.48	13.536
2010	6	1	18	16	30	18.996	39.535	16.841	3.6504	3.3948	-1.9008	0.1404	121.71	6.6816	20.786	26.154	5.0868
2010	6	1	21	16	30	12.449	66.906	0.0684	1.5804	1.7892	0.2484	0.072	151.34	3.9348	13.216	26.129	2.7936
2010	6	2	0	16	30	9.788	69.207	0.4212	1.1808	2.0304	0.0612	0.036	179.38	-1.9872	11.117	30.607	2.8656
2010	6	2	3	16	30	8.951	71.934	-1.1916	1.1988	1.206	0.1584	0.0576	140.62	3.9384	5.6844	27.648	2.3292
2010	6	2	6	16	30	11.714	70.347	0.4968	1.746	2.3256	-0.054	0.0504	171.22	1.5588	3.5676	31.633	3.168
2010	6	2	9	16	30	25.503	30.994	NaN	NaN	NaN	NaN	NaN	NaN	NaN	NaN	NaN	NaN
2010	6	2	12	16	30	31.246	22.663	NaN	NaN	NaN	NaN	NaN	NaN	NaN	NaN	NaN	NaN
2010	6	2	15	16	30	27.678	26.464	54.745	16.963	14.27	-0.3348	0.7632	782.87	19.919	51.995	157.13	12.672
2010	6	2	18	16	30	17.535	60.088	8.154	4.0608	5.2596	-0.9	0.1512	203.21	4.2084	16.276	36.774	4.5648
2010	6	2	21	16	30	13.356	73.57	-5.202	1.8684	3.1716	-0.2484	-0.0036	105.59	2.5056	12.092	23.209	8.0676
2010	6	3	0	16	30	11.126	77.234	-3.5028	1.476	3.0708	0.1296	-0.108	27.86	0.522	8.8092	8.37	3.7584
2010	6	3	3	16	30	9.7	92.606	-2.466	3.5244	0.6228	-0.1512	-0.072	66.679	-4.8744	2.0916	13.349	0.9144
2010	6	3	6	16	30	13.184	82.313	-1.0332	1.9764	5.2416	0.2736	0.0396	130.6	0.2088	-4.4532	25.823	4.1328
2010	6	3	9	16	30	17.609	49.762	19.436	5.7672	10.346	-0.828	0.0576	210.79	6.2568	17.752	42.001	5.6988
2010	6	3	12	16	30	27.771	28.064	45.526	13.241	12.467	-2.7936	0.27	412.77	12.308	36.248	82.206	8.3664
2010	6	3	15	16	30	23.317	34.985	37.109	11.214	9.7812	0.1764	0.3204	404.63	15.156	40.568	78.469	7.6536
2010	6	3	18	16	30	17.153	45.951	19.843	4.8924	5.0652	-0.5652	0.1116	539.32	6.6924	21.096	99.454	2.0952
2010	6	3	21	16	30	11.734	64.751	7.6752	1.224	3.3768	-0.234	0.0432	95.141	-0.0324	12.283	17.485	0.522
2010	6	4	0	16	30	9.171	77.53	3.708	1.5444	3.996	0.4428	0.018	148.3	0.5796	13.064	28.714	1.5984
2010	6	4	3	16	30	7.505	84.645	0.8136	1.6308	2.988	0.2088	0.0288	148.77	-3.3228	0.8244	28.354	1.1304
2010	6	4	6	16	30	10.024	74.453	3.9384	2.0232	5.3064	-0.09	0.0252	338.83	3.1248	8.7336	64.156	-0.5184
2010	6	4	9	16	30	15.767	49.37	23.166	7.7328	12.424	0.4572	0.1944	459.4	7.5816	25.999	89.251	1.098
2010	6	4	12	16	30	15.164	44.414	21.856	6.6636	7.0056	-1.0188	0.09	389.06	7.3944	16.722	74.7	4.464
2010	6	4	15	16	30	14.331	43.034	16.758	4.4748	4.3776	-0.252	0.1404	521.53	4.122	16.528	98.636	2.2716
2010	6	4	18	16	30	12.479	48.701	13.324	3.1824	3.798	-0.9792	0.0504	376.12	1.8144	10.102	68.821	2.6892
2010	6	4	21	16	30	10.254	54.927	8.9676	2.3688	2.6604	-0.5112	0.0576	200.97	0.1368	9.4716	39.298	0.7812
2010	6	5	0	16	30	7.657	67.063	2.97	1.0656	2.0808	0.018	0.018	87.962	-1.3644	2.7828	16.682	2.6568
2010	6	5	3	16	30	7.314	59.596	3.5064	1.6344	1.8828	-0.1296	-0.036	141.15	2.6316	7.4412	27.079	1.5192
2010	6	5	6	16	30	7.76	57.41	4.9248	1.5624	1.8432	-1.0008	-0.0072	193.18	2.484	8.7876	37.685	1.5264
2010	6	5	9	16	30	11.974	42.183	15.714	5.4864	6.2568	-0.1692	0.1404	415.45	7.578	17.406	77.99	5.526
2010	6	5	15	16	30	12.439	35.971	14.648	4.0752	3.5712	0.2952	0.126	260.07	2.4984	16.711	49.604	3.6936
2010	6	5	18	16	30	11.371	44.254	12.042	2.6784	2.5776	-0.1656	0.1152	198.12	2.2572	11.581	36.695	2.0232
2010	6	5	21	16	30	5.971	75.35	5.526	1.746	3.1932	0.5148	0.0576	80.507	3.7152	10.948	15.577	-1.4292
2010	6	6	0	16	30	4.139	76.625	1.3212	1.1304	1.8036	0.0144	-0.0576	90.223	-1.1484	6.5016	14.951	1.9188
2010	6	6	3	16	30	2.786	83.019	0.2232	1.2996	1.6632	0.1656	0.0216	32.85	-2.0088	5.4612	7.884	0.63
2010	6	6	6	16	30	6.633	74.127	2.0268	1.0944	3.1896	-0.0072	0.054	37.782	-3.0672	9.9432	5.9724	0.2268
2010	6	6	9	16	30	18.04	40.313	19.714	6.3	9.8496	-1.3968	0.0792	170.92	5.3496	24.718	32.929	4.2408
2010	6	6	12	16	30	17.045	37.176	36.684	12.427	13.622	1.044	0.18	234.57	16.398	39.787	44.752	5.8356
2010	6	6	15	16	30	18.138	38.701	27.58	7.2936	7.2684	0.0504	0.2016	125.18	8.0532	23.497	24.412	3.2904
2010	6	6	18	16	30	10.102	88.179	-0.2448	4.3092	9.1728	1.3284	0.1044	99.749	-2.4192	9.3348	19.552	3.9924
2010	6	6	21	16	30	8.225	95.193	-0.4896	5.382	3.7872	0.378	-0.0648	50.18	-0.018	2.6928	7.776	2.8728
2010	6	7	0	16	30	7.667	95.563	-0.7308	4.3092	1.1016	-0.1584	-0.0216	25.189	-1.674	3.42	4.6116	0.2124
2010	6	7	3	16	30	6.702	94.302	-0.0144	2.9484	0.6948	0.1908	-0.0036	45.018	-2.2068	0.99	7.5204	5.688
2010	6	7	6	16	31	7.319	94.134	-0.414	3.132	-0.6876	0.144	-0.018	76.727	-2.4588	-1.4436	13.72	0.7524
2010	6	7	9	16	30	14.767	75.853	5.166	6.0912	8.046	1.7568	-0.0612	392.77	-1.152	2.6748	76.903	10.199
2010	6	7	12	16	30	14.639	63.887	10.667	5.3604	9.0252	-0.252	0.1836	336.14	8.046	21.481	63.522	8.6292
2010	6	7	15	16	30	14.806	51.14	6.6708	3.6684	4.842	-0.702	0.1944	281.15	5.868	20.599	55.289	1.0044
2010	6	7	18	16	30	12.684	63.354	-0.4644	1.26	0.6552	-0.8352	0.0504	117.63	6.1776	10.573	22.374	5.0508
2010	6	7	21	16	30	9.343	74.673	-6.1524	0.2628	-0.8064	-0.1908	0.0216	30.985	-2.1276	-0.4716	6.0804	4.464
2010	6	8	0	16	30	5.908	78.923	-4.7772	-0.0216	-1.926	0.1296	0.0576	54.144	0.8604	1.5552	10.116	2.088
2010	6	8	3	16	30	5.202	83.917	-3.2364	0.0396	-1.6596	0.0252	-0.0216	62.111	1.8	0.1368	11.869	2.3832
2010	6	8	6	16	30	8.779	74.945	-3.8628	0.3492	-1.3572	-0.2016	-0.0576	42.034	1.9008	-2.5128	7.0416	3.0888
2010	6	8	9	16	30	19.78	38.881	12.863	6.1668	5.8932	-1.8288	0.2052	272.87	11.239	29.189	53.917	6.822
2010	6	8	12	16	30	25.905	25.668	NaN	NaN	NaN	NaN	NaN	NaN	NaN	NaN	NaN	NaN
2010	6	8	15	16	30	21.593	58.198	NaN	NaN	NaN	NaN	NaN	NaN	NaN	NaN	NaN	NaN
2010	6	8	18	16	30	13.488	53.593	12.521	2.9196	2.9268	-0.7128	0.0504	117.21	2.0988	18.475	21.377	1.5192
2010	6	8	21	16	30	10.161	70.961	1.944	1.2852	2.0988	0.0792	0.0468	85.655	2.3184	12.834	14.188	2.5848
2010	6	9	0	16	30	8.451	76.125	-5.3892	0.1764	0.6768	0.0648	-0.0216	-11.009	-2.9664	6.1236	-1.206	4.6008
2010	6	9	3	16	30	7.716	77.096	-3.8448	0.1368	0.8136	-0.0036	-0.0504	34.07	-2.7648	-0.8136	4.6944	4.0788
2010	6	9	6	16	30	11.234	68.97	-1.3032	0.8748	2.394	0.2124	0.0324	67.655	1.2024	8.9532	13.705	5.4396
2010	6	9	9	16	30	16.472	53.803	NaN	NaN	NaN	NaN	NaN	NaN	NaN	NaN	NaN	NaN
2010	6	9	15	16	30	18.628	32.985	NaN	NaN	NaN	NaN	NaN	NaN	NaN	NaN	NaN	NaN
2010	6	9	18	16	30	17.099	39.242	NaN	NaN	NaN	NaN	NaN	NaN	NaN	NaN	NaN	NaN
2010	6	9	21	16	30	13.238	60.285	NaN	NaN	NaN	NaN	NaN	NaN	NaN	NaN	NaN	NaN
2010	6	10	0	16	30	11.513	77.862	NaN	NaN	NaN	NaN	NaN	NaN	NaN	NaN	NaN	NaN
2010	6	10	3	16	30	8.304	82.864	NaN	NaN	NaN	NaN	NaN	NaN	NaN	NaN	NaN	NaN
2010	6	10	6	16	30	11.724	74.815	NaN	NaN	NaN	NaN	NaN	NaN	NaN	NaN	NaN	NaN
2010	6	10	9	16	30	19.432	46.011	NaN	NaN	NaN	NaN	NaN	NaN	NaN	NaN	NaN	NaN
2010	6	10	15	16	30	20.363	37.425	NaN	NaN	NaN	NaN	NaN	NaN	NaN	NaN	NaN	NaN
2010	6	10	18	16	30	18.907	42.487	NaN	NaN	NaN	NaN	NaN	NaN	NaN	NaN	NaN	NaN
2010	6	10	21	16	30	12.601	68.463	NaN	NaN	NaN	NaN	NaN	NaN	NaN	NaN	NaN	NaN
2010	6	11	0	16	30	8.711	79.972	-3.654	0.5112	3.8844	0.2592	-0.1008	133.56	-0.6012	6.5556	39.258	4.9392
2010	6	11	3	16	30	7.363	84.097	-1.3284	1.0944	3.5172	-0.0684	0.0432	125.13	0.0108	-4.212	42.581	3.1752
2010	6	11	6	16	30	10.646	80.336	-3.9312	-2.2896	4.6656	-0.324	0.0396	-4.068	-2.5704	1.5696	4.0536	1.17
2010	6	11	9	16	30	19.569	50.531	31.234	7.416	15.538	-1.4652	0.144	139.28	5.1012	16.56	47.185	2.3904
2010	6	11	12	16	30	21.397	43.891	37.066	7.8948	11.714	-0.7056	0.306	135.96	7.0596	20.606	41.771	0.3852
2010	6	11	15	16	30	16.796	66.077	22.622	5.904	10.994	0.3816	0.0468	76.658	5.3172	5.4	18.637	-1.0188
2010	6	11	18	16	30	11.891	95.619	-2.7936	2.5668	4.5108	-0.1908	-0.0288	78.782	-0.8964	-1.5264	25.708	2.538
2010	6	11	21	16	30	10.166	97.804	-0.9612	3.0528	-1.0548	-0.072	-0.1224	153.89	-4.8672	-2.2068	49.165	3.3948
2010	6	12	0	16	30	10.675	97.223	-1.9584	3.7656	-1.1232	0.5256	0.0864	169.03	-0.0324	-10.746	48.553	-1.3176
2010	6	12	3	16	30	10.21	98.443	-1.0944	2.9088	-1.9188	-0.1512	-0.0504	202.94	3.5496	-4.7916	63.605	4.6944
2010	6	12	6	16	30	10.685	98.152	-0.6804	3.528	-0.99	-0.342	0.1044	83.167	0.468	-3.8952	26.402	4.3632
2010	6	12	9	16	30	11.94	96.566	-1.2528	3.798	-0.3996	-0.2772	0.0036	15.988	-0.27	0.5616	6.588	3.7656
2010	6	12	12	16	30	11.989	96.59	-0.4968	3.3552	0.1692	0.4212	0.1944	10.656	-1.3932	3.3912	5.9724	5.508
2010	6	12	15	16	30	12.92	95.553	0.6408	4.2012	2.0664	0.594	-0.0036	38.376	1.9764	-0.0468	11.761	2.0448
2010	6	12	18	16	30	9.833	96.803	2.1132	2.2104	1.5264	-0.1404	-0.0756	39.01	-0.018	-5.3388	10.559	3.024
2010	6	12	21	16	30	9.411	94.999	0.846	2.1672	0.5436	-0.2592	-0.0432	18.932	0.1512	-8.7732	8.1324	4.0212
2010	6	13	0	16	30	8.857	97.1	1.1592	1.6524	0.3816	-0.0036	0.2088	-0.9432	-1.602	-3.222	1.4184	0.4248
2010	6	13	3	16	30	8.186	96.252	1.0296	1.5696	0.0252	-0.1584	0.1692	10.451	-2.4408	-3.9636	1.2888	6.2964
2010	6	13	6	16	30	9.769	95.57	1.4508	2.4372	1.1088	-0.0612	-0.1476	22.424	2.8728	-4.2588	4.7736	3.5928
2010	6	13	9	16	30	12.273	91.489	1.6848	2.4588	1.764	0.4536	-0.1548	90.788	-2.1096	-0.09	29.221	6.7032
2010	6	13	12	16	30	12.782	95.948	10.188	4.1904	7.4916	1.3212	0.0324	434.15	3.7872	-6.6204	128.91	10.832
2010	6	13	15	16	30	14.659	90.14	15.296	4.1472	5.6664	1.9728	0.126	524.2	1.6632	-1.0224	155.6	4.3164
2010	6	13	18	16	30	10.386	95.925	2.3832	1.4688	1.1232	0.0396	-0.1404	126.03	3.0348	0.9432	38.02	7.9416
2010	6	13	21	16	30	8.563	98.079	1.5012	0.9612	-0.8856	-0.0648	0.0288	65.992	-0.5076	-4.2084	20.268	1.3248
2010	6	14	0	16	30	7.882	98.515	2.5884	0.8964	-0.0072	-0.126	-0.0144	53.953	0.9576	-0.5112	12.229	3.924
2010	6	14	3	16	30	7.059	96.789	0.9432	0.8064	0.1404	-0.3636	0.0072	31.511	1.548	1.3572	6.0912	3.1392
2010	6	14	6	16	30	8.637	93.362	2.9412	0.576	0.5112	0.0432	0.0396	22.313	-1.926	3.276	4.2372	0.8532
2010	6	14	9	16	30	15.036	90.129	26.366	4.266	11.07	4.0428	0.288	491.25	7.7472	11.488	147.38	9.8964
2010	6	14	12	16	30	15.507	85.137	18.522	2.9916	5.7276	1.4868	0.0936	407.62	4.3488	10.998	120.19	4.9176
2010	6	14	15	16	30	13.258	94.724	3.366	0.6336	1.9512	0.972	-0.18	161.03	-0.792	1.0764	48.884	8.7012
2010	6	14	18	16	30	14.154	86.399	8.4276	1.8108	2.0592	0.1368	0.0576	248.36	1.6956	9.9756	75.557	2.34
2010	6	14	21	16	30	10.896	95.303	-5.6268	0.4968	-2.2788	-0.2592	-0.2124	26.154	1.4148	-6.2532	9.2736	5.3532
2010	6	15	0	16	30	9.499	96.657	2.0016	0.414	-0.2664	-0.7416	-0.1188	-48.182	2.7252	-7.56	-14.371	1.1808
2010	6	15	3	16	30	9.225	96.615	2.016	1.062	0.3528	-0.0144	-0.036	-49.021	-0.2088	-7.578	-16.614	1.9908
2010	6	15	6	16	30	10.479	96.175	1.0044	1.026	-0.2016	-0.108	-0.1872	12.013	2.2932	-3.3012	2.0736	5.0796
2010	6	15	9	16	30	10.925	94.873	2.8512	0.828	0.5796	0.4464	-0.2376	55.699	2.178	1.062	15.21	-1.0008
2010	6	15	12	16	30	11.151	97.199	2.16	1.2636	-0.5544	0.2448	-0.036	45.598	-1.44	-3.2724	15.548	4.2372
2010	6	15	15	16	30	13.635	92.941	8.5464	2.1348	2.3472	1.854	-0.1008	144.09	-0.0396	-1.8864	42.79	5.8536
2010	6	15	18	16	30	10.671	93.982	NaN	NaN	NaN	NaN	NaN	NaN	NaN	NaN	NaN	NaN
2010	6	15	21	16	30	9.529	99.255	NaN	NaN	NaN	NaN	NaN	NaN	NaN	NaN	NaN	NaN
2010	6	16	0	16	30	7.206	97.607	NaN	NaN	NaN	NaN	NaN	NaN	NaN	NaN	NaN	NaN
2010	6	16	3	16	30	4.599	97.18	NaN	NaN	NaN	NaN	NaN	NaN	NaN	NaN	NaN	NaN
2010	6	16	6	16	30	6.212	97.141	NaN	NaN	NaN	NaN	NaN	NaN	NaN	NaN	NaN	NaN
2010	6	16	9	16	30	12.415	90.005	NaN	NaN	NaN	NaN	NaN	NaN	NaN	NaN	NaN	NaN
2010	6	16	12	16	30	18.677	79.847	NaN	NaN	NaN	NaN	NaN	NaN	NaN	NaN	NaN	NaN
2010	6	16	15	16	30	19.005	86.392	NaN	NaN	NaN	NaN	NaN	NaN	NaN	NaN	NaN	NaN
2010	6	16	18	16	30	14.306	57.921	NaN	NaN	NaN	NaN	NaN	NaN	NaN	NaN	NaN	NaN
2010	6	16	21	16	30	9.568	83.735	NaN	NaN	NaN	NaN	NaN	NaN	NaN	NaN	NaN	NaN
2010	6	17	0	16	30	6.501	90.436	NaN	NaN	NaN	NaN	NaN	NaN	NaN	NaN	NaN	NaN
2010	6	17	3	16	30	4.369	94.272	NaN	NaN	NaN	NaN	NaN	NaN	NaN	NaN	NaN	NaN
2010	6	17	6	16	30	8.627	82.681	NaN	NaN	NaN	NaN	NaN	NaN	NaN	NaN	NaN	NaN
2010	6	17	9	16	30	15.414	59.791	NaN	NaN	NaN	NaN	NaN	NaN	NaN	NaN	NaN	NaN
2010	6	17	12	16	30	16.894	54.35	NaN	NaN	NaN	NaN	NaN	NaN	NaN	NaN	NaN	NaN
2010	6	17	15	16	30	20	46.173	NaN	NaN	NaN	NaN	NaN	NaN	NaN	NaN	NaN	NaN
2010	6	17	18	16	30	16.585	56.166	NaN	NaN	NaN	NaN	NaN	NaN	NaN	NaN	NaN	NaN
2010	6	17	21	16	30	10.577	80.69	NaN	NaN	NaN	NaN	NaN	NaN	NaN	NaN	NaN	NaN
2010	6	18	0	16	30	8.24	88.443	NaN	NaN	NaN	NaN	NaN	NaN	NaN	NaN	NaN	NaN
2010	6	18	3	16	30	8.216	90.216	NaN	NaN	NaN	NaN	NaN	NaN	NaN	NaN	NaN	NaN
2010	6	18	6	16	30	9.877	92.935	NaN	NaN	NaN	NaN	NaN	NaN	NaN	NaN	NaN	NaN
2010	6	18	9	16	30	12.454	78.81	NaN	NaN	NaN	NaN	NaN	NaN	NaN	NaN	NaN	NaN
2010	6	18	12	16	30	17.575	58.88	NaN	NaN	NaN	NaN	NaN	NaN	NaN	NaN	NaN	NaN
2010	6	18	15	16	30	18.77	55.001	NaN	NaN	NaN	NaN	NaN	NaN	NaN	NaN	NaN	NaN
2010	6	18	18	16	30	14.978	60.712	NaN	NaN	NaN	NaN	NaN	NaN	NaN	NaN	NaN	NaN
2010	6	18	21	16	30	12.964	73.959	NaN	NaN	NaN	NaN	NaN	NaN	NaN	NaN	NaN	NaN
2010	6	19	0	16	30	10.617	98.251	NaN	NaN	NaN	NaN	NaN	NaN	NaN	NaN	NaN	NaN
2010	6	19	3	16	30	9.852	97.787	NaN	NaN	NaN	NaN	NaN	NaN	NaN	NaN	NaN	NaN
2010	6	19	6	16	30	11.783	95.105	NaN	NaN	NaN	NaN	NaN	NaN	NaN	NaN	NaN	NaN
2010	6	19	9	16	30	15.82	93.828	NaN	NaN	NaN	NaN	NaN	NaN	NaN	NaN	NaN	NaN
2010	6	19	12	16	30	20.519	61.139	NaN	NaN	NaN	NaN	NaN	NaN	NaN	NaN	NaN	NaN
2010	6	19	15	16	30	17.869	69.804	NaN	NaN	NaN	NaN	NaN	NaN	NaN	NaN	NaN	NaN
2010	6	19	18	16	30	17.413	71.76	NaN	NaN	NaN	NaN	NaN	NaN	NaN	NaN	NaN	NaN
2010	6	19	21	16	30	13.179	94.09	NaN	NaN	NaN	NaN	NaN	NaN	NaN	NaN	NaN	NaN
2010	6	20	0	16	30	12.871	98.716	NaN	NaN	NaN	NaN	NaN	NaN	NaN	NaN	NaN	NaN
2010	6	20	3	16	30	12.792	101.01	NaN	NaN	NaN	NaN	NaN	NaN	NaN	NaN	NaN	NaN
2010	6	20	6	16	30	11.979	98.505	NaN	NaN	NaN	NaN	NaN	NaN	NaN	NaN	NaN	NaN
2010	6	20	9	16	30	11.533	96.445	NaN	NaN	NaN	NaN	NaN	NaN	NaN	NaN	NaN	NaN
2010	6	20	12	16	30	18.545	91.363	NaN	NaN	NaN	NaN	NaN	NaN	NaN	NaN	NaN	NaN
2010	6	20	15	16	30	19.628	72.875	NaN	NaN	NaN	NaN	NaN	NaN	NaN	NaN	NaN	NaN
2010	6	20	18	16	30	16.315	52.647	NaN	NaN	NaN	NaN	NaN	NaN	NaN	NaN	NaN	NaN
2010	6	20	21	16	30	12.307	72.871	NaN	NaN	NaN	NaN	NaN	NaN	NaN	NaN	NaN	NaN
2010	6	21	0	16	30	8.524	93.032	NaN	NaN	NaN	NaN	NaN	NaN	NaN	NaN	NaN	NaN
2010	6	21	3	16	30	7.245	96.084	NaN	NaN	NaN	NaN	NaN	NaN	NaN	NaN	NaN	NaN
2010	6	21	6	16	30	10.185	82.822	NaN	NaN	NaN	NaN	NaN	NaN	NaN	NaN	NaN	NaN
2010	6	21	9	16	30	14.047	65.771	NaN	NaN	NaN	NaN	NaN	NaN	NaN	NaN	NaN	NaN
2010	6	21	12	16	30	21.823	40.483	NaN	NaN	NaN	NaN	NaN	NaN	NaN	NaN	NaN	NaN
2010	6	21	15	16	30	19.319	41.777	NaN	NaN	NaN	NaN	NaN	NaN	NaN	NaN	NaN	NaN
2010	6	21	18	16	30	16.31	49.816	NaN	NaN	NaN	NaN	NaN	NaN	NaN	NaN	NaN	NaN
2010	6	21	21	16	30	11.18	69.53	NaN	NaN	NaN	NaN	NaN	NaN	NaN	NaN	NaN	NaN
2010	6	22	0	16	30	7.079	88.579	NaN	NaN	NaN	NaN	NaN	NaN	NaN	NaN	NaN	NaN
2010	6	22	3	16	30	5.305	91.64	NaN	NaN	NaN	NaN	NaN	NaN	NaN	NaN	NaN	NaN
2010	6	22	6	16	30	9.558	71.765	NaN	NaN	NaN	NaN	NaN	NaN	NaN	NaN	NaN	NaN
2010	6	24	9	16	32	19.814	43.189	29.923	4.1112	7.5132	-5.346	0.018	144.7	12.575	13.77	30.751	0.3096
2010	6	24	12	16	30	29.094	28.211	NaN	NaN	NaN	NaN	NaN	NaN	NaN	NaN	NaN	NaN
2010	6	24	15	16	30	29.354	27.833	NaN	NaN	NaN	NaN	NaN	NaN	NaN	NaN	NaN	NaN
2010	6	24	18	16	30	22.602	43.466	35.96	5.0256	7.938	-2.088	0.2772	169	5.6844	24.646	36.914	3.8268
2010	6	24	21	16	30	14.478	75.425	8.2872	1.6632	4.4316	0.4824	-0.054	51.559	2.9808	9.4644	11.988	2.7612
2010	6	25	0	16	30	10.95	86.237	0.5832	-0.72	4.14	0.2052	0.0324	66.136	2.178	9.7164	6.876	3.5424
2010	6	25	3	16	30	11.013	86.166	-2.376	-0.7956	2.4048	-0.0108	-0.0144	13.612	-4.5288	-0.3636	7.128	2.6064
2010	6	25	6	16	30	15.566	74.482	4.7232	0.7524	5.6376	-0.3996	-0.0252	35.255	-0.3384	-2.6604	6.516	2.7756
2010	6	25	9	16	30	23.832	40.216	52.798	9.1584	18.583	-4.1616	0.3924	245.6	17.435	39.334	54.907	6.7752
2010	6	25	12	16	30	25.758	38.812	65.632	12.33	16.992	-1.2456	0.4968	329.69	21.812	42.804	73.177	2.592
2010	6	25	15	16	30	25.557	39.19	52.445	8.4132	11.29	-2.6136	0.2052	205.3	13.648	22.381	47.866	3.7008
2010	6	25	18	16	30	14.061	98.703	-3.3552	0.3384	5.2812	0.1728	0.0648	-13.172	-7.704	-5.1264	-4.4712	-1.3644
2010	6	25	21	16	30	13.013	104.15	1.242	0.4176	-0.9684	-0.4644	-0.0252	-15.833	-3.4452	-3.5748	1.044	-0.252
2010	6	26	0	16	30	12.513	103.46	0.666	0.1728	-1.7712	-0.0324	-0.1692	-32.922	-1.5552	-4.59	-7.9164	7.1064
2010	6	26	3	16	30	12.959	103.07	-0.8352	0.108	-2.34	-0.1764	-0.2736	28.591	2.0484	-4.9068	4.896	2.1636
2010	6	26	6	16	30	12.307	100.61	0.7596	-0.0324	-0.4932	0.3204	-0.2808	22.414	-1.0188	1.3932	0.6768	8.928
2010	6	26	9	16	30	15.546	98.24	5.5404	0.6912	0.9468	0.6912	-0.0108	247.23	-2.6496	-7.326	57.694	10.019
2010	6	26	12	16	30	20.471	92.914	10.058	5.3712	41.051	11.891	0.1764	779.73	10.444	20.419	178.29	55.832
2010	6	26	15	16	30	19.045	79.013	6.5664	2.2896	5.1408	1.9116	0.0432	372.18	8.2296	10.631	82.127	13.169
2010	6	26	18	16	30	18.265	91.47	4.032	1.6344	1.1988	0.54	0.0612	234.82	8.1864	0.5616	53.809	5.9544
2010	6	26	21	16	30	13.669	93.468	0.1116	0.1512	-1.098	-0.2772	0.0828	90.09	5.1768	-1.7028	22.093	8.2656
2010	6	27	0	16	30	9.955	98.485	-1.1952	0.27	-1.3896	-0.324	0.0036	53.168	0.648	-2.0196	13.676	3.3804
2010	6	27	3	16	30	10.004	89.936	-0.3456	-0.2448	-0.8424	-0.3312	-0.1584	70.096	-2.592	-6.4728	17.165	3.9672
2010	6	27	6	16	31	10.141	83.706	0.792	0.2736	-0.3816	-0.1008	0.1224	110.56	-1.6056	0.936	23.159	2.2932
2010	6	27	9	16	30	14.399	59.676	16.384	3.0276	4.2876	-0.6876	0.2052	266.17	8.7948	17.701	58.946	5.9112
2010	6	27	12	16	30	23.445	39.971	72.065	20.524	37.181	10.559	1.0224	1847.3	36.14	67.198	407.31	58.363
2010	6	27	15	16	30	20.157	88.287	28.08	4.7628	6.948	-1.5408	0.3636	228.75	11.578	10.249	47.819	2.0484
2010	6	27	18	16	30	15.987	50.792	11.905	2.2284	2.5236	-2.5848	0.1188	159.18	4.7592	10.422	34.211	-1.7028
2010	6	27	21	16	30	10.916	70.061	3.978	0.9324	0.0936	-0.7704	0.1116	27.076	-3.2292	4.1328	7.1532	0.198
2010	6	28	0	16	30	6.966	89.113	-2.2032	0.054	-1.6992	-0.2412	0.0144	-11.135	1.0044	0.99	-2.6856	3.5676
2010	6	28	3	16	30	6.256	94.263	-1.566	-0.1476	-2.1096	-0.1944	0.0576	-33.588	0.0072	-2.916	-11.009	2.0772
2010	6	28	6	16	30	9.798	83.146	0.3888	0.1944	-1.4436	-0.1332	-0.054	28.062	1.0764	0.8136	6.8796	2.0052
2010	6	28	9	16	30	17.619	64.913	25.999	5.166	6.7824	1.5516	0.306	198.91	11.873	31.799	44.172	8.8452
2010	6	28	15	16	30	26.429	29.097	44.154	8.8704	9.0468	-3.2076	0.4644	407.89	15.408	42.822	82.238	3.6144
2010	6	28	18	16	30	20.671	40.435	23.134	3.204	3.8196	-3.5748	0.054	143.78	2.7144	20.178	28.879	1.5948
2010	6	28	21	16	30	13.939	72.792	2.8944	1.6668	1.9044	-0.0864	0.0504	-44.654	-0.6264	5.7888	-7.4916	4.3596
2010	6	29	0	16	30	8.872	85.067	-2.9268	-0.2844	0.6408	-0.1044	0.0288	31.342	-5.364	5.1588	4.3704	1.404
2010	6	29	3	16	30	7.255	91.353	0.144	-0.45	0.3132	0.018	-0.0252	0.9864	-0.8676	-1.2816	2.43	5.4864
2010	6	29	6	16	30	11.352	84.634	0.6192	0.0612	1.1196	-0.234	-0.0324	-21.794	2.3184	-0.3132	-3.258	3.3372
2010	7	1	9	16	30	23.724	57.356	33.412	4.3452	12.974	-0.0036	0.0648	102.6	15.779	18.468	24.692	5.6772
2010	7	1	12	16	30	28.379	38.078	123.03	32.494	55.058	9.99	1.6632	1304.8	57.931	134.68	288.86	36.742
2010	7	1	15	16	30	24.513	44.473	54.605	9.342	12.964	-1.998	0.4428	199.51	14.267	25.268	42.026	1.3536
2010	7	1	18	16	30	20.088	59.871	33.188	4.9788	8.226	-0.378	0.0108	133.25	3.5316	17.755	27.511	0.0216
2010	7	1	21	16	30	15.433	77.708	17.464	4.6224	6.1596	0.5616	-0.1224	134.01	-0.4536	10.717	25.769	3.5172
2010	7	2	0	16	30	12.003	95.27	2.5092	0.7056	4.4856	0.486	-0.1368	76.802	0.4284	4.0824	16.477	4.0248
2010	7	2	3	16	30	13.125	93.865	1.7892	0.414	6.1524	-0.0072	-0.2016	74.455	4.86	-6.1056	13.068	4.4784
2010	7	2	6	16	30	14.615	86.569	3.6252	0.8064	7.1208	0.8136	0.0252	142.91	2.0412	6.2208	31.064	3.3444
2010	7	2	9	16	30	20.397	60.526	34.722	6.1704	15.833	1.476	0.342	412.81	10.894	22.144	87.941	5.6484
2010	7	2	12	16	30	28.575	36.792	115.11	32.292	58.464	12.128	1.6272	1625.3	44.017	104.37	362.92	33.725
2010	7	2	15	16	30	26.194	36.637	51.451	10.177	14.306	-0.9396	0.3204	497.4	30.125	24.048	105.58	3.9744
2010	7	2	18	16	30	21.539	46.112	26.687	4.518	6.606	-1.4436	0.0972	353.15	8.3268	13.244	73.642	2.0772
2010	7	2	21	16	30	15.144	70.147	12.733	2.7324	5.4324	0.2196	-0.0864	156.43	0.2232	12.391	32.886	-0.9036
2010	7	3	0	16	30	10.205	85.048	0.4968	0.4716	2.3832	0.4824	0.0504	94.694	2.7432	5.9688	20.556	2.3544
2010	7	3	3	16	30	8.358	91.172	1.1628	0.1908	2.9268	0.54	0.1548	59.933	-0.0864	-3.096	9.5256	3.168
2010	7	3	6	16	30	12.474	84.515	1.2492	0.1764	4.8276	0.27	0.0144	43.823	1.3176	4.7916	6.6384	0.7704
2010	7	3	9	16	30	23.504	40.743	45.079	9.3528	20.142	-0.468	0.3744	203.93	24.253	29.628	42.073	5.994
2010	7	3	15	16	30	27.046	34.067	56.491	16.632	15.61	-1.2888	0.5004	242.3	13.662	39.29	50.274	4.5504
2010	7	3	18	16	30	24.64	42.402	35.604	7.326	9.8964	-0.6984	0.216	156.54	13.482	27.752	28.58	0.8928
2010	7	3	21	16	30	18.486	68.085	21.089	4.7736	9.0828	-0.0108	-0.1116	130.93	2.52	13.576	25.974	-0.2628
2010	7	4	0	16	30	14.85	77.7	7.47	1.8756	8.3412	0.1368	-0.1224	87.113	5.5404	9.3672	19.825	3.528
2010	7	4	3	16	30	13.116	80.979	-1.9584	0.2448	6.0048	0.738	-0.0684	65.441	-3.2508	5.8608	14.807	2.4732
2010	7	4	6	16	30	16.443	68.378	6.0588	2.4696	9.0684	-0.1836	-0.0648	65.588	0.5472	5.4288	15.772	2.7612
2010	7	4	9	16	30	26.561	41.835	53.802	12.672	22.648	-0.0684	0.558	239.14	20.527	37.728	49.248	5.4072
2010	7	4	15	16	30	29.202	35.975	61.564	15.196	17.59	-1.134	0.5904	209.17	17.791	36.677	45.436	4.7628
2010	7	4	18	16	30	26.086	44.956	38.963	7.8372	11.538	-0.7992	0.27	153.16	0.774	25.718	34.405	1.98
2010	7	4	21	16	30	19.784	65.415	20.336	5.8032	9.5832	0.4896	0.162	121.77	1.3104	18.335	25.859	4.4712
2010	7	5	0	16	30	14.38	79.985	6.1092	2.2932	9.8244	0.522	-0.0684	149.19	-0.8064	23.926	35.838	-1.6524
2010	7	5	3	16	30	12.106	87.366	-2.9232	1.7496	7.5348	0.7524	-0.0684	88.499	-0.0684	9.0324	25.02	2.9664
2010	7	5	6	16	30	15.688	79.718	1.7748	1.2528	11.754	0.0396	-0.0756	52.265	-1.278	5.0256	10.746	0.5112
2010	7	8	12	16	30	33.838	47.773	NaN	NaN	NaN	NaN	NaN	NaN	NaN	NaN	NaN	NaN
2010	7	8	15	16	30	23.788	73.086	NaN	NaN	NaN	NaN	NaN	NaN	NaN	NaN	NaN	NaN
2010	7	8	18	16	30	22.205	69.917	2.3364	1.7388	-2.214	-0.5184	0.1692	124.87	0.018	9.8028	27.76	15.944
2010	7	8	21	16	30	18.192	86.568	NaN	NaN	NaN	NaN	NaN	NaN	NaN	NaN	NaN	NaN
2010	7	9	0	16	30	13.831	92.419	-3.6972	-0.4032	-6.4116	-0.3852	-0.0936	-34.999	-3.2688	-9.2124	-3.2544	8.4456
2010	7	9	3	16	30	12.782	95.567	-1.1664	-0.18	-4.122	-0.8784	-0.1224	-79.956	-3.096	-11.038	-14.63	5.8896
2010	7	9	6	16	30	17.834	83.1	-1.4868	0.2268	-4.212	0.09	-0.0432	44.579	2.9304	-4.7556	9.6732	7.8732
2010	7	9	9	16	30	28.526	49.151	34.794	8.7948	10.048	2.8404	0.7848	366.6	31.752	49.986	84.935	25.11
2010	7	9	12	16	30	21.431	68.773	18.083	3.51	2.0952	-0.1944	0.162	96.124	9.8172	16.168	19.483	6.9552
2010	7	9	15	16	30	24.758	49.944	29.03	6.2568	6.4764	-1.7244	0.3024	206.2	10.458	31.158	47.599	8.1324
2010	7	9	18	16	30	21.254	51.702	18.817	3.3084	3.0204	-1.2708	0.324	109.75	6.0948	19.609	24.246	3.7872
2010	7	9	21	16	30	15.982	78.736	-1.2852	0.3312	-0.5724	-0.0216	-0.0468	-71.114	0.2484	8.9136	-13.046	4.0032
2010	7	10	0	16	30	12.376	89.567	NaN	NaN	NaN	NaN	NaN	NaN	NaN	NaN	NaN	NaN
2010	7	10	3	16	30	10.769	94.02	NaN	NaN	NaN	NaN	NaN	NaN	NaN	NaN	NaN	NaN
2010	7	10	6	16	30	14.453	89.043	NaN	NaN	NaN	NaN	NaN	NaN	NaN	NaN	NaN	NaN
2010	7	10	9	16	30	24.567	54.41	NaN	NaN	NaN	NaN	NaN	NaN	NaN	NaN	NaN	NaN
2010	7	10	12	16	30	25.488	49.057	NaN	NaN	NaN	NaN	NaN	NaN	NaN	NaN	NaN	NaN
2010	7	10	15	16	30	24.876	54.638	NaN	NaN	NaN	NaN	NaN	NaN	NaN	NaN	NaN	NaN
2010	7	10	18	16	30	25.287	50.477	NaN	NaN	NaN	NaN	NaN	NaN	NaN	NaN	NaN	NaN
2010	7	10	21	16	30	17.06	95.502	NaN	NaN	NaN	NaN	NaN	NaN	NaN	NaN	NaN	NaN
2010	7	11	0	16	30	14.556	97.155	NaN	NaN	NaN	NaN	NaN	NaN	NaN	NaN	NaN	NaN
2010	7	11	3	16	30	14.527	96.308	NaN	NaN	NaN	NaN	NaN	NaN	NaN	NaN	NaN	NaN
2010	7	11	6	16	30	17.384	88.508	NaN	NaN	NaN	NaN	NaN	NaN	NaN	NaN	NaN	NaN
2010	7	11	9	16	30	31.402	45.541	NaN	NaN	NaN	NaN	NaN	NaN	NaN	NaN	NaN	NaN
2010	7	11	15	16	30	29.673	39.314	NaN	NaN	NaN	NaN	NaN	NaN	NaN	NaN	NaN	NaN
2010	7	11	18	16	30	26.38	45.054	NaN	NaN	NaN	NaN	NaN	NaN	NaN	NaN	NaN	NaN
2010	7	11	21	16	30	20.029	72.514	NaN	NaN	NaN	NaN	NaN	NaN	NaN	NaN	NaN	NaN
2010	7	12	0	16	30	17.437	80.783	NaN	NaN	NaN	NaN	NaN	NaN	NaN	NaN	NaN	NaN
2010	7	12	3	16	30	16.575	87.03	NaN	NaN	NaN	NaN	NaN	NaN	NaN	NaN	NaN	NaN
2010	7	12	6	16	30	19.927	76.268	NaN	NaN	NaN	NaN	NaN	NaN	NaN	NaN	NaN	NaN
2010	7	12	9	16	30	32.887	37.222	NaN	NaN	NaN	NaN	NaN	NaN	NaN	NaN	NaN	NaN
2010	7	12	15	16	30	31.858	38.293	NaN	NaN	NaN	NaN	NaN	NaN	NaN	NaN	NaN	NaN
2010	7	12	18	16	30	28.796	49.882	NaN	NaN	NaN	NaN	NaN	NaN	NaN	NaN	NaN	NaN
2010	7	12	21	16	30	24.082	64.111	NaN	NaN	NaN	NaN	NaN	NaN	NaN	NaN	NaN	NaN
2010	7	13	0	16	30	19.829	80.691	4.7952	0.936	10.508	1.5192	0.1152	111.66	-0.2484	15.7	23.141	4.5
2010	7	13	3	16	30	17.898	89.794	-0.6696	3.6468	9.3924	0.4392	-0.2484	256.22	-1.1592	3.5712	50.173	7.7256
2010	7	13	6	16	30	20.618	84.422	-1.4832	1.3932	16.25	0.5256	-0.018	110.25	1.2024	1.4292	21.776	2.2932
2010	7	13	9	16	30	32.985	45.87	71.651	18.439	50.44	4.2192	1.2672	464.21	47.794	88.243	108.61	17.658
2010	7	13	15	16	30	32.319	38.534	74.056	15.973	25.258	0.2592	0.8784	318.5	27.468	82.973	76.342	-0.126
2010	7	13	18	16	30	28.443	48.863	44.586	7.9524	15.39	-0.2052	0.2304	248.73	12.816	39.852	55.955	4.3128
2010	7	13	21	16	30	23.528	58.316	26.845	4.7592	10.156	0.2664	0.1764	201.91	8.5536	26.179	41.396	2.3652
2010	7	14	0	16	30	20.818	75.286	15.638	6.03	10.21	0.5292	0.0576	50.749	4.0608	24.239	13.662	3.1896
2010	7	14	3	16	30	19.123	85.672	1.5264	2.7504	11.264	0.6048	-0.1296	143.14	-10.004	21.82	35.32	0.288
2010	7	14	6	16	30	21.328	85.104	0.3456	2.6352	16.902	0.2412	-0.2376	125.33	-10.094	0.6768	26.73	3.6828
2010	7	14	9	16	30	34.617	43.828	73.721	18.266	51.422	4.9212	1.3788	391.7	46.379	92.023	91.325	26.32
2010	7	14	12	16	30	25.758	62.664	34.121	6.0192	12.114	0.4464	0.1908	172.84	-1.368	18.85	37.93	-0.828
2010	7	14	15	16	30	21.642	101.14	-3.3372	2.4984	14.162	3.0276	0.1728	248.79	8.3304	2.0592	61.132	35.734
2010	7	14	18	16	30	19.466	102.48	-3.3084	0.6732	-0.6264	0.9864	-0.018	112.99	1.7172	-10.148	26.255	18.331
2010	7	15	9	16	30	25.552	70.046	NaN	NaN	NaN	NaN	NaN	NaN	NaN	NaN	NaN	NaN
2010	7	15	12	16	30	32.598	59.276	NaN	NaN	NaN	NaN	NaN	NaN	NaN	NaN	NaN	NaN
2010	7	15	15	16	30	25.63	90.272	11.65	5.2236	3.8196	1.2276	0.3744	741.53	13.666	15.368	186.84	24.145
2010	7	15	18	16	30	23.464	76.039	-4.0896	3.4452	-2.7828	0.0792	-0.6444	278.34	15.775	2.5884	71.91	28.134
2010	7	15	21	16	30	18.442	99.074	-0.2448	1.08	-2.7468	-0.5796	0.0324	173.66	-4.2804	-9	38.79	11.059
2010	7	16	0	16	30	17.55	101.39	0.2448	0.7596	-3.0204	-0.1836	0.1512	94.298	-1.4652	-1.188	23.195	15.674
2010	7	16	3	16	30	18.368	101.19	-5.058	0.144	-7.7472	-0.036	-0.018	55.062	-1.044	-10.894	16.826	14.396
2010	7	16	6	16	30	19.525	99.563	0.6336	0.7236	-3.9168	0.1656	0.0684	125.21	-2.7936	-4.8348	33.311	15.48
2010	7	16	9	16	30	22.901	85.585	NaN	NaN	NaN	NaN	NaN	NaN	NaN	NaN	NaN	NaN
2010	7	16	12	16	30	30.207	68.345	NaN	NaN	NaN	NaN	NaN	NaN	NaN	NaN	NaN	NaN
2010	7	16	15	16	30	24.15	82.357	NaN	NaN	NaN	NaN	NaN	NaN	NaN	NaN	NaN	NaN
2010	7	16	18	16	30	22.592	84.648	2.6424	2.718	-2.6892	0.5796	-0.2484	348.38	6.858	-11.7	75.218	21.179
2010	7	16	21	16	30	18.584	91.875	-1.7496	-0.1044	-6.4332	0.1692	-0.0576	174.29	-0.3456	-21.247	43.592	9.99
2010	7	17	0	16	30	15.948	97.266	-2.772	0.5472	-4.2516	-0.2916	-0.1584	104.82	-2.6388	-10.901	27.551	7.3224
2010	7	17	3	16	30	14.644	97.752	0.1404	-0.0576	-4.0644	0.0252	-0.0108	131.67	-7.8876	-3.2472	34.218	9.2844
2010	7	17	6	16	30	15.409	94.619	0.6624	0.3384	-3.0384	0.2628	0.0756	183.17	2.4984	-5.5152	48.096	12.064
2010	7	17	9	16	30	30.398	45.733	36.9	7.4592	9.4968	5.9184	0.4608	898.86	60.638	26.69	209.42	37.742
2010	7	17	12	16	30	30.903	41.969	76.554	19.93	27.104	13.633	1.1664	1322.2	49.406	105.94	332.24	67.432
2010	7	17	15	16	30	23.278	62.737	17.651	5.8068	3.6288	-0.5004	-0.0756	145.49	5.0256	5.7312	37.174	7.218
2010	7	17	18	16	30	22.69	60.346	10.3	4.2768	0.7128	-0.5364	0.216	150.27	12.438	20.171	34.787	4.8168
2010	7	17	21	16	30	18.172	84.329	-5.724	0.72	-5.1948	-1.116	-0.0216	-59.58	-4.9536	-14.785	-18.349	12.762
2010	7	18	0	16	30	14.943	91.176	-1.9512	-0.2592	-5.0976	-0.954	-0.1404	40.043	-4.2804	-8.6148	9.09	10.822
2010	7	18	3	16	30	14.154	94.004	-2.4336	0.072	-5.8572	-0.3996	-0.0792	-15.113	-3.3444	-11.3	0.9756	6.6708
2010	7	18	6	16	30	18.212	89.017	-0.3204	0.234	-5.6772	0.2844	0.1368	66.028	-1.9368	-4.7268	17.5	8.5176
2010	7	18	9	16	30	22.386	69.857	10.354	1.9368	-1.08	0.2628	0.0936	145.7	7.8624	8.946	36.691	13.59
2010	7	18	12	16	30	25.753	57.563	47.794	11.794	14.454	5.382	0.7056	423.06	33.001	66.769	101.72	17.32
2010	7	18	15	16	30	23.817	63.137	22.079	5.5908	3.1752	-0.1044	0.036	150.88	6.75	21.233	38.902	8.0784
2010	7	18	18	16	30	22.435	74.933	13.025	2.1672	0.7236	-0.0576	-0.0288	149.36	-1.2924	0.8424	34.272	3.348
2010	7	18	21	16	30	18.814	73.973	3.0852	0.9324	0.7128	-0.0864	-0.0036	51.102	-1.6452	-4.0212	14.58	4.5108
2010	7	19	0	16	30	15.693	83.493	-1.4292	-0.1152	-0.8892	0.0288	-0.054	51.862	-5.9724	3.8592	10.771	2.3976
2010	7	19	3	16	30	12.547	91.513	-0.9324	-0.4644	-3.4596	-0.162	-0.1584	-21.348	-7.6824	-1.422	-3.9384	2.9772
2010	7	19	6	16	30	14.542	90.642	-0.0108	0.0936	-1.2708	-0.2808	-0.054	-12.895	0.5688	-3.3156	3.5064	8.0388
2010	7	19	9	16	30	29.433	41.949	NaN	NaN	NaN	NaN	NaN	NaN	NaN	NaN	NaN	NaN
2010	7	19	12	16	30	24.533	46.206	NaN	NaN	NaN	NaN	NaN	NaN	NaN	NaN	NaN	NaN
2010	7	19	15	16	30	25.973	39.186	NaN	NaN	NaN	NaN	NaN	NaN	NaN	NaN	NaN	NaN
2010	7	19	18	16	30	22.132	53.296	22.903	4.2516	4.9932	-0.9504	0.0288	286.88	5.9508	17.856	66.431	-4.6764
2010	7	19	21	16	30	16.487	71.999	9.216	2.1744	3.33	0.1764	-0.0504	75.323	0.3096	4.6728	16.942	2.79
2010	7	20	0	16	30	12.753	83.267	-1.2456	0.342	1.9728	-0.0324	-0.2124	10.793	-2.6028	1.0368	5.6448	2.9556
2010	7	20	3	16	30	11.891	87.295	-0.558	-0.6912	0.738	-0.162	-0.036	18.612	-4.4964	-2.1744	2.8116	4.8816
2010	7	20	6	16	30	16.683	81.211	1.116	-0.3204	1.4976	0.0972	-0.126	14.018	3.0348	2.4336	4.8492	3.2652
2010	7	20	9	16	30	19.422	76.386	10.559	1.1628	4.4748	0.1512	-0.0756	59.206	-0.738	1.026	9.828	-0.9684
2010	7	20	12	16	30	23.567	61.241	42.019	9.378	18.259	3.5568	0.3924	201.99	15.282	48.917	46.368	13.338
2010	7	20	15	16	30	23.842	54.648	33.192	4.95	7.9128	-0.7848	0.288	291.1	4.5216	15.422	68.515	-2.1852
2010	7	20	18	16	30	21.671	55.618	22.352	4.0104	5.454	-0.4752	0.0216	85.093	4.9932	20.797	19.526	-1.188
2010	7	20	21	16	30	16.281	81.259	2.3436	0.4716	1.9224	0.2412	-0.1296	52.819	-0.5616	-3.4956	9.1692	6.7536
2010	7	21	0	16	30	13.9	88.538	-1.2024	-0.8064	0.54	-0.3528	-0.1332	55.249	-6.1344	-7.7436	13.144	2.2356
2010	7	21	3	16	30	14.801	90.387	0.9576	-0.684	0.3168	-0.1584	0.0648	-13.777	-5.076	-3.0348	-7.6608	4.878
2010	7	21	6	16	40	17.256	87.244	0.6732	-1.6092	-0.504	0.0036	-0.0936	14.324	-2.16	-2.7288	3.9888	2.1564
2010	7	21	9	16	30	22.759	61.246	22.316	3.3552	7.3008	-0.6264	-0.09	106.4	0.0936	5.8968	24.584	3.492
2010	7	21	12	16	30	24.885	55.206	34.834	4.0536	8.0928	-0.828	0.0648	70.978	-3.0744	14.738	17.46	-3.8376
2010	7	21	15	16	30	22.372	85.707	-1.3212	0.252	4.482	1.8828	0.0756	145.06	2.3436	0.2412	34.074	15.977
2010	7	21	18	16	30	22.685	63.74	0.9792	0.4248	-1.152	-0.7308	-0.1764	76.032	6.2388	17.413	19.346	10.57
2010	7	21	21	16	30	18.927	75.607	-7.8444	-0.9396	-5.6052	-0.6156	-0.1872	-53.964	-7.6788	-7.0308	-7.3296	5.7132
2010	7	22	0	16	30	15.213	87.416	-3.6792	-1.872	-6.0012	-0.5148	-0.2304	49.061	-2.8872	-15.588	11.376	7.722
2010	7	22	3	16	30	13.669	94.024	-3.366	-0.9576	-6.4116	-0.8352	-0.234	1.0152	-6.9912	-7.3908	-2.3328	6.1632
2010	7	22	6	16	30	16.786	89.891	-1.4148	-1.0116	-4.4784	-0.342	-0.0324	61.963	-2.6424	-12.863	14.731	3.438
2010	7	22	9	16	30	30.785	38.788	39.578	8.8344	12.92	3.2472	0.6876	399.22	26.726	50.162	98.208	29.452
2010	7	22	12	16	30	29.364	43.088	59.965	12.262	17.197	-0.7344	0.8784	289.64	27.097	69.358	71.255	15.282
2010	7	22	15	16	30	27.193	53.287	NaN	NaN	NaN	NaN	NaN	NaN	NaN	NaN	NaN	NaN
2010	7	22	18	16	30	24.616	61.69	24.196	7.0488	5.9004	-0.3924	0.2016	164.66	0.3312	19.39	36.403	0.2412
2010	7	22	21	16	30	23.116	64.796	NaN	NaN	NaN	NaN	NaN	NaN	NaN	NaN	NaN	NaN
2010	7	23	0	16	30	21.235	78.385	NaN	NaN	NaN	NaN	NaN	NaN	NaN	NaN	NaN	NaN
2010	7	23	3	16	30	17.633	79.232	NaN	NaN	NaN	NaN	NaN	NaN	NaN	NaN	NaN	NaN
2010	7	23	6	16	30	15.203	75.534	NaN	NaN	NaN	NaN	NaN	NaN	NaN	NaN	NaN	NaN
2010	7	23	9	16	30	27.154	33.107	NaN	NaN	NaN	NaN	NaN	NaN	NaN	NaN	NaN	NaN
2010	7	23	12	16	30	28.276	25.887	NaN	NaN	NaN	NaN	NaN	NaN	NaN	NaN	NaN	NaN
2010	7	23	15	16	30	19.471	41.745	NaN	NaN	NaN	NaN	NaN	NaN	NaN	NaN	NaN	NaN
2010	7	23	18	16	30	17.325	48.996	NaN	NaN	NaN	NaN	NaN	NaN	NaN	NaN	NaN	NaN
2010	7	23	21	16	30	13.699	62.498	NaN	NaN	NaN	NaN	NaN	NaN	NaN	NaN	NaN	NaN
2010	7	24	0	16	30	11.308	66.437	5.634	2.0052	3.0888	0.4104	0.0612	257.57	0.918	3.24	55.516	-0.5796
2010	7	24	3	16	30	10.626	72.157	0.9144	1.0872	2.556	0.0288	-0.0072	239.93	-2.6892	8.5932	49.054	1.206
2010	7	24	6	16	30	11.797	71.255	1.7712	2.2716	3.1392	0.1692	-0.0936	286.79	-3.5028	4.8348	60.944	0.2664
2010	7	24	9	16	30	21.509	43.942	19.703	3.348	7.1028	-0.3456	0.0864	318.19	1.9944	8.2188	67.608	-0.5724
2010	7	24	12	16	30	20.113	45.733	26.1	3.9348	5.9472	-0.5436	0.1008	366.77	2.5344	20.038	79.884	3.366
2010	7	24	15	16	30	20.475	44.805	24.818	3.8916	5.8248	-0.8208	0.1188	425.53	3.87	16.661	90.86	0.702
2010	7	24	18	16	30	16.786	57.531	14.792	2.4732	4.4064	0.1656	0.0972	356.5	1.2816	7.3656	75.398	-0.1872
2010	7	24	21	16	30	12.459	88.738	0.9468	3.2976	5.8716	1.152	-0.0684	349.03	-2.0484	5.13	76.547	3.9672
2010	7	25	0	16	30	11.028	93.415	-0.3564	0.1584	1.2744	-0.0288	0.0972	213.04	-1.3932	0.1944	46.267	5.4648
2010	7	25	3	16	30	11.165	93.131	-0.342	-0.1764	0.018	0.18	-0.0468	94.86	-4.5756	-0.9972	22.532	3.4488
2010	7	25	6	16	30	12.214	93.663	0.2412	0.0756	-0.1152	0.0036	0.0216	135.55	0.27	-2.0916	30.956	4.1364
2010	7	25	9	16	30	13.836	92.545	1.2852	-0.2088	0.5724	0.7596	-0.0036	153.75	-1.7928	-1.8072	34.823	7.812
2010	7	25	12	16	30	16.717	92.272	3.2004	0.522	1.9332	1.4724	-0.0828	313.23	1.9944	2.1384	70.438	13.759
2010	7	25	15	16	30	22.969	73.864	12.197	1.9728	1.9368	1.0476	-0.594	351.61	4.5504	14.677	81.032	18.551
2010	7	25	18	16	30	21.294	85.985	-2.1132	-0.198	-5.0472	-0.936	-0.4932	220.36	4.644	-3.8736	50.576	13.716
2010	7	25	21	16	30	20.005	88.338	-4.104	-1.0512	-6.0948	-0.6876	-0.1656	272.74	-6.3072	-5.6412	61.448	9.0936
2010	7	26	0	16	30	18.873	88.807	-3.0816	-0.8748	-6.6816	-0.6624	-0.306	202.01	-8.244	-8.568	46.066	10.775
2010	7	26	3	16	30	18.035	92.224	-3.5748	-1.2024	-9.5976	-0.4752	-0.1728	249.11	-8.9928	-19.073	54.385	8.3088
2010	7	26	6	16	30	18.8	91.825	-0.7416	-0.6552	-8.9892	-0.5724	-0.1692	343.64	-8.7048	-9.756	75.478	11.65
2010	7	26	9	16	30	22.181	87.021	-3.3192	-0.864	-8.8164	0.8172	-0.036	260.1	-6.5124	-13.399	60.725	18.587
2010	7	26	12	16	30	31.314	55.126	49.727	11.819	13.273	5.9796	1.3212	1090	42.239	73.469	259.54	50.422
2010	7	26	15	16	30	29.173	58.132	28.393	6.9228	1.5084	0.5184	0.4248	595.39	5.9148	42.682	130.87	11.876
2010	7	26	18	16	30	26.904	59.561	11.977	5.3676	-1.5444	-1.8828	0.1404	478.61	1.2564	5.4252	108.66	8.7588
2010	7	26	21	16	30	23.234	75.772	-3.6252	-0.1764	-6.7716	-0.2808	-0.3348	1001.8	-11.041	-12.776	221.31	5.5512
2010	7	27	0	16	30	22.117	75.517	-9.162	-1.3392	-7.2324	-0.4284	-0.0324	489.03	-6.9048	-13.594	104.47	3.87
2010	7	27	3	16	30	20	73.887	-5.2776	-0.4284	-2.7504	-0.1152	-0.0252	353.02	-3.1572	-1.2888	78.595	-0.0396
2010	7	27	6	16	30	20.333	81.242	-3.0132	0.2088	-3.1752	-0.2988	-0.1224	286.68	2.1996	2.4444	60.3	0.8784
2010	7	28	21	16	30	23.244	71.963	17.687	6.156	7.2576	0.7308	0.216	540.09	-2.8296	26.554	118.23	2.2392
2010	7	29	0	16	30	21.235	74.913	3.996	0.882	6.1272	0.2124	-0.1044	370.78	-3.132	-0.6372	81.677	3.582
2010	7	29	3	16	30	19.593	83.197	-4.4136	-0.072	4.986	0.234	-0.1728	557.21	-12.74	-10.591	116.52	5.976
2010	7	29	6	16	30	21.073	82.33	-0.4644	0.1404	3.9132	0.4572	-0.0144	591.45	-7.6428	-4.9932	136.92	4.4064
2010	7	29	9	16	30	35.719	37.732	NaN	NaN	NaN	NaN	NaN	NaN	NaN	NaN	NaN	NaN
2010	7	29	12	16	30	35.876	31.243	NaN	NaN	NaN	NaN	NaN	NaN	NaN	NaN	NaN	NaN
2010	7	29	15	16	30	32.574	32.794	49.313	8.5104	13.849	-1.818	0.144	414.09	13.831	32.746	81.281	-1.3176
2010	7	29	18	16	30	27.404	47.964	34.747	4.9248	11.48	-0.0468	0.162	280.92	3.0276	20.009	56.664	-3.672
2010	7	29	21	16	30	23.553	64.307	25.492	6.8148	11.11	1.4472	-0.1224	395.18	3.438	16.657	80.521	3.5028
2010	7	30	0	16	30	20.769	74.51	11.016	3.2616	10.624	0.5076	-0.0288	229.89	-7.3224	16.69	45.083	0.4968
2010	7	30	3	16	30	18.28	94.017	-1.134	0.8712	12.28	0.9072	-0.108	359.03	-0.7056	1.008	77.18	7.9668
2010	7	30	6	16	30	18.447	87.16	-0.9936	-0.1116	6.678	0.2304	-0.1584	97.078	-3.2652	-2.8728	20.516	3.834
2010	7	30	9	16	30	29.202	45.831	34.506	7.4484	21.748	-1.7568	0.0504	177.47	11.956	29.581	38.527	6.642
2010	7	30	12	16	30	20.755	77.465	5.0688	1.5984	10.415	0.0396	-0.216	124.33	0.1872	5.5548	27.565	4.3236
2010	7	30	15	16	30	24.263	52.435	12.056	1.7136	2.574	-2.016	0.0108	31.194	1.296	3.2508	7.3152	-1.6452
2010	7	30	18	16	30	21.593	57.738	9.9576	1.44	2.9448	-0.774	-0.0576	27.677	-4.2012	5.5224	6.3504	-1.7928
2010	7	30	21	16	30	17.256	67.723	5.6304	1.1844	2.7684	-0.2808	-0.054	89.172	1.3068	1.3248	17.906	1.1196
2010	7	31	0	16	30	16.967	76.887	-0.1656	0.8388	1.3068	0.108	-0.1368	-0.8496	-1.9152	4.86	-2.7756	-0.7524
2010	7	31	3	16	30	15.536	94.512	-1.9656	-0.2772	0.2772	-0.0792	-0.054	44.928	-3.1644	-4.0032	8.8668	1.6596
2010	7	31	6	16	30	14.488	95.89	-0.5076	-0.126	-0.9396	0.2592	-0.09	79.027	-7.992	-6.8976	16.596	7.0992
2010	7	31	9	16	30	17.771	78.42	4.4496	0.5508	2.7612	0.4464	0.1476	200.61	-2.7036	1.6524	45.004	8.9892
2010	7	31	12	16	30	21.024	64.242	15.692	2.754	5.2668	0.6552	0.2052	238.84	2.7936	11.866	54.853	15.606
2010	7	31	15	16	30	19.726	56.377	9.5688	1.854	2.1132	-0.7848	-0.0576	93.888	-0.9108	2.286	20.117	5.6988
2010	7	31	18	16	30	17.756	64.24	6.3288	1.7676	1.818	0.306	0.1224	55.994	-1.0404	9.288	11.354	2.6388
2010	7	31	21	16	30	15.634	74.303	3.6324	1.404	1.476	0.3708	0.018	80.798	-3.5388	2.1852	17.269	3.69
2010	8	1	0	16	30	14.948	75.521	0.4248	0.9432	0.4032	0.0072	-0.1008	43.747	-3.744	-1.5876	9.4608	3.2256
2010	8	1	3	16	30	14.439	80.547	0.0972	0.7632	0.2628	-0.0144	-0.1224	13.658	-0.8208	5.4144	6.2316	3.4056
2010	8	1	6	16	30	15.345	80.341	1.0152	0.3276	0.9756	0.1332	-0.0864	67.691	-4.4748	1.6776	15.44	3.9564
2010	8	1	9	16	30	23.553	50.424	13.504	2.7684	5.1552	-1.3212	-0.09	146.94	-0.1044	6.1164	29.434	4.8924
2010	8	1	12	16	30	21.725	51.801	23.839	3.6396	5.8032	-0.396	0.1332	105.21	1.9944	6.6744	22.266	4.032
2010	8	1	15	16	30	23.087	48.121	28.145	3.9852	7.3188	-1.0548	0.0108	191.99	3.2616	7.2972	40.979	1.7172
2010	8	1	18	16	30	22.293	50.749	22.979	2.484	6.3288	-0.5796	0.0396	126.13	0.0468	8.082	25.466	-2.5596
2010	8	1	21	16	30	18.104	66.304	10.48	3.276	3.2832	0.4032	-0.0072	112.26	-3.222	10.339	22.068	2.2392
2010	8	2	0	16	30	14.507	77.786	3.0204	0.792	3.9348	0.4608	-0.0396	172.2	-1.7748	9.1512	33.617	3.2688
2010	8	2	3	16	30	11.646	84.049	-0.6156	0.5868	1.3752	0.3384	-0.0432	94.856	-5.3676	3.0276	17.665	1.926
2010	8	3	9	16	30	17.031	93.716	1.8504	-0.09	-0.6084	0.5184	-0.0468	209.59	-3.3408	-7.8516	46.649	8.3088
2010	8	3	15	16	30	23.915	47.021	11.995	4.392	3.0852	-1.638	0.2088	259.89	10.721	15.275	57.575	8.4636
2010	8	3	18	16	30	20.333	59.247	-0.0864	1.4148	-2.4552	-0.4104	-0.0576	177.22	1.3752	7.7004	34.981	7.686
2010	8	3	21	16	30	17.173	73.428	-4.4856	0.7092	-3.33	-0.0396	-0.108	159.06	-4.0536	-4.266	32.846	6.876
2010	8	4	0	16	30	16.021	89.248	-1.6236	-0.2016	-2.3904	0.576	-0.0396	82.253	-2.6244	-6.354	18.4	1.44
2010	8	4	3	16	30	15.703	96.204	0.5544	0.2232	-0.8352	0.2628	-0.054	175.78	-4.392	-2.268	39.46	4.8492
2010	8	4	6	16	30	15.683	94.955	0.1656	0.2448	-2.0412	-0.09	-0.0864	51.667	-0.9828	-5.6484	11.772	7.1712
2010	8	4	9	16	30	17.521	95.169	3.0132	0.3816	-0.0432	0.7884	0.036	108.71	-4.9536	1.5912	26.716	11.372
2010	8	4	12	16	30	21.382	90.937	-3.3552	0.9864	-0.486	0.846	0.3672	576.91	-1.764	-8.7444	124.17	18.479
2010	8	4	15	16	30	21.563	94.191	5.922	0.6984	0.6876	1.4364	0.1584	366.26	0.3384	-5.6016	80.15	21.787
2010	8	4	18	16	30	18.8	87.67	6.4944	0.6804	-0.9108	0.9792	0.2304	311.94	-3.3732	-6.588	67.727	8.7372
2010	8	4	21	16	30	15.507	89.247	4.4064	0.4608	-2.0232	0.2484	0.0432	208.13	-3.204	-5.1084	42.948	5.7384
2010	8	5	0	16	30	14.615	85.627	2.4732	0.0324	-2.772	0.0216	0.0108	222.21	-0.1764	-1.6272	48.092	0.3528
2010	8	5	3	16	30	14.287	84.355	2.1672	0.1404	-2.8116	0.3528	0.0756	152.7	0.8568	-1.1052	31.792	6.8868
2010	8	5	6	16	30	14.796	85.122	2.5524	0.1584	-2.2932	0.2664	0.0684	196.63	-1.0512	-1.9548	43.085	7.254
2010	8	5	9	16	30	21.999	61.775	20.851	2.3976	4.1832	2.5128	0.432	605.96	2.8872	8.5464	131.05	16.949
2010	8	5	12	16	30	22.44	56.1	28.645	4.8816	6.66	2.0268	0.3312	649.2	11.862	27.313	141.14	12.96
2010	8	5	15	16	30	19.789	65.023	11.462	1.7892	0.2484	0.3204	0.0432	263.52	-2.3472	10.85	55.202	8.1972
2010	8	5	18	16	30	19.152	73.622	2.1564	1.0332	-2.3688	0.2304	0.054	166.85	-0.5148	-2.0016	37.397	3.276
2010	8	5	21	16	30	14.684	87.668	-1.4904	-0.1764	-3.7044	-0.6012	0.0468	-24.073	-4.1796	-3.1176	-6.0156	6.6492
2010	8	6	0	16	30	12.508	89.184	-0.8388	0.1512	-1.7856	-0.1368	-0.036	-3.7656	-4.3272	-2.3328	1.3392	3.1104
2010	8	6	3	16	30	11.592	88.99	-2.7	-0.3528	-1.5408	0.0396	-0.0576	-28.328	0.1476	-3.5856	-7.3728	4.4568
2010	8	6	6	16	30	13.042	87.372	-2.2248	0.1116	-1.6272	-0.2124	-0.0396	3.0996	-4.9212	-1.224	-2.0592	4.878
2010	8	6	9	16	30	25.145	52.707	16.009	3.2868	1.386	-1.1232	0.3348	328.27	1.332	7.884	64.051	19.213
2010	8	6	12	16	30	22.837	53.754	27.05	5.9436	3.78	-0.8856	0.0612	237.72	6.21	21.654	41.868	7.7976
2010	8	6	15	16	30	24.17	49.905	21.125	5.3352	3.7836	-0.9288	0.2988	163.27	6.2388	22.122	36.623	7.164
2010	8	6	18	16	30	22.127	55.271	7.7688	3.564	-0.342	-0.4392	0.1008	19.206	0.2196	11.333	6.4224	1.1952
2010	8	6	21	16	30	17.065	79.479	-0.468	1.6056	-2.4624	-0.0936	-0.0432	-53.899	-7.416	-0.4968	-9.5364	3.2724
2010	8	7	0	16	30	16.462	78.825	-3.1572	-0.432	-4.3308	-0.3204	0.0828	59.108	-2.6064	0.7524	13.536	3.7692
2010	8	7	3	16	30	16.34	80.308	-2.196	-0.5616	-5.4396	-0.1908	-0.0072	17.874	-7.7328	-4.2228	1.6524	6.0372
2010	8	7	6	16	30	16.791	83.658	0.09	-0.27	-5.076	-0.5796	-0.054	-49.932	-3.2508	-4.4424	-12.265	7.8264
2010	8	7	9	16	30	24.665	63.741	17.348	3.8916	1.3824	0.2736	0.0684	182.54	7.7724	24.026	41.522	8.9172
2010	8	7	12	16	30	29.844	50.288	51.048	9.1944	8.2152	-1.4508	0.2808	309.92	14.051	34.218	63.691	3.9708
2010	8	7	15	16	30	26.801	63.997	24.883	7.8444	2.9736	-0.0828	0.09	128.61	-7.0092	8.946	27.551	6.4584
2010	8	7	18	16	30	22.053	76.332	2.7396	0.4104	0.3636	-0.0144	-0.0684	76.86	-5.7132	1.512	18.781	6.318
2010	8	7	21	16	30	18.599	86.56	-0.5724	0.0828	-2.5848	0.3096	-0.0396	42.523	-4.2552	-8.3916	9.3708	6.7104
2010	8	8	0	16	30	18.114	88.072	1.08	0.1764	-3.2076	-0.0432	-0.1872	73.66	-6.354	-0.2016	8.4204	5.3532
2010	8	8	3	16	30	17.124	90.032	1.3536	-0.0504	-2.2392	-0.2592	-0.1908	-44.1	-5.1048	-6.75	-9.3636	8.19
2010	8	8	6	16	30	18.633	91.014	-0.7704	-0.2736	-5.6088	-0.0504	-0.2124	26.273	-1.548	-6.1344	2.4732	9.0324
2010	8	8	9	16	30	22.127	92.036	-5.4324	-1.2348	-9.8928	-0.1584	-0.4032	95.53	-5.6916	3.402	20.549	15.041
2010	8	8	12	16	30	27.811	62.167	20.542	5.544	-0.8172	0.5796	-0.1368	238.55	7.0272	23.612	50.224	21.085
2010	8	8	15	16	30	29.506	55.625	28.3	6.7644	3.2724	-1.4868	0.0432	221.26	3.9708	23.728	45.277	7.6032
2010	8	8	18	16	30	24.954	78.802	1.5984	3.114	-3.9132	-1.0008	-0.36	545.12	-15.433	-7.2036	113.46	1.9728
2010	8	8	21	16	30	18.682	85.123	-2.664	0.6012	-5.2668	-0.5544	-0.3276	1.9908	-2.8476	-4.086	0.7956	7.6284
2010	8	9	12	16	30	22.151	86.674	NaN	NaN	NaN	NaN	NaN	NaN	NaN	NaN	NaN	NaN
2010	8	9	15	16	30	19.491	99.878	NaN	NaN	NaN	NaN	NaN	NaN	NaN	NaN	NaN	NaN
2010	8	9	18	16	30	18.966	98.227	NaN	NaN	NaN	NaN	NaN	NaN	NaN	NaN	NaN	NaN
2010	8	9	21	16	30	16.644	98.902	NaN	NaN	NaN	NaN	NaN	NaN	NaN	NaN	NaN	NaN
2010	8	10	0	16	30	16.056	98.709	2.592	0.6516	-0.9972	0.432	0.0036	62.381	-3.7224	1.5948	15.253	6.2424
2010	8	10	3	16	30	16.124	99.28	2.6352	0.7776	-0.288	0.8064	-0.0864	65.804	-4.0644	-3.2868	13.183	8.2296
2010	8	10	6	16	30	16.252	98.301	NaN	NaN	NaN	NaN	NaN	NaN	NaN	NaN	NaN	NaN
2010	8	10	9	16	30	16.796	98.581	4.5576	1.26	-0.5472	0.7308	0.1728	191.88	-3.7728	0.5184	38.297	7.4052
2010	8	10	12	16	30	21.774	85.452	26.363	4.5432	5.148	3.168	0.2088	844	2.2896	2.142	182.08	17.489
2010	8	10	15	16	30	19.917	97.808	8.1072	2.304	2.124	1.89	0.1044	264.69	-0.954	4.9032	55.026	12.917
2010	8	10	18	16	30	18.05	99.043	4.95	1.35	-0.1548	1.3032	-0.0072	66.226	-5.0724	-7.6464	15.793	10.894
2010	8	10	21	16	30	16.8	98.934	3.7008	2.2464	-1.6452	0.1836	0.0648	43.045	0.3204	-3.4092	7.4664	6.3648
2010	8	11	0	16	30	16.095	97.991	3.456	2.5848	0.018	0.5724	0.0216	33.134	-1.5408	1.1052	8.4348	3.2832
2010	8	11	3	16	30	15.688	97.082	3.9564	1.7568	-0.3132	0.3564	0.0252	17.014	0.8244	-1.0872	5.04	7.74
2010	8	11	6	16	30	15.958	98.013	3.7188	2.7108	-0.3384	0.8604	0.018	39.744	-1.17	1.0872	8.3772	5.166
2010	8	11	9	16	30	16.212	98.87	5.904	3.4632	0.63	1.2096	-0.0396	57.672	0.036	-0.6192	10.76	9.4752
2010	8	11	12	16	30	17.859	97.085	5.5296	3.5532	1.9872	1.422	0.1728	225.17	-1.89	0.8244	46.681	12.636
2010	8	11	15	16	30	20.137	89.278	18.594	4.3632	3.348	2.3724	0.1512	779	-3.8052	-3.1032	158.71	13.043
2010	8	11	18	16	30	18.746	89.339	8.9532	1.6344	-0.9144	0.864	0.1224	505.45	-2.5704	5.5728	114.41	11.898
2010	8	11	21	16	30	14.669	97.154	2.3832	0.8388	-2.34	0.3348	0.2268	185.19	-4.572	-0.828	35.186	4.5432
2010	8	12	0	16	30	12.165	97.695	2.826	1.2852	0.4536	0.2232	0.1116	134.82	-2.6064	-1.5588	25.884	7.8156
2010	8	12	3	16	30	11.175	97.635	1.1232	1.1916	-0.0576	-0.0288	-0.0432	60.196	-3.9384	2.9448	13.669	3.834
2010	8	12	6	16	31	12.508	95.134	3.9996	0.5796	1.0548	0.378	-0.09	99.85	-1.3032	0.792	19.94	5.508
2010	8	12	9	16	30	20.814	76.664	20.268	1.1412	2.9052	2.0664	0.0216	532.76	-0.1116	4.5396	111.88	9.6624
2010	8	12	12	16	30	22.553	69.598	NaN	NaN	NaN	NaN	NaN	NaN	NaN	NaN	NaN	NaN
2010	8	12	15	16	30	22.367	59.551	NaN	NaN	NaN	NaN	NaN	NaN	NaN	NaN	NaN	NaN
2010	8	12	18	16	30	20.407	70.93	NaN	NaN	NaN	NaN	NaN	NaN	NaN	NaN	NaN	NaN
2010	8	12	21	16	30	15.688	89.437	2.376	0.3456	-4.4028	-0.1152	-0.1188	162.35	-4.662	-8.4348	39.874	14.753
2010	8	13	0	16	30	14.85	88.529	4.932	0.0648	-4.7952	0.1908	-0.09	194.74	-6.1452	-9.5796	46.48	12.679
2010	8	13	3	16	30	14.512	89.638	4.14	0.1944	-3.4884	0.2124	-0.1368	114.51	-2.394	-4.14	24.253	11.369
2010	8	13	6	16	30	14.595	89.946	0.3204	0.0432	-0.4932	-0.4968	-0.0972	65.938	-4.5828	0.6156	19.606	8.5104
2010	8	13	9	16	30	26.747	54.079	32.123	2.664	3.4416	1.9296	0.2484	598.59	3.2076	12.143	144.34	23.263
2010	8	13	12	16	30	25.326	63.422	60.851	8.2692	9.6588	4.1184	0.5652	699.37	16.513	44.633	161.64	26.95
2010	8	13	15	16	30	26.292	58.329	38.218	6.2208	3.7404	-0.1764	0.3312	414.86	7.2576	26.366	97.225	16.11
2010	8	13	18	16	30	22.612	70.312	NaN	NaN	NaN	NaN	NaN	NaN	NaN	NaN	NaN	NaN
2010	8	13	21	16	30	17.81	88.609	NaN	NaN	NaN	NaN	NaN	NaN	NaN	NaN	NaN	NaN
2010	8	14	0	16	30	16.242	91.55	NaN	NaN	NaN	NaN	NaN	NaN	NaN	NaN	NaN	NaN
2010	8	14	3	16	30	15.688	91.03	NaN	NaN	NaN	NaN	NaN	NaN	NaN	NaN	NaN	NaN
2010	8	14	6	16	30	16.149	95.542	NaN	NaN	NaN	NaN	NaN	NaN	NaN	NaN	NaN	NaN
2010	8	14	9	16	30	20.642	91.185	NaN	NaN	NaN	NaN	NaN	NaN	NaN	NaN	NaN	NaN
2010	8	14	12	16	30	20.676	95.12	NaN	NaN	NaN	NaN	NaN	NaN	NaN	NaN	NaN	NaN
2010	8	14	15	16	30	23.572	77.145	NaN	NaN	NaN	NaN	NaN	NaN	NaN	NaN	NaN	NaN
2010	8	14	18	16	30	20.284	87.982	NaN	NaN	NaN	NaN	NaN	NaN	NaN	NaN	NaN	NaN
2010	8	14	21	16	30	18.525	94.285	NaN	NaN	NaN	NaN	NaN	NaN	NaN	NaN	NaN	NaN
2010	8	15	0	16	30	17.271	95.639	-1.8072	0.0684	-3.6936	-1.3032	-0.5832	19.451	14.267	8.8056	-4.248	19.166
2010	8	15	3	16	30	16.977	96.689	-0.6408	-0.1548	-4.0572	-0.5688	-0.7704	12.798	-22.68	-17.107	3.2724	-9.8748
2010	8	15	6	16	30	18.368	95.951	1.962	0.648	-3.6756	1.4436	0.8532	146.33	9.7272	11.513	38.088	30.989
2010	8	15	9	16	30	22.538	75.078	NaN	NaN	NaN	NaN	NaN	NaN	NaN	NaN	NaN	NaN
2010	8	15	12	16	30	23.876	62.683	NaN	NaN	NaN	NaN	NaN	NaN	NaN	NaN	NaN	NaN
2010	8	15	15	16	30	23.009	58.1	NaN	NaN	NaN	NaN	NaN	NaN	NaN	NaN	NaN	NaN
2010	8	15	18	16	30	18.555	61.771	NaN	NaN	NaN	NaN	NaN	NaN	NaN	NaN	NaN	NaN
2010	8	15	21	16	30	13.272	81.228	-0.5148	0.2808	-2.6784	0.8352	0.216	10.26	-11.498	-18.756	2.8872	22.813
2010	8	16	0	16	30	10.568	87.244	NaN	NaN	NaN	NaN	NaN	NaN	NaN	NaN	NaN	NaN
2010	8	16	3	16	30	8.186	88.522	NaN	NaN	NaN	NaN	NaN	NaN	NaN	NaN	NaN	NaN
2010	8	16	6	16	30	8.588	86.976	0.936	0.2376	-1.1088	0.0792	0.072	31.763	1.8108	0.5112	6.7068	6.2028
2010	8	16	9	16	30	18.461	53.152	7.3044	1.2348	0.2304	-0.3564	0.0288	78.048	4.1436	11.617	19.249	7.0668
2010	8	16	12	16	30	19.358	44.23	27.335	5.1912	5.49	-3.6504	-0.0036	215.08	4.3596	19.292	48.514	2.3616
2010	8	16	15	16	30	18.677	41.415	18.968	3.294	2.3148	-3.1176	0.0432	129.31	6.2496	12.665	26.053	6.1524
2010	8	16	18	16	30	16.619	58.776	10.667	3.2688	0.7596	-0.6012	0.2124	43.996	-2.5452	10.584	10.483	4.554
2010	8	16	21	16	30	11.371	82.216	-0.0972	2.5308	-1.5264	0.5076	0.0288	-14.764	2.106	0.3708	-2.5236	4.824
2010	8	17	0	16	30	9.465	81.675	-0.6552	0.3348	-2.0808	-0.1008	0.054	5.4648	-1.4688	1.5084	3.492	3.5136
2010	8	17	3	16	30	8.137	83.634	-1.188	-0.1188	-2.52	-0.396	-0.2196	13.205	-6.7248	-7.4052	0.5544	-5.2128
2010	8	17	6	16	31	8.216	84.479	0.5688	0.3276	-0.972	0.2484	0.0792	19.8	1.9224	2.97	5.1552	8.5356
2010	8	17	9	16	30	18.187	56.062	6.894	1.9332	0.8028	-0.1692	0.072	84.791	2.5524	12.337	21.352	7.3404
2010	8	17	12	16	30	20.887	46.49	27.13	4.3128	3.9456	-3.8808	0.126	139.1	7.0524	17.291	30.553	3.4308
2010	8	17	15	16	30	20.211	49.308	23.346	4.0716	3.7296	-2.1024	-0.0036	103.74	5.0616	10.631	21.366	5.3784
2010	8	17	18	16	30	18.212	65.135	13.871	4.374	1.6488	-0.8784	-0.0756	46.958	3.8268	5.5512	10.21	2.0052
2010	8	17	21	16	30	13.758	78.644	-0.54	1.2492	-1.584	0.1008	-0.0684	10.984	-0.4284	-0.9648	1.4688	7.578
2010	8	18	0	16	30	13.243	80.179	NaN	NaN	NaN	NaN	NaN	NaN	NaN	NaN	NaN	NaN
2010	8	18	3	16	30	13.552	82.259	NaN	NaN	NaN	NaN	NaN	NaN	NaN	NaN	NaN	NaN
2010	8	18	6	16	30	13.072	84.2	0.3492	0.4752	-1.224	0.0108	0.2772	7.8768	1.3392	-1.4436	-0.2088	6.4836
2010	8	18	9	16	30	19.25	52.779	9.1188	2.2716	1.9404	-0.4716	0.216	79.517	7.6176	20.243	18.587	7.7436
2010	8	18	12	16	30	23.602	40.447	35.183	5.3064	5.562	-2.0268	0.4392	248.75	5.5548	17.564	50.188	5.7492
2010	8	18	15	16	30	21.152	47.096	23.353	3.5172	3.9708	-1.908	-0.0252	119.28	3.888	17.28	23.202	4.914
2010	8	18	18	16	30	17.212	56.256	15.649	2.8368	2.1744	-0.1908	0.0144	66.564	-0.9792	11.358	13.356	-4.7808
2010	8	18	21	16	30	12.498	62.799	5.616	2.016	1.1628	-0.2196	-0.1332	35.442	-2.4372	6.6204	6.4368	-2.4012
2010	8	19	0	16	30	9.362	76.297	0.036	1.152	0.522	0.0108	0.0468	22.586	2.0268	4.2516	2.3688	6.0192
2010	8	19	3	16	30	7.309	83.862	-0.936	0.8028	-0.4824	0	-0.1764	-3.0636	-1.4796	-1.0656	-1.26	0.0972
2010	8	19	18	16	30	15.149	54.919	13.964	2.8044	3.3012	-0.684	-0.018	16.297	1.8936	9	5.2128	3.5748
2010	8	19	21	16	30	10.092	76.893	1.5804	0.4752	0.9828	-0.8244	-0.2772	0.7164	-1.9836	-3.078	-3.2616	-8.4636
2010	8	20	0	16	30	7.74	80.513	-0.7992	1.1304	0.1332	-0.0576	0.0144	6.8148	-0.414	0.3816	-0.918	-2.3472
2010	8	20	3	16	30	6.574	85.634	-0.432	0.342	-0.018	0.0972	-0.1296	-6.534	-3.2328	2.808	-2.682	4.698
2010	8	20	6	16	30	6.883	86.211	0.0972	0.36	-0.0576	-0.0468	-0.0504	-17.629	0.5112	-6.3432	-4.1724	1.1592
2010	8	20	9	16	30	16.354	59.093	3.402	1.098	3.384	-0.2196	-0.0756	-22.219	2.6136	10.786	-5.8572	2.9412
2010	8	20	12	16	30	22.406	33.151	29.372	5.2416	6.912	-3.24	0.0936	134.65	6.426	22.608	28.21	3.7728
2010	8	20	15	16	30	22.166	35.49	24.527	3.8232	5.364	-1.5048	0.9864	103.72	24.624	32.98	22.91	33.71
2010	8	20	18	16	30	17.178	60.915	11.012	2.3148	2.106	-0.6696	0.0468	9.8712	1.6416	7.0812	1.242	-2.2464
2010	8	20	21	16	30	11.116	79.208	1.7604	0.5616	0.8784	0.4356	0.0504	-0.414	1.314	4.0932	0.5688	5.3424
2010	8	21	0	16	30	10.004	83.175	0.0216	0.6552	-0.126	-0.1332	-0.0072	-2.2932	5.4108	-0.8856	-0.1512	6.246
2010	8	21	3	16	30	8.519	90.623	-1.1268	0.0684	-1.1196	-0.4968	-0.5436	-2.1708	-1.7424	-4.824	0.6264	-4.1076
2010	8	21	6	16	30	11.004	89.351	-0.0036	0.1908	-0.792	0.2268	-0.1692	1.9332	-0.3564	-1.4076	0.5184	2.1492
2010	8	21	9	16	30	13.66	92.225	-0.7056	0.324	0.6192	0.5004	0.1296	58.986	-0.2664	0.7884	12.47	3.8052
2010	8	21	12	16	30	16.124	87.714	-0.648	0.0432	-0.1872	0.6048	-0.0612	84.949	-5.0508	-6.4908	19.516	7.6212
2010	8	21	15	16	30	18.354	67.695	3.4056	0.8748	0.8748	0.2376	-0.036	117.71	2.2716	12.557	26.726	6.9516
2010	8	21	18	16	30	17.222	74.771	-2.556	0.3888	-2.268	0.1764	-0.0252	65.804	0.7128	0.6264	13.104	4.8888
2010	8	21	21	16	30	15.272	87.009	-2.7036	-0.3708	-3.6432	-0.1836	-0.1188	29.444	1.3824	-1.044	8.55	8.838
2010	8	22	0	16	30	15.174	95.334	-1.6704	-0.0108	-1.7424	0.2376	-0.1044	44.424	-2.7396	-4.122	8.9676	6.6816
2010	8	22	3	16	30	15.463	95.779	0.1728	0.126	-1.1448	0.216	-0.0252	36.256	0.126	-2.898	10.156	4.8888
2010	8	22	6	16	40	15.335	95.124	-1.2708	0.1296	-0.2376	0.3996	0.054	63.176	-3.4596	0.8928	13.399	8.5284
2010	8	22	9	16	30	14.747	96.947	1.5912	0.0252	-0.0324	0.342	-0.2088	106.51	-4.5108	0.396	24.962	0.5148
2010	8	22	12	16	30	20.157	62.463	22.406	4.1832	6.8148	1.1592	0.2736	511.97	0.7956	17.86	108.88	19.508
2010	8	22	15	16	30	18.971	59.918	NaN	NaN	NaN	NaN	NaN	NaN	NaN	NaN	NaN	NaN
2010	8	22	18	16	30	16.286	69.083	3.6216	1.44	-0.5724	-0.2124	0.0576	99.04	-0.1476	-0.0792	21.431	7.8768
2010	8	22	21	16	30	11.851	89.671	-0.7704	0.3528	-1.7712	0.2052	0.036	-7.3728	-3.4956	-2.682	-3.5856	8.316
2010	8	23	0	16	30	10.087	92.852	-1.2888	-0.1152	-2.1024	-0.036	0.0144	15.322	1.188	0.306	2.7036	9.8496
2010	8	23	3	16	30	9.519	94.128	-0.0684	-0.1224	-1.0116	-0.0324	-0.072	2.5596	-1.3716	-6.3828	-1.4112	3.6
2010	8	23	6	16	40	13.321	93.601	0.3924	-0.2088	-0.8352	0.3276	-0.036	86.364	3.3156	2.6892	17.23	8.5392
2010	8	23	9	16	30	14.811	90.474	1.242	0.1476	1.1736	0.774	0.126	109.31	2.0736	2.5596	22.774	7.4088
2010	8	23	12	16	30	18.035	80.319	7.6176	1.2312	1.4652	0.3456	0.144	228.99	4.1688	8.2152	48.881	12.809
2010	8	23	15	16	30	13.601	95.206	-0.5364	0.0216	-0.1044	0.342	0.0216	48.442	0.6912	0.1476	9.3888	5.0004
2010	8	23	18	16	30	13.341	95.701	-1.476	0.4572	-0.9504	0.0756	0.0504	32.087	2.3616	0.864	7.5276	7.0128
2010	8	23	21	16	30	10.597	93.981	-1.6632	0.1872	-0.9252	0.1188	0.1368	10.462	-1.7208	0.9504	2.9196	3.6252
2010	8	24	0	16	30	7.985	94.125	1.0908	0.198	0.0468	0.144	-0.0828	0.0288	1.9332	-3.4812	-0.4608	3.5604
2010	8	24	3	16	30	6.314	92.279	-2.034	0.1908	-0.3528	-0.1836	-0.0108	-3.1104	-1.2276	-1.1736	1.6524	-0.4428
2010	8	24	6	16	40	6.829	92.817	-0.414	0.216	0.288	0.2232	-0.3744	-12.406	-7.11	-8.0748	-1.1232	-3.2652
2010	8	24	9	16	30	11.611	88.239	1.4724	0.4572	1.1952	0.6264	0.0216	111.98	1.3464	2.9052	24.696	5.2848
2010	8	24	12	16	30	12.905	87.858	3.4128	0.3744	0.7848	0.3996	-0.2232	225.78	-9.072	-6.102	46.944	1.404
2010	8	24	15	16	30	12.993	92.536	1.7892	-0.0828	0.6768	0.4716	-0.0072	72.72	2.2464	-1.8504	17.575	6.426
2010	8	24	18	16	30	11.494	93.442	1.7712	0.1656	0.3312	0.3456	-0.1116	34.607	-0.7164	1.7424	7.3404	3.8124
2010	8	24	21	16	30	11.259	93.701	1.0476	0.5436	0.3456	0.2268	0.0072	29.92	-0.9144	0.3456	5.8932	5.6556
2010	8	25	0	16	30	12.17	94.795	1.7028	0.63	0.4644	0.2448	-0.1044	19.102	-0.5292	-2.9844	3.3444	6.2424
2010	8	25	3	16	30	11.009	93.26	0.8892	0.9	0.99	-0.0216	-0.1656	3.888	1.2888	7.3944	1.44	7.866
2010	8	25	6	16	40	11.322	93.182	1.5948	0.6192	0.1584	0.432	0.036	21.499	-0.0144	-2.106	4.7988	5.4828
2010	8	25	9	16	30	14.35	91.264	3.4524	1.3644	2.8548	0.8748	0.0864	212.81	-3.0492	-1.566	45.893	5.8428
2010	8	25	12	16	30	15.34	95.378	4.7448	1.1772	3.5064	0.9072	0.0864	67.421	-0.1764	-0.7596	16.16	4.6908
2010	8	25	15	16	30	14.63	88.843	5.3208	1.2204	2.9628	0.7632	0.0648	245.04	-1.1952	-1.5912	50.562	7.6356
2010	8	25	18	16	30	14.218	94.043	4.788	0.4824	1.3536	0.2088	-0.0936	172.38	-4.5072	-3.4488	39.719	7.8156
2010	8	25	21	16	30	11.278	95.103	3.9672	0.684	1.8396	0.3924	-0.0144	82.134	-1.458	-1.1592	16.474	6.3576
2010	8	26	0	16	30	10.71	95.851	-0.5256	0.2088	-0.0396	-0.0576	-0.0324	46.663	0.8568	4.0032	8.7372	6.9084
2010	8	26	3	16	30	10.886	95.632	1.7388	0.2952	0.6408	0.0432	0.018	63.706	-2.2428	-3.42	14.594	4.3488
2010	8	26	6	16	30	11.219	94.32	3.6504	0.4608	1.2744	0.3564	0	76.01	-1.6308	0.2376	16.286	4.0572
2010	8	26	9	16	30	10.798	94.605	NaN	NaN	NaN	NaN	NaN	NaN	NaN	NaN	NaN	NaN
2010	8	26	12	16	30	11.126	90.806	NaN	NaN	NaN	NaN	NaN	NaN	NaN	NaN	NaN	NaN
2010	8	26	15	16	30	11.606	91.164	4.3164	0.1656	0.8352	0.4716	-0.144	128.98	0.162	1.7064	30.481	6.1272
2010	8	26	18	16	30	10.293	91.601	4.446	0.3636	0.4932	0.288	-0.0684	136.56	-0.3528	-0.3276	30.319	3.6108
2010	8	26	21	16	30	9.235	93.056	1.1952	0.2664	-0.2124	0.7704	0.2304	80.356	6.0048	3.2976	20.261	8.7408
2010	8	27	0	16	30	8.51	93.241	2.7324	0.054	-0.0288	0.288	-0.108	74.207	-2.0592	-2.4624	17.089	4.6116
2010	8	27	3	16	30	8.098	91.883	3.1788	0.072	-0.1908	-0.3996	-0.3816	70.895	-2.1816	-7.0596	15.343	-1.9764
2010	8	27	6	16	30	8.054	89.401	1.224	0.0648	-0.6984	-0.0504	-0.126	62.388	-3.8664	-4.3776	14.141	7.2288
2010	8	27	9	16	30	10.372	79.554	3.8844	0.4032	0.018	0.198	-0.0972	141.71	-3.0816	0.4464	32.807	1.206
2010	8	27	12	16	30	11.131	75.359	7.2144	0.306	0.882	0.288	-0.0108	206.28	0.504	4.1544	46.645	7.6248
2010	8	27	15	16	30	11.303	76.153	5.7132	0.108	-0.3132	0.2052	0.0108	175.56	-7.7076	-10.912	43.096	5.1228
2010	8	27	18	16	30	9.695	82.229	4.8456	0.0504	-0.7884	0.234	-0.0072	145.8	-2.7828	-1.0764	33.314	4.266
2010	8	27	21	16	30	8.167	87.609	1.7244	0.09	-0.5004	0.1368	0.0648	84.942	2.4228	-8.4492	20.257	5.7888
2010	8	28	0	16	30	7.383	88.368	1.7604	-0.0108	-0.2736	0.0936	-0.0504	74.232	-4.608	0.6588	17.561	4.4172
2010	8	28	3	16	30	6.809	89.518	-0.756	-0.0684	-1.2168	0.0864	-0.0504	47.12	-2.0232	1.7244	10.368	4.8744
2010	8	28	6	16	40	7.412	89.043	2.4624	0.0468	-0.3204	0.1188	-0.0144	76.583	-1.6452	-2.2428	17.885	2.0736
2010	8	28	9	16	30	9.862	80.273	3.9492	-0.072	-0.0864	0.4752	-0.18	129.81	-1.494	2.9556	28.328	6.0948
2010	8	28	12	16	30	10.886	86.757	3.5388	-0.0648	0.1332	0.4104	-0.0216	111.47	-0.0756	-1.7352	26.701	3.9384
2010	8	28	15	16	30	10.455	88.844	3.1356	0.0864	0.9036	0.3564	-0.1764	51.887	-2.5056	-2.0052	11.459	-2.8836
2010	8	28	18	16	30	10.161	90.791	2.9844	0.306	0.4032	0.216	-0.2232	46.955	-4.23	-0.5472	9.8964	2.88
2010	8	28	21	16	30	8.902	92.36	NaN	NaN	NaN	NaN	NaN	NaN	NaN	NaN	NaN	NaN
2010	8	29	0	16	30	8.088	91.541	2.8728	0.5904	0.378	0.234	-0.1512	20.704	-0.4176	-0.9396	3.8304	5.8248
2010	8	29	3	16	30	7.936	91.787	1.98	0.234	0.3708	0.1476	-0.0072	14.825	-1.7136	2.1132	2.5488	5.5476
2010	8	29	6	16	40	7.966	91.797	2.3544	0.6624	0.54	-0.018	-0.162	16.283	1.4328	0.8892	3.2652	4.2408
2010	8	29	9	16	30	10.553	87.95	3.3084	0.4356	1.2204	0.468	-0.1404	67.439	-2.6244	0.36	16.121	4.1364
2010	8	29	12	16	30	10.043	90.034	NaN	NaN	NaN	NaN	NaN	NaN	NaN	NaN	NaN	NaN
2010	8	29	15	16	30	11.964	78.458	2.3868	0.3348	-0.09	0.6336	0.1548	186.59	-2.6136	-1.2672	44.381	6.2748
2010	8	29	18	16	30	10.783	80.083	1.0332	0.0972	-1.044	-0.0972	0.0072	96.329	-2.7792	-2.8368	24.998	8.1072
2010	8	29	21	16	30	8.034	86.873	2.4156	0.0792	-0.4716	0.1116	-0.0036	66.128	1.4652	-1.0548	14.627	4.9716
2010	8	30	0	16	30	6.726	87.491	1.8648	0.0576	-0.6732	0.0252	-0.09	54.781	1.908	1.44	15.973	2.5452
2010	8	30	3	16	30	5.731	88.669	2.3112	0.2808	-0.0324	-0.0252	0.0144	53.982	-1.8792	-1.0044	11.938	3.9816
2010	8	30	6	16	30	5.986	89.76	1.962	0.2916	0.6876	0.1944	-0.198	49.039	0.972	1.9728	11.761	1.9872
2010	8	30	9	16	30	10.862	79.006	3.5568	0.0828	-0.1116	0.504	-0.0288	129.32	2.2284	1.206	31.129	1.2816
2010	8	30	15	16	30	13.189	67.566	8.8992	1.2384	1.4256	-0.09	0.0684	262.17	0.7524	7.4052	57.913	5.1696
2010	8	30	18	16	30	10.822	81.072	2.286	0.2376	-1.4976	0.5724	0.1116	144.51	1.5912	1.4112	33.887	11.131
2010	8	30	21	16	30	7.157	89.298	-0.36	0.0648	-1.602	-0.1548	0.0684	61.016	-1.368	-2.0844	15.098	5.6772
2010	8	31	0	16	30	7.216	91.14	NaN	NaN	NaN	NaN	NaN	NaN	NaN	NaN	NaN	NaN
2010	8	31	3	16	30	6.966	90.411	NaN	NaN	NaN	NaN	NaN	NaN	NaN	NaN	NaN	NaN
2010	8	31	6	16	30	7.383	90.175	NaN	NaN	NaN	NaN	NaN	NaN	NaN	NaN	NaN	NaN
2010	8	31	9	16	30	11.308	77.57	NaN	NaN	NaN	NaN	NaN	NaN	NaN	NaN	NaN	NaN
2010	8	31	12	16	30	14.86	57.738	NaN	NaN	NaN	NaN	NaN	NaN	NaN	NaN	NaN	NaN
2010	8	31	15	16	30	12.993	68.306	NaN	NaN	NaN	NaN	NaN	NaN	NaN	NaN	NaN	NaN
2010	8	31	18	16	30	11.655	78.639	NaN	NaN	NaN	NaN	NaN	NaN	NaN	NaN	NaN	NaN
2010	8	31	21	16	30	9.22	90.169	NaN	NaN	NaN	NaN	NaN	NaN	NaN	NaN	NaN	NaN
2010	9	1	0	16	30	8.755	88.316	1.008	-0.234	-2.1564	-0.7308	-0.324	74.034	-5.004	-0.1908	17.021	5.7924
2010	9	1	3	16	30	7.711	90.545	0.2016	0.0252	-1.728	-0.0252	-0.1332	62.618	-2.07	1.3572	16.049	5.184
2010	9	1	6	16	40	8.172	91.739	0.3384	-0.1224	-0.99	-0.0828	-0.4464	55.13	-9.8604	-5.2848	10.285	-4.5828
2010	9	1	9	16	30	10.671	92.298	1.584	-0.0072	-0.4716	-0.0252	-0.2664	63.659	0.7488	0.2664	14.137	2.574
2010	9	1	12	16	30	14.488	73.129	8.2728	0.7596	2.2248	0.7848	0.0504	193.29	2.9088	5.7276	41.753	7.2972
2010	9	1	15	16	30	16.815	56.312	12.02	1.458	2.5308	-0.6444	0.324	238.49	4.2192	7.9992	53.996	8.8668
2010	9	1	18	16	30	10.597	78.987	0.5256	0.1116	-1.3788	0.216	0.0072	59.173	-1.3032	0.5292	12.532	4.5864
2010	9	1	21	16	30	5.883	88.763	0.4392	0.198	-1.2024	0.0828	-0.09	41.699	0.0288	1.5408	11.902	4.3848
2010	9	2	0	16	30	4.286	91.737	-0.2196	0.126	-0.4032	-0.0072	0.0216	30.697	-0.9792	-0.4932	5.3712	0.576
2010	9	2	3	16	30	2.924	93.829	1.1196	0.216	-0.1728	0.1188	0.0612	22.882	-0.504	1.3284	6.4908	7.1388
2010	9	2	6	16	30	2.664	93.368	1.2384	-0.0396	-0.2304	0.036	-0.054	21.622	-1.7028	-1.4796	3.5748	3.4992
2010	9	2	9	16	30	9.7	79.091	1.7892	-0.0972	-0.3852	0.3312	0.126	91.325	0.5256	3.0312	20.909	3.7224
2010	9	2	12	16	30	11.636	67.639	7.2648	1.0116	1.0116	-0.2268	0.0432	159.61	-2.5668	5.2884	34.628	4.9284
2010	9	2	15	16	30	11.165	65.033	7.3692	1.0152	1.4076	-0.306	0.054	171.08	0.3672	5.7024	38.61	4.0464
2010	9	2	18	16	30	9.161	74.196	4.2012	0.3852	-0.342	0.3024	0.0036	125.42	-1.0224	-1.08	29.131	0.8784
2010	9	2	21	16	30	7.143	79.901	0.4716	0.3312	-0.954	0.252	-0.0792	81.94	1.4868	-1.1664	18.824	0.4464
2010	9	3	0	16	30	6.079	84.059	1.4328	0.288	-1.1628	0.126	-0.1296	84.787	-1.1052	2.088	18.518	-0.4464
2010	9	3	3	16	30	6.432	85.997	1.3212	-0.1476	-1.2636	0.0252	-0.0864	71.885	-1.9116	-2.052	15.239	1.4184
2010	9	3	6	16	40	6.956	83.339	0.954	0.0324	-1.7316	0.0504	0	82.786	0.1728	-0.4572	17.568	4.194
2010	9	3	9	16	30	7.157	93.192	0.8964	0.2124	-0.9936	0.1944	-0.0756	48.629	-2.1528	2.8332	10.249	1.2888
2010	9	3	12	16	30	6.8	97.804	0.4788	-0.1368	-0.3888	0.1188	-0.0324	20.974	-4.0572	-7.1388	5.2308	-0.4716
2010	9	3	15	16	30	6.633	97.642	1.0584	-0.0144	-0.4464	0.1368	0.0648	31.115	-3.7764	-7.668	6.3792	3.078
2010	9	3	18	16	30	6.025	99.265	0.3348	0.1044	-0.8388	0.0576	-0.0684	19.462	-4.7772	-1.206	3.7872	2.7036
2010	9	3	21	16	30	5.526	99.437	0.0468	0.108	-0.9108	0.3708	-0.1188	15.329	-5.256	0.7668	3.4776	3.3876
2010	9	4	0	16	30	5.236	98.798	0.9216	0.108	-1.5264	-0.0144	0.0792	30.143	-3.2616	0.7704	7.776	2.3544
2010	9	4	3	16	30	4.541	98.898	-0.8244	-0.0972	-1.8504	-0.0252	-0.18	18.274	-11.956	-9.6372	4.9968	-7.4592
2010	9	4	6	16	40	4.766	97.272	NaN	NaN	NaN	NaN	NaN	NaN	NaN	NaN	NaN	NaN
2010	9	4	9	16	30	7.657	91.482	0.2124	-0.306	-0.6156	0.0576	0.0828	115.83	-0.2772	3.4452	24.923	5.1228
2010	9	4	12	16	30	11.606	79.566	5.778	0.6048	1.6056	0.4932	0.108	203.95	5.6808	6.156	46.588	11.941
2010	9	4	15	16	30	10.391	72.832	3.3372	0.0792	-0.0288	-0.4032	-0.216	145.14	-3.7296	1.1772	31.482	-0.6048
2010	9	4	18	16	30	8.686	84.147	-0.2952	-0.0468	-1.2132	0.0108	-0.1368	71.644	-6.7932	-6.588	15.574	-5.9868
2010	9	4	21	16	30	6.363	91.597	0.7884	0.2232	-1.35	0.144	-0.0612	49.043	-0.6984	-1.6488	10.879	2.9664
2010	9	5	0	16	30	5.428	91.109	-0.18	0.054	-1.4256	0.234	-0.0864	39.1	-0.4968	-0.4284	5.2344	3.726
2010	9	5	3	16	30	6.628	90.98	-0.3924	-0.3132	-1.566	-0.3888	-0.0648	15.829	-4.8924	-2.9736	4.7556	-0.72
2010	9	5	6	16	40	7.52	92.395	0.6408	-0.2016	-1.1592	0.0936	0	66.503	3.6108	5.724	15.53	10.861
2010	9	5	9	16	30	11.783	84.892	1.4796	-0.1836	-0.2124	0.1404	-0.2556	99.918	-5.5044	1.116	23.839	0.9108
2010	9	5	12	16	30	15.213	73.081	5.4432	0.6012	1.674	0.6048	0.0576	178.78	1.0656	4.6404	41.67	11.124
2010	9	5	15	16	30	13.816	79.545	3.3624	0.4572	-0.3744	0.27	-0.126	130.65	-2.664	1.8324	28.966	4.8204
2010	9	5	18	16	30	12.214	89.217	0.144	-0.0324	-1.1952	0.1332	-0.072	49.903	-0.9288	-2.1492	11.531	4.6332
2010	9	5	21	16	30	11.028	91.579	-0.5652	-0.1332	-1.242	-0.324	-0.1404	24.008	-4.428	-5.166	8.0496	0.8208
2010	9	6	0	16	30	10.705	92.516	-0.8712	0.09	-0.5616	0.7848	0.5148	18.241	10.858	11.056	7.0056	22.608
2010	9	6	3	16	30	8.701	92.137	0.6732	-0.054	-0.1512	0.4428	-0.1944	24.538	-4.5072	0.1476	7.1136	-0.4212
2010	9	6	6	16	50	7.481	92.421	0.3924	0.0036	-0.2736	-0.288	-0.0396	24.559	-2.7144	-1.3104	7.8048	4.0932
2010	9	6	9	16	30	15.13	81.272	4.2804	0.2484	0.3024	0.3456	-0.072	128.56	-1.0116	-0.2484	31.633	7.0272
2010	9	6	12	16	30	16.154	69.503	9.3816	0.7344	1.8288	-0.1908	-0.0108	196.1	1.5012	5.9616	42.649	5.5944
2010	9	6	15	16	30	15.943	73.763	4.878	0.2664	1.0044	0.3132	-0.0324	146.03	-1.1412	5.4396	33.21	4.6116
2010	9	6	18	16	30	12.66	87.695	0.918	-0.3528	-2.3616	-0.3276	0.0252	39.83	-4.2876	-0.2556	8.7444	3.1716
2010	9	6	21	16	30	11.518	90.985	0.8244	-0.0972	-1.1736	-0.3276	-0.1656	-3.1716	-0.9036	-4.0824	-0.1944	4.1544
2010	9	7	0	16	30	10.715	91.627	1.044	0.1044	-0.9792	-0.2376	0.0468	-10.508	-4.518	-2.2788	0.8604	4.4892
2010	9	7	3	16	30	10.543	91.887	0.5076	-0.054	-0.882	0.072	-0.1836	19.415	-2.4552	-0.81	0.6552	2.358
2010	9	7	6	16	40	10.362	91.531	-0.1368	-0.1368	-2.3364	0.0792	-0.0216	7.8768	-2.1132	-1.9296	6.0516	5.3964
2010	9	7	9	16	30	16.781	75.733	3.5172	-0.1332	-1.17	0.2772	-0.0576	142.59	-0.6408	3.1176	31.014	2.7936
2010	9	7	12	16	30	23.842	44.844	19.724	3.438	5.1984	-0.4032	0.0792	259.47	6.9048	21.546	56.668	10.498
2010	9	7	15	16	30	17.428	66.043	7.8012	1.2024	0.9288	0.1368	0.0576	156.14	-3.8484	5.454	36.752	10.807
2010	9	7	18	16	30	15.33	82.395	-0.378	-0.1872	-2.7792	0.252	0.0036	44.248	-4.6656	-1.0152	13.536	8.4348
2010	9	7	21	16	30	10.871	90.862	1.026	0.2556	-1.9692	-0.1548	0.0648	14.62	-3.0708	-0.3636	4.32	9.6408
2010	9	8	0	16	30	9.392	91.511	1.242	0.216	-0.9612	0.1332	-0.0936	25.178	0.6228	1.602	4.8204	3.3624
2010	9	8	3	16	30	8.96	91.939	-0.5724	-0.1008	-1.242	-0.0324	-0.0324	-14.177	-0.252	2.2176	-2.7144	4.5396
2010	9	8	6	16	40	10.21	91.982	0.7128	-0.1512	-0.504	0.054	-0.1548	26.086	-2.9808	-4.0428	6.2028	0.9936
2010	9	8	9	16	30	13.949	87.457	NaN	NaN	NaN	NaN	NaN	NaN	NaN	NaN	NaN	NaN
2010	9	8	12	16	30	19.02	62.517	NaN	NaN	NaN	NaN	NaN	NaN	NaN	NaN	NaN	NaN
2010	9	8	15	16	30	15.938	79.992	NaN	NaN	NaN	NaN	NaN	NaN	NaN	NaN	NaN	NaN
2010	9	8	18	16	30	14.929	87.543	NaN	NaN	NaN	NaN	NaN	NaN	NaN	NaN	NaN	NaN
2010	9	8	21	16	30	12.508	91.465	NaN	NaN	NaN	NaN	NaN	NaN	NaN	NaN	NaN	NaN
2010	9	9	0	16	30	10.288	91.882	NaN	NaN	NaN	NaN	NaN	NaN	NaN	NaN	NaN	NaN
2010	9	9	3	16	30	8.843	93.268	NaN	NaN	NaN	NaN	NaN	NaN	NaN	NaN	NaN	NaN
2010	9	9	6	16	40	8.936	92.198	NaN	NaN	NaN	NaN	NaN	NaN	NaN	NaN	NaN	NaN
2010	9	9	9	16	30	14.943	86.796	NaN	NaN	NaN	NaN	NaN	NaN	NaN	NaN	NaN	NaN
2010	9	9	12	16	30	17.751	60.382	NaN	NaN	NaN	NaN	NaN	NaN	NaN	NaN	NaN	NaN
2010	9	9	15	16	30	16.305	70.461	NaN	NaN	NaN	NaN	NaN	NaN	NaN	NaN	NaN	NaN
2010	9	9	18	16	30	14.267	84.101	NaN	NaN	NaN	NaN	NaN	NaN	NaN	NaN	NaN	NaN
2010	9	9	21	16	30	12.679	88.654	NaN	NaN	NaN	NaN	NaN	NaN	NaN	NaN	NaN	NaN
2010	9	10	0	16	30	12.096	90.7	NaN	NaN	NaN	NaN	NaN	NaN	NaN	NaN	NaN	NaN
2010	9	10	3	16	30	11.626	91.629	NaN	NaN	NaN	NaN	NaN	NaN	NaN	NaN	NaN	NaN
2010	9	10	6	16	31	11.332	92.414	NaN	NaN	NaN	NaN	NaN	NaN	NaN	NaN	NaN	NaN
2010	9	10	9	16	30	14.801	76.875	NaN	NaN	NaN	NaN	NaN	NaN	NaN	NaN	NaN	NaN
2010	9	10	12	16	30	19.52	55.931	NaN	NaN	NaN	NaN	NaN	NaN	NaN	NaN	NaN	NaN
2010	9	10	15	16	30	17.011	62.011	NaN	NaN	NaN	NaN	NaN	NaN	NaN	NaN	NaN	NaN
2010	9	10	18	16	30	14.169	79.025	NaN	NaN	NaN	NaN	NaN	NaN	NaN	NaN	NaN	NaN
2010	9	10	21	16	30	12.341	87.735	NaN	NaN	NaN	NaN	NaN	NaN	NaN	NaN	NaN	NaN
2010	9	11	0	16	30	9.754	92.213	-0.6048	-0.7236	-2.9484	-0.1548	-0.1872	-65.977	-3.3948	-2.3832	-14.389	2.9556
2010	9	11	3	16	30	9.45	94.389	-0.684	-0.5832	-2.9196	-0.4392	-0.2268	-31.608	-0.108	1.9188	-8.4132	4.1796
2010	9	11	6	16	40	9.632	95.983	-0.2592	0.2484	-1.728	0.0612	0.0216	0.108	1.7712	-3.3228	0.738	1.9692
2010	9	11	9	16	30	10.906	96.287	-0.648	-0.2772	-1.8828	0.1548	-0.2088	0.0288	-1.8756	0.3096	1.3068	0.954
2010	9	11	12	16	30	11.641	95.377	-0.8028	-0.1728	-2.2356	-0.18	-0.2124	30.64	-1.4904	-2.052	7.9128	6.2172
2010	9	11	15	16	30	12.665	94.807	-0.414	0.2088	-2.1168	0.3708	0.0288	49.187	-0.5292	-0.9288	11.614	5.0004
2010	9	11	18	16	30	12.508	96.541	1.2924	-0.1836	-1.5408	0.2196	-0.0396	50.746	2.3904	-4.86	9.846	6.9156
2010	9	11	21	16	30	12.596	96.956	1.2708	0.4068	-1.4832	0.2736	-0.414	54.374	-0.1332	-0.9576	13.435	5.4
2010	9	12	0	16	30	11.842	96.255	-0.738	-0.0036	-1.9692	0.144	0.0936	6.6636	-1.9944	-3.6108	0.6444	6.6528
2010	9	12	3	16	30	12.16	96.722	0.9144	0.8208	-0.7524	-0.0684	-0.2592	23.969	-1.548	0.6156	6.408	6.5052
2010	9	12	6	16	43	11.891	96.497	1.3284	1.5804	-0.5112	0.1476	-0.2124	33.509	-3.4308	0.9972	8.7084	6.6096
2010	9	12	9	16	30	13.194	95.875	2.3688	1.4832	-0.378	0.0036	-0.0072	76.612	-1.3248	-1.9476	19.285	6.0336
2010	9	12	12	16	30	14.84	89.56	4.59	1.8612	-1.3536	0.5292	-0.1908	143.54	-0.5112	5.1804	34.33	7.8048
2010	9	12	15	16	30	14.321	96.241	4.266	1.7748	-1.0116	0.81	-0.3096	54.173	-2.3976	-1.8576	13.388	8.6112
2010	9	12	18	16	30	13.704	95.149	4.482	1.8036	-0.9576	0.3816	-0.0288	63.104	-0.81	0.2268	13.032	7.596
2010	9	12	21	16	30	13.748	97.422	2.5668	2.34	-0.0756	0.3492	-0.1404	28.688	-6.462	-0.8568	7.182	6.8904
2010	9	13	0	16	30	13.841	96.961	3.5208	1.9764	-0.45	-0.1476	-0.2088	5.1696	-2.7468	-3.3192	3.1428	9.1836
2010	9	13	3	16	30	13.704	96.635	3.3876	1.9296	-0.3924	0.216	-0.09	27.727	-1.8936	-2.2176	8.1828	5.3784
2010	9	13	6	16	33	14.091	94.734	3.5568	2.1096	0.4068	0.5904	0.1656	9.936	1.4832	0.2844	3.402	1.4796
2010	9	13	9	16	30	14.115	97.296	3.2292	2.682	-0.7164	0.3384	-0.1188	24.088	-2.6244	-0.2772	3.7944	4.3236
2010	9	13	12	16	30	14.733	97.325	0.9504	2.7468	-0.4932	0.6156	-0.0288	21.258	-6.2388	3.8808	6.3756	7.7076
2010	9	13	15	16	30	14.635	98.249	3.9492	3.1428	0.3384	0.792	-0.0972	27.716	0.8208	0.432	5.7672	7.6572
2010	9	13	18	16	30	11.67	97.216	1.8936	1.3824	-0.0576	0.702	-0.0432	20.074	-0.2484	-1.1988	5.13	4.824
2010	9	13	21	16	30	11.17	97.049	2.3976	1.692	-0.738	0.558	-0.0072	13.666	1.6632	1.0656	4.7988	2.7864
2010	9	14	0	16	30	10.729	97.612	1.9692	1.1088	0	0.306	-0.162	6.7572	-0.2952	3.6	3.1068	5.1192
2010	9	14	3	16	30	10.705	97.266	2.682	1.6128	-0.216	0.3168	-0.126	9.2088	-3.6612	-5.0292	2.6064	3.8088
2010	9	14	6	16	33	11.053	97.254	1.6596	0.9576	-0.1584	0.4932	-0.0792	6.6168	-0.4896	-1.3824	2.8224	7.9488
2010	9	14	9	16	30	11.9	97.39	3.8952	2.9484	-0.1224	-0.2232	-0.18	84.884	-1.2312	-2.7108	19.418	5.9076
2010	9	14	12	16	30	12.405	95.737	4.8024	2.8404	1.5552	0.7416	-0.0144	266.82	1.8792	-2.1672	65.372	7.7436
2010	9	14	15	16	30	13.836	95.367	7.308	1.9728	0.6048	0.8028	-0.0252	352.31	-4.1688	-3.1428	81.493	11.232
2010	9	14	18	16	30	11.749	98.562	2.1528	0.1512	-0.6984	0.3888	0.0468	142.69	-5.076	0.2556	33.077	4.9788
2010	9	14	21	16	30	10.519	99.426	4.3308	0.6984	-0.4176	0.54	-0.0972	101.38	-3.2328	-4.2948	26.42	5.4
2010	9	15	0	16	30	10.842	98.775	6.0912	0.7452	0.2592	0.4356	0.0972	150.36	-3.762	3.3228	36.648	6.6528
2010	9	15	3	16	30	11.077	98.521	5.6556	0.9144	0.4896	0.2592	-0.0396	26.838	-2.0844	-0.108	6.3144	2.5812
2010	9	15	6	16	50	11.41	98.153	5.49	1.9296	0.4068	0.5004	-0.0108	25.776	-7.5348	0.9	6.2388	8.5752
2010	9	15	9	16	30	11.993	98.033	5.3496	2.952	1.1556	0.4572	-0.0504	26.489	-4.1544	1.0116	6.2604	6.0912
2010	9	15	12	16	30	12.302	97.842	8.9928	3.9528	1.7136	0.6624	-0.0396	54.565	-1.8972	2.3868	10.742	7.4376
2010	9	15	15	16	30	11.92	98.241	7.5708	4.0932	0.954	0.5364	0.0756	95.285	-1.2528	2.0952	24.379	3.3444
2010	9	15	18	16	30	11.592	96.501	6.1776	3.7944	0.4068	0.4392	-0.1044	37.379	-1.8972	2.3472	8.6436	1.2708
2010	9	15	21	16	30	9.441	95.945	3.258	2.4336	-0.4356	0.4392	-0.216	19.49	-0.5076	-5.7816	4.41	7.9236
2010	9	16	0	16	30	8.353	96.389	1.674	2.3904	-0.6912	0.1116	-0.1836	17.618	-3.3804	-2.1024	4.9104	9.594
2010	9	16	3	16	30	8.588	96.046	2.0736	2.8584	0.1296	-0.2088	-0.0828	30.042	-4.374	2.2932	6.7032	4.5864
2010	9	16	6	16	50	8.666	96.122	3.9564	2.8944	0.5148	0.6876	-0.2124	37.12	2.4336	3.6036	9.8604	5.2668
2010	9	16	9	16	30	10.391	94.104	NaN	NaN	NaN	NaN	NaN	NaN	NaN	NaN	NaN	NaN
2010	9	16	12	16	30	12.096	95.201	NaN	NaN	NaN	NaN	NaN	NaN	NaN	NaN	NaN	NaN
2010	9	16	15	16	30	12.366	93.322	NaN	NaN	NaN	NaN	NaN	NaN	NaN	NaN	NaN	NaN
2010	9	16	18	16	30	10.283	95.598	NaN	NaN	NaN	NaN	NaN	NaN	NaN	NaN	NaN	NaN
2010	9	16	21	16	30	9.338	98.72	7.146	2.4912	0.576	0.5436	-0.0864	46.282	-1.1736	-7.5132	11.927	8.082
2010	9	17	0	16	30	8.833	98.969	5.31	2.1528	-0.3024	0.1152	0	47.304	0.5328	-6.39	12.049	5.7672
2010	9	17	3	16	30	9.22	97.375	6.3396	3.096	0.5832	0.7488	-0.1368	62.147	-0.8604	-6.8472	16.733	6.4764
2010	9	17	6	16	40	9.627	96.076	6.3108	3.4596	1.0116	0.3204	-0.1332	56.844	-1.0152	-5.094	14.22	8.5068
2010	9	17	9	16	30	11.322	95.53	7.2108	3.8232	1.476	1.0944	-0.1044	287.47	0.6012	-4.194	69.239	7.7868
2010	9	17	12	16	30	12.371	94.233	12.204	4.4424	2.6532	1.3932	-0.036	195.96	-1.17	-3.0456	50.335	9.756
2010	9	17	15	16	30	11.592	94.543	13.925	5.5692	3.0996	1.2168	0.0216	72.522	0.4464	-0.2376	19.336	11.466
2010	9	17	18	16	30	10.421	96.569	7.2216	2.6388	0.7344	0.3852	-0.1368	88.294	-3.4128	-6.2676	22.572	7.5528
2010	9	17	21	16	30	7.966	96.194	5.1912	2.034	0.3384	0.324	-0.0288	60.026	-0.3708	-3.24	17.438	8.9784
2010	9	18	0	16	30	8.872	97.472	5.0112	2.844	1.1088	0.3564	-0.036	51.325	-1.4796	-2.898	13.838	6.7068
2010	9	18	3	16	30	8.799	97.128	6.7932	3.258	1.224	0.288	0.072	65.21	0.45	1.44	18.968	8.5968
2010	9	18	6	16	50	8.779	96.182	6.2748	3.15	1.2024	0.594	-0.0036	66.91	-2.3328	-7.3512	18.169	6.3288
2010	9	18	9	16	30	10.337	94.181	10.141	4.41	2.0952	1.1124	0.0036	95.458	-2.6856	-2.538	22.662	12.776
2010	9	18	12	16	30	11.224	92.479	8.7372	3.9096	2.7108	1.5516	0.018	44.989	-0.4752	-2.4552	11.66	7.0632
2010	9	18	15	16	30	11.2	94.159	13.723	6.0372	3.1932	1.2744	-0.0252	417.06	0.0108	-5.778	108.2	7.1856
2010	9	18	18	16	31	9.583	96.1	8.5968	3.438	0.6516	0.738	0.0036	158.31	-3.8664	-0.5724	36.868	7.6716
2010	9	18	21	16	30	9.245	96.571	7.8012	2.5488	0.936	0.8388	-0.0144	128.19	-1.4616	-0.108	31.464	8.1288
2010	9	19	0	16	30	8.348	93.827	5.7024	2.7252	1.0872	0.3924	-0.1008	26.388	-4.2156	-0.6804	6.2028	1.3536
2010	9	19	3	16	30	7.51	94.694	4.4208	2.4336	0.3672	0.6876	0.018	18.893	-2.0268	-1.7352	5.3316	3.9672
2010	9	19	6	16	40	7.569	94.783	4.0356	2.0376	0.684	0.4212	0.036	20.848	-3.888	0.3996	3.078	3.0636
2010	9	19	9	16	30	8.897	92.34	5.7348	3.654	1.2528	0.936	0.036	80.618	-5.4648	-0.6372	20.196	8.5068
2010	9	19	12	16	30	9.985	93.645	7.5888	3.312	1.9188	1.0404	-0.1512	54.176	-2.1492	2.1096	14.069	7.5708
2010	9	19	15	16	30	10.994	96.329	9.63	5.2632	2.6208	1.4796	0.0144	318.48	-2.2212	-0.4572	77.623	11.272
2010	9	19	18	16	30	9.039	95.924	5.202	2.4588	1.4688	0.2916	0.0972	119.67	-4.7484	-2.3472	28.969	13.824
2010	9	19	21	16	30	8.431	96.117	2.0808	1.2492	-0.1404	0.4104	-0.108	75.748	-3.1248	-1.1412	18.688	6.0696
2010	9	20	0	16	30	8.162	94.945	5.3532	1.6164	0.3492	0.5472	-0.108	85.885	-0.5616	-1.6128	19.415	7.5204
2010	9	20	3	16	30	8.078	94.922	3.9312	1.35	0.0828	0.2268	-0.1296	84.143	-6.2676	0.486	22.298	8.0496
2010	9	20	6	16	50	7.931	94.558	4.5828	1.134	-0.0972	0.7416	-0.0792	87.995	0.0072	-2.394	20.563	9.9216
2010	9	20	9	16	30	9.348	94.207	6.678	1.7172	0.7884	0.6624	-0.2988	179.1	-0.0396	-3.0888	43.78	11.574
2010	9	20	12	16	30	12.435	89.8	13.626	1.6164	2.0304	1.6236	0.0216	567.94	-5.1228	1.2168	142.33	10.519
2010	9	20	15	16	30	12.802	89.118	17.06	2.3112	1.1916	1.5552	0.2052	692.11	-2.6568	-2.052	171.48	8.8848
2010	9	20	18	16	30	9.455	94.716	8.5212	0.702	-0.8496	0.3672	0	305.09	2.7252	-4.9392	79.222	6.4296
2010	9	20	21	16	30	6.657	96.783	6.0732	0.6912	-0.1476	0.5472	-0.0684	168.81	-1.5444	-1.6524	40.662	4.3488
2010	9	21	0	16	30	5.604	97.734	3.8304	0.2484	0.4536	0.4752	-0.144	115.42	-0.4896	2.5416	27.9	8.0748
2010	9	21	3	16	30	6.481	97.045	4.6836	0.54	0.4716	0.6552	0	124.47	0.0792	-3.1932	31.608	7.164
2010	9	21	6	16	40	7.726	96.261	6.5376	1.1952	0.9864	0.6012	0.0072	122.4	-0.45	1.5048	29.93	6.264
2010	9	21	9	16	30	9.156	94.042	6.606	1.0044	1.1412	0.9252	-0.1152	69.66	-3.1032	-3.9204	16.502	2.2536
2010	9	21	12	16	30	10.421	95.085	6.6096	1.53	1.2708	0.954	-0.0972	5.9436	-1.2024	2.9088	3.672	2.8728
2010	9	21	15	16	30	10.94	95.765	8.4132	3.5532	0.7956	0.684	-0.2736	35.557	-2.6712	-3.924	9.072	5.2416
2010	9	21	18	16	30	10.489	95.026	7.056	3.7404	0.2772	0.9	0	31.799	-3.6612	-2.5128	7.7724	5.1588
2010	9	21	21	16	30	10.288	95.188	6.6708	3.006	0.396	0.666	0.0576	29.855	-0.1296	0.756	7.6068	6.9444
2010	9	22	0	16	30	10.607	94.667	4.8204	2.7108	0.2196	0.5472	-0.1548	25.726	-3.78	-0.522	7.2864	6.39
2010	9	22	3	16	30	10.891	93.789	3.2004	2.5596	0.9576	0.3888	-0.1908	18.274	-1.062	0.6624	6.4296	6.2676
2010	9	22	6	16	40	8.96	94.644	5.4576	3.0384	0.846	0.4644	-0.2268	39.157	-1.8648	-1.4616	10.087	4.7952
2010	9	22	9	16	30	9.607	95.031	NaN	NaN	NaN	NaN	NaN	NaN	NaN	NaN	NaN	NaN
2010	9	22	12	16	30	10.832	95.885	NaN	NaN	NaN	NaN	NaN	NaN	NaN	NaN	NaN	NaN
2010	9	22	15	16	30	10.421	96.964	9.4428	1.2708	1.0512	0.5328	0.0792	541.29	-2.3616	2.8224	115.48	10.933
2010	9	22	18	16	30	7.863	95.767	5.1732	0.3168	0.7524	0.6516	0.0324	181.97	-1.17	-2.9808	39.186	8.2476
2010	9	22	21	16	30	5.56	96.337	3.1644	0.198	0.2952	0.3492	-0.2268	120.9	-4.2876	-1.0944	26.604	4.392
2010	9	23	0	16	30	5.619	95.382	1.7388	0.4248	0.1908	0.1728	0.0396	98.834	1.4184	1.0836	21.964	9.6084
2010	9	23	3	16	30	6.555	94.344	3.0348	0.6588	0.6516	0.2664	-0.018	141.44	-1.9548	-0.4572	29.948	8.6436
2010	9	23	6	16	35	6.848	94.456	3.5712	0.7092	0.9684	0.3636	0.1152	124.59	0.6876	-4.9176	27.738	5.976
2010	9	23	9	16	30	10.097	94.296	9.7668	0.882	1.7064	0.81	-0.0252	316.94	-2.8008	0.8568	67.892	14.22
2010	9	23	12	16	30	10.925	94.037	14.746	0.882	2.1168	1.0296	-0.1512	183.12	0.0072	-0.0756	41.346	12.542
2010	9	23	15	16	30	10.906	96.315	13.892	0.6264	1.5408	0.9216	0.0072	257.06	-3.1788	-2.196	56.365	10.969
2010	9	23	18	16	30	10.793	94.149	14.71	0.3636	1.4004	1.2024	0.0144	335.49	-2.8944	-0.7776	71.514	6.0336
2010	9	23	21	16	30	10.406	94.799	10.656	0.3204	0.432	0.756	-0.018	285.64	-3.0096	-5.1156	61.427	14.35
2010	9	24	0	16	30	10.803	94.863	11.268	0.6372	0.576	0.666	-0.216	280.9	-1.4832	1.71	62.399	10.22
2010	9	24	3	16	30	11.342	95.157	13.388	0.684	0.936	0.8208	0.0684	251.29	-1.0116	-3.1824	55.364	11.74
2010	9	24	6	16	40	11.303	95.187	9.5472	0.4932	0.4104	0.9252	-0.0216	225.05	-3.5136	3.69	48.377	10.202
2010	9	24	9	16	30	11.288	95.465	14	0.7704	1.44	0.6336	-0.1224	122.64	-3.3084	1.9188	26.222	9.054
2010	9	24	12	16	30	12.831	95.424	16.013	1.2276	1.5372	1.4256	0.072	398.91	-3.5964	1.4472	86.425	13.396
2010	9	24	15	16	30	13.758	94.245	20.113	0.9252	0.954	1.062	-0.0864	532.01	-4.4424	0.8892	115.85	8.9424
2010	9	24	18	16	30	12.655	96.259	13.9	0.2556	-0.9252	1.2132	0.0792	420.79	-3.9564	0.5148	87.12	11.873
2010	9	24	21	16	30	11.886	96.89	13.147	0.0504	-1.1052	1.0008	-0.1224	359.87	-2.844	-1.5012	78.206	11.462
2010	9	25	0	16	30	10.862	97.98	6.3432	0	-1.098	0.6696	-0.0504	245.26	-2.4372	-2.16	53.471	11.855
2010	9	25	3	16	30	11.082	96.902	6.1344	-0.0792	0.0216	0.6336	-0.3276	265.36	-1.5516	-1.1448	51.815	10.08
2010	9	25	6	16	40	11.219	96.597	6.4224	0.3204	0	0.8964	-0.1692	223.43	-3.0528	0.4932	52.024	12.06
2010	9	25	9	16	30	12.15	95.909	9.8388	0.2628	-0.108	0.6048	-0.1584	189.54	-0.8892	-1.566	41.389	10.768
2010	9	25	12	16	30	13.351	95.751	15.988	0.594	0.4392	0.9972	-0.0072	249.29	-2.6784	2.592	54.464	10.256
2010	9	25	15	16	30	15.409	94.604	17.759	0.1944	0.2952	1.4256	-0.1188	441.86	-2.5812	2.1168	96.433	11.56
2010	9	25	18	16	30	9.45	94.075	13.097	0.5436	1.7496	0.8712	0.0036	272.48	-0.7308	-0.4896	62.471	5.6124
2010	9	25	21	16	30	6.638	97.107	11.351	0.3312	0.9828	0.5472	-0.1008	262.76	-2.2824	-2.196	55.876	7.5564
2010	9	26	0	16	30	5.325	97.104	11.297	0.2304	0.198	0.3132	-0.0108	267.26	1.3356	-4.9572	55.253	7.4988
2010	9	26	3	16	30	5.369	97.709	9.3672	0.0324	-0.0648	0.4284	-0.0036	233.9	-3.816	-1.7352	49.925	5.0436
2010	9	26	6	16	40	3.531	95.856	6.9696	-0.0036	0.252	0.3348	-0.0468	171.25	-1.26	2.3652	39.863	5.8896
2010	9	26	9	16	30	5.971	95.985	7.8984	0.1548	0.9288	0.5148	0.0468	225.62	-1.3104	1.728	51.545	8.1828
2010	9	26	12	16	30	12.714	85.101	24.577	1.6056	4.59	1.3536	-0.0396	660.08	-0.054	5.0364	142.4	12.636
2010	9	26	15	16	30	9.529	90.625	15.624	0.5328	1.3968	1.0944	0.1044	502.17	4.8708	8.0604	108.08	8.3916
2010	9	26	18	16	30	5.922	87.746	0.216	-0.504	-0.5112	0.4104	-0.0576	239.98	-0.8676	-1.4616	53.089	5.2812
2010	9	26	21	16	30	3.737	93.395	3.1212	-0.0216	-0.0468	0.1404	-0.0972	196.28	-1.4148	-6.642	45.49	8.4672
2010	9	27	0	16	30	2.811	94.757	2.5164	-0.0792	-0.2268	0.2772	0.0792	166.09	0.9648	-0.7776	36.547	7.65
2010	9	27	3	16	30	1.439	95.62	0.2016	-0.0396	0.3744	0.0432	-0.09	129.05	0.4644	0.0468	28.958	6.9192
2010	9	27	6	16	32	0.772	97.502	0.6516	0.0324	0.3456	0.036	-0.0072	111.94	1.3068	-5.6232	22.068	4.2408
2010	9	27	9	16	30	4.379	93.159	3.4236	-0.1008	0.1008	0.4248	-0.1548	194.13	-3.744	-1.4652	41.18	7.7328
2010	9	27	12	16	30	14.292	57.106	16.654	0.6336	3.708	0.1332	-0.1836	539.37	-2.1024	4.9824	115.72	14.036
2010	9	27	15	16	30	8.642	73.894	10.343	0.0396	1.2636	0.3708	0.054	385.38	-1.6992	3.4596	84.514	11.981
2010	9	27	18	16	30	5.065	88.696	2.0628	-0.3528	-0.486	0.1368	0.0864	213.56	-3.4056	4.0248	45.745	7.8696
2010	9	27	21	16	30	3.031	95.318	2.9376	-0.1836	-0.5256	0.1728	-0.1332	204.63	-0.144	0.4932	45.018	8.1396
2010	9	28	0	16	30	1.831	98.151	NaN	NaN	NaN	NaN	NaN	NaN	NaN	NaN	NaN	NaN
2010	9	28	3	16	30	0.954	98.302	NaN	NaN	NaN	NaN	NaN	NaN	NaN	NaN	NaN	NaN
2010	9	28	6	16	30	0.214	99.937	NaN	NaN	NaN	NaN	NaN	NaN	NaN	NaN	NaN	NaN
2010	9	28	9	16	30	3.913	98.563	NaN	NaN	NaN	NaN	NaN	NaN	NaN	NaN	NaN	NaN
2010	9	28	12	16	30	15.076	54.125	NaN	NaN	NaN	NaN	NaN	NaN	NaN	NaN	NaN	NaN
2010	9	28	15	16	30	8.769	73.519	NaN	NaN	NaN	NaN	NaN	NaN	NaN	NaN	NaN	NaN
2010	9	28	18	16	30	6.295	88.306	NaN	NaN	NaN	NaN	NaN	NaN	NaN	NaN	NaN	NaN
2010	9	28	21	16	30	3.639	95.191	NaN	NaN	NaN	NaN	NaN	NaN	NaN	NaN	NaN	NaN
2010	9	29	0	16	30	1.89	97.145	NaN	NaN	NaN	NaN	NaN	NaN	NaN	NaN	NaN	NaN
2010	9	29	3	16	30	0.719	102.5	NaN	NaN	NaN	NaN	NaN	NaN	NaN	NaN	NaN	NaN
2010	9	29	6	16	30	2.257	100.87	NaN	NaN	NaN	NaN	NaN	NaN	NaN	NaN	NaN	NaN
2010	9	29	9	16	30	4.751	93.585	NaN	NaN	NaN	NaN	NaN	NaN	NaN	NaN	NaN	NaN
2010	9	29	12	16	30	12.949	68.799	NaN	NaN	NaN	NaN	NaN	NaN	NaN	NaN	NaN	NaN
2010	9	29	15	16	30	9.034	81.564	NaN	NaN	NaN	NaN	NaN	NaN	NaN	NaN	NaN	NaN
2010	9	29	18	16	30	8.103	89.47	NaN	NaN	NaN	NaN	NaN	NaN	NaN	NaN	NaN	NaN
2010	9	29	21	16	30	6.231	93.991	NaN	NaN	NaN	NaN	NaN	NaN	NaN	NaN	NaN	NaN
2010	9	30	0	16	30	3.242	97.691	NaN	NaN	NaN	NaN	NaN	NaN	NaN	NaN	NaN	NaN
2010	9	30	3	16	30	2.414	99.684	NaN	NaN	NaN	NaN	NaN	NaN	NaN	NaN	NaN	NaN
2010	9	30	6	16	41	0.626	103.42	NaN	NaN	NaN	NaN	NaN	NaN	NaN	NaN	NaN	NaN
2010	9	30	9	16	30	5.016	93.45	NaN	NaN	NaN	NaN	NaN	NaN	NaN	NaN	NaN	NaN
2010	9	30	12	16	30	14.561	74.561	NaN	NaN	NaN	NaN	NaN	NaN	NaN	NaN	NaN	NaN
2010	9	30	15	16	30	10.626	78.362	NaN	NaN	NaN	NaN	NaN	NaN	NaN	NaN	NaN	NaN
2010	9	30	18	16	30	6.226	90.536	NaN	NaN	NaN	NaN	NaN	NaN	NaN	NaN	NaN	NaN
2010	9	30	21	16	30	3.737	94.496	NaN	NaN	NaN	NaN	NaN	NaN	NaN	NaN	NaN	NaN
2010	10	1	0	16	30	3.335	96.334	NaN	NaN	NaN	NaN	NaN	NaN	NaN	NaN	NaN	NaN
2010	10	1	3	16	30	2.649	94.103	NaN	NaN	NaN	NaN	NaN	NaN	NaN	NaN	NaN	NaN
2010	10	1	6	16	31	1.449	95.546	NaN	NaN	NaN	NaN	NaN	NaN	NaN	NaN	NaN	NaN
2010	10	1	15	16	30	9.666	80.012	NaN	NaN	NaN	NaN	NaN	NaN	NaN	NaN	NaN	NaN
2010	10	1	18	16	30	5.393	89.057	NaN	NaN	NaN	NaN	NaN	NaN	NaN	NaN	NaN	NaN
2010	10	1	21	16	30	2.924	92.69	NaN	NaN	NaN	NaN	NaN	NaN	NaN	NaN	NaN	NaN
2010	10	2	0	16	30	1.718	93.554	NaN	NaN	NaN	NaN	NaN	NaN	NaN	NaN	NaN	NaN
2010	10	2	3	16	30	-0.06	93.784	NaN	NaN	NaN	NaN	NaN	NaN	NaN	NaN	NaN	NaN
2010	10	2	6	16	41	-0.222	93.635	NaN	NaN	NaN	NaN	NaN	NaN	NaN	NaN	NaN	NaN
2010	10	2	9	16	30	1.855	90.378	NaN	NaN	NaN	NaN	NaN	NaN	NaN	NaN	NaN	NaN
2010	10	2	12	16	30	6.408	89.855	NaN	NaN	NaN	NaN	NaN	NaN	NaN	NaN	NaN	NaN
2010	10	2	15	16	30	6.589	91.589	NaN	NaN	NaN	NaN	NaN	NaN	NaN	NaN	NaN	NaN
2010	10	2	18	16	30	5.168	93.194	NaN	NaN	NaN	NaN	NaN	NaN	NaN	NaN	NaN	NaN
2010	10	2	21	16	30	4.893	93.603	NaN	NaN	NaN	NaN	NaN	NaN	NaN	NaN	NaN	NaN
2010	10	3	0	16	30	4.766	93.104	NaN	NaN	NaN	NaN	NaN	NaN	NaN	NaN	NaN	NaN
2010	10	3	3	16	30	4.707	93.439	NaN	NaN	NaN	NaN	NaN	NaN	NaN	NaN	NaN	NaN
2010	10	3	6	16	31	4.168	92.081	NaN	NaN	NaN	NaN	NaN	NaN	NaN	NaN	NaN	NaN
2010	10	3	9	16	30	5.638	91.545	NaN	NaN	NaN	NaN	NaN	NaN	NaN	NaN	NaN	NaN
2010	10	3	12	16	30	7.446	90.695	NaN	NaN	NaN	NaN	NaN	NaN	NaN	NaN	NaN	NaN
2010	10	3	15	16	30	8.289	88.747	NaN	NaN	NaN	NaN	NaN	NaN	NaN	NaN	NaN	NaN
2010	10	3	18	16	30	6.638	92.241	NaN	NaN	NaN	NaN	NaN	NaN	NaN	NaN	NaN	NaN
2010	10	3	21	16	31	7.064	93.562	NaN	NaN	NaN	NaN	NaN	NaN	NaN	NaN	NaN	NaN
2010	10	4	0	16	31	4.021	92.289	NaN	NaN	NaN	NaN	NaN	NaN	NaN	NaN	NaN	NaN
2010	10	4	3	16	30	4.237	91.428	NaN	NaN	NaN	NaN	NaN	NaN	NaN	NaN	NaN	NaN
2010	10	4	6	16	30	3.208	92.904	NaN	NaN	NaN	NaN	NaN	NaN	NaN	NaN	NaN	NaN
2010	10	4	9	16	30	6.613	90.968	NaN	NaN	NaN	NaN	NaN	NaN	NaN	NaN	NaN	NaN
2010	10	4	15	16	30	10.298	64.982	NaN	NaN	NaN	NaN	NaN	NaN	NaN	NaN	NaN	NaN
2010	10	4	18	16	30	7.549	78.894	NaN	NaN	NaN	NaN	NaN	NaN	NaN	NaN	NaN	NaN
2010	10	4	21	16	30	5.138	82.515	NaN	NaN	NaN	NaN	NaN	NaN	NaN	NaN	NaN	NaN
2010	10	5	0	16	30	3.57	87.342	NaN	NaN	NaN	NaN	NaN	NaN	NaN	NaN	NaN	NaN
2010	10	5	3	16	30	3.737	88.904	NaN	NaN	NaN	NaN	NaN	NaN	NaN	NaN	NaN	NaN
2010	10	5	6	16	30	3.262	90.932	NaN	NaN	NaN	NaN	NaN	NaN	NaN	NaN	NaN	NaN
2010	10	5	12	16	30	12.841	59.482	NaN	NaN	NaN	NaN	NaN	NaN	NaN	NaN	NaN	NaN
2010	10	5	15	16	30	10.504	68.316	NaN	NaN	NaN	NaN	NaN	NaN	NaN	NaN	NaN	NaN
2010	10	5	18	16	30	6.711	75.633	NaN	NaN	NaN	NaN	NaN	NaN	NaN	NaN	NaN	NaN
2010	10	5	21	16	30	4.477	84.216	NaN	NaN	NaN	NaN	NaN	NaN	NaN	NaN	NaN	NaN
2010	10	6	0	16	30	2.551	88.283	NaN	NaN	NaN	NaN	NaN	NaN	NaN	NaN	NaN	NaN
2010	10	6	3	16	30	1.708	90.782	NaN	NaN	NaN	NaN	NaN	NaN	NaN	NaN	NaN	NaN
2010	10	6	6	16	30	1.267	92.151	NaN	NaN	NaN	NaN	NaN	NaN	NaN	NaN	NaN	NaN
2010	10	6	9	16	30	5.418	90.045	NaN	NaN	NaN	NaN	NaN	NaN	NaN	NaN	NaN	NaN
2010	10	6	15	16	30	9.994	65.472	NaN	NaN	NaN	NaN	NaN	NaN	NaN	NaN	NaN	NaN
2010	10	6	18	16	30	6.275	78.084	NaN	NaN	NaN	NaN	NaN	NaN	NaN	NaN	NaN	NaN
2010	10	6	21	16	30	4.046	83.078	NaN	NaN	NaN	NaN	NaN	NaN	NaN	NaN	NaN	NaN
2010	10	7	0	16	30	3.316	86.464	NaN	NaN	NaN	NaN	NaN	NaN	NaN	NaN	NaN	NaN
2010	10	7	3	16	30	3.061	88.288	NaN	NaN	NaN	NaN	NaN	NaN	NaN	NaN	NaN	NaN
2010	10	7	6	16	30	2.953	90.919	NaN	NaN	NaN	NaN	NaN	NaN	NaN	NaN	NaN	NaN
2010	10	7	9	16	30	6.457	86.408	NaN	NaN	NaN	NaN	NaN	NaN	NaN	NaN	NaN	NaN
2010	10	7	15	16	30	11.112	60.263	NaN	NaN	NaN	NaN	NaN	NaN	NaN	NaN	NaN	NaN
2010	10	7	18	16	30	7.838	74.306	NaN	NaN	NaN	NaN	NaN	NaN	NaN	NaN	NaN	NaN
2010	10	7	21	16	30	7.089	81.105	NaN	NaN	NaN	NaN	NaN	NaN	NaN	NaN	NaN	NaN
2010	10	8	0	16	30	6.976	84.353	NaN	NaN	NaN	NaN	NaN	NaN	NaN	NaN	NaN	NaN
2010	10	8	3	16	30	6.437	90.648	NaN	NaN	NaN	NaN	NaN	NaN	NaN	NaN	NaN	NaN
2010	10	8	6	16	31	6.496	92.351	NaN	NaN	NaN	NaN	NaN	NaN	NaN	NaN	NaN	NaN
2010	10	8	9	16	30	7.662	91.395	NaN	NaN	NaN	NaN	NaN	NaN	NaN	NaN	NaN	NaN
2010	10	8	12	16	30	8.755	87.917	NaN	NaN	NaN	NaN	NaN	NaN	NaN	NaN	NaN	NaN
2010	10	8	15	16	30	9.176	87.644	NaN	NaN	NaN	NaN	NaN	NaN	NaN	NaN	NaN	NaN
2010	10	8	18	16	30	8.676	88.366	NaN	NaN	NaN	NaN	NaN	NaN	NaN	NaN	NaN	NaN
2010	10	8	21	16	30	8.431	89.543	NaN	NaN	NaN	NaN	NaN	NaN	NaN	NaN	NaN	NaN
2010	10	9	0	16	30	8.049	90.362	NaN	NaN	NaN	NaN	NaN	NaN	NaN	NaN	NaN	NaN
2010	10	9	3	16	30	7.976	91.018	NaN	NaN	NaN	NaN	NaN	NaN	NaN	NaN	NaN	NaN
2010	10	9	6	16	41	8.02	91.548	NaN	NaN	NaN	NaN	NaN	NaN	NaN	NaN	NaN	NaN
2010	10	9	9	16	30	9.47	86.236	NaN	NaN	NaN	NaN	NaN	NaN	NaN	NaN	NaN	NaN
2010	10	9	12	16	30	9.578	81.059	NaN	NaN	NaN	NaN	NaN	NaN	NaN	NaN	NaN	NaN
2010	10	9	15	16	30	8.911	81.761	NaN	NaN	NaN	NaN	NaN	NaN	NaN	NaN	NaN	NaN
2010	10	9	18	16	30	8.216	85.331	NaN	NaN	NaN	NaN	NaN	NaN	NaN	NaN	NaN	NaN
2010	10	9	21	16	30	7.618	91.622	NaN	NaN	NaN	NaN	NaN	NaN	NaN	NaN	NaN	NaN
2010	10	10	0	16	30	6.706	92.547	NaN	NaN	NaN	NaN	NaN	NaN	NaN	NaN	NaN	NaN
2010	10	10	3	16	30	6.971	89.304	NaN	NaN	NaN	NaN	NaN	NaN	NaN	NaN	NaN	NaN
2010	10	10	6	16	41	7.343	90.319	NaN	NaN	NaN	NaN	NaN	NaN	NaN	NaN	NaN	NaN
2010	10	10	9	16	30	8.289	83.571	NaN	NaN	NaN	NaN	NaN	NaN	NaN	NaN	NaN	NaN
2010	10	10	12	16	30	6.927	73.19	NaN	NaN	NaN	NaN	NaN	NaN	NaN	NaN	NaN	NaN
2010	10	10	15	16	30	5.236	62.301	NaN	NaN	NaN	NaN	NaN	NaN	NaN	NaN	NaN	NaN
2010	10	10	18	16	30	3.286	70.176	NaN	NaN	NaN	NaN	NaN	NaN	NaN	NaN	NaN	NaN
2010	10	10	21	16	30	3.105	72.56	NaN	NaN	NaN	NaN	NaN	NaN	NaN	NaN	NaN	NaN
2010	10	11	0	16	30	3.659	74.393	NaN	NaN	NaN	NaN	NaN	NaN	NaN	NaN	NaN	NaN
2010	10	11	3	16	30	3.321	78.905	NaN	NaN	NaN	NaN	NaN	NaN	NaN	NaN	NaN	NaN
2010	10	11	6	16	30	4.32	76.501	NaN	NaN	NaN	NaN	NaN	NaN	NaN	NaN	NaN	NaN
2010	10	11	9	16	30	4.07	79.057	NaN	NaN	NaN	NaN	NaN	NaN	NaN	NaN	NaN	NaN
2010	10	11	12	16	30	11.553	51.074	NaN	NaN	NaN	NaN	NaN	NaN	NaN	NaN	NaN	NaN
2010	10	11	15	16	30	7.309	64.744	NaN	NaN	NaN	NaN	NaN	NaN	NaN	NaN	NaN	NaN
2010	10	11	18	16	30	5.04	74.158	NaN	NaN	NaN	NaN	NaN	NaN	NaN	NaN	NaN	NaN
2010	10	11	21	16	30	4.051	77.63	NaN	NaN	NaN	NaN	NaN	NaN	NaN	NaN	NaN	NaN
2010	10	12	0	16	30	3.218	81.555	NaN	NaN	NaN	NaN	NaN	NaN	NaN	NaN	NaN	NaN
2010	10	12	3	16	30	2.541	92.459	NaN	NaN	NaN	NaN	NaN	NaN	NaN	NaN	NaN	NaN
2010	10	12	6	23	30	-0.011	82.741	NaN	NaN	NaN	NaN	NaN	NaN	NaN	NaN	NaN	NaN
2010	10	12	12	16	30	4.722	61.551	NaN	NaN	NaN	NaN	NaN	NaN	NaN	NaN	NaN	NaN
2010	10	12	15	16	30	2.909	66.236	NaN	NaN	NaN	NaN	NaN	NaN	NaN	NaN	NaN	NaN
2010	10	12	18	16	30	2.306	72.298	NaN	NaN	NaN	NaN	NaN	NaN	NaN	NaN	NaN	NaN
2010	10	12	21	16	30	0.66	83.135	NaN	NaN	NaN	NaN	NaN	NaN	NaN	NaN	NaN	NaN
2010	10	13	0	16	30	-0.472	87.124	NaN	NaN	NaN	NaN	NaN	NaN	NaN	NaN	NaN	NaN
2010	10	13	3	16	30	-0.448	88.794	NaN	NaN	NaN	NaN	NaN	NaN	NaN	NaN	NaN	NaN
2010	10	13	6	16	40	-1.491	93.377	NaN	NaN	NaN	NaN	NaN	NaN	NaN	NaN	NaN	NaN
2010	10	13	9	16	30	1.027	91.516	NaN	NaN	NaN	NaN	NaN	NaN	NaN	NaN	NaN	NaN
2010	10	13	15	16	30	5.418	69.136	NaN	NaN	NaN	NaN	NaN	NaN	NaN	NaN	NaN	NaN
2010	10	13	18	16	30	3.374	82.032	NaN	NaN	NaN	NaN	NaN	NaN	NaN	NaN	NaN	NaN
2010	10	13	21	16	30	-0.918	90.451	NaN	NaN	NaN	NaN	NaN	NaN	NaN	NaN	NaN	NaN
2010	10	14	0	16	30	-1.82	93.394	NaN	NaN	NaN	NaN	NaN	NaN	NaN	NaN	NaN	NaN
2010	10	14	3	16	30	-0.84	95.047	-0.0252	-0.0108	-0.162	-0.1908	-0.3024	6.7464	-2.5632	1.242	11.29	11.29
2010	10	14	6	16	40	0.552	91.83	0.1872	-0.1548	-0.126	0.0828	0.0216	5.0544	1.3212	2.88	10.541	10.541
2010	10	14	9	16	30	0.63	95.403	0.036	-0.3636	0.4392	-0.0144	0.1152	1.8972	-1.1628	-1.0764	4.734	4.734
2010	10	14	12	16	30	6.618	82.728	-0.144	-0.1296	0.5652	-0.1116	0.0216	4.7484	0.1224	2.3796	9.9576	9.9576
2010	10	14	15	16	30	2.62	95.712	1.1736	-0.1296	-0.0864	0.0108	-0.0252	5.5656	-2.5308	0.6192	9.5544	9.5544
2010	10	14	18	16	30	0.699	95.523	0.7236	-0.144	0.0864	-0.1584	0.0144	2.4336	0.3168	-6.3864	5.6592	5.6592
2010	10	14	21	16	30	0.606	95.177	0.432	0.1152	-0.0144	-0.018	-0.1764	3.132	0.5184	0.6768	5.8824	5.8824
2010	10	15	0	16	30	-0.139	96.282	1.9908	0.0324	0.324	-0.0252	-0.162	5.8032	0.9648	-1.278	9.7956	9.7956
2010	10	15	3	16	30	-0.296	95.861	1.6092	-0.216	0.09	0.1296	-0.0216	6.3684	0.7056	-5.994	12.103	12.103
2010	10	15	6	16	30	-0.546	95.753	1.6452	-0.0036	-0.2556	0.2232	-0.0864	7.2864	-0.5328	-3.0456	11.873	11.873
2010	10	15	9	16	30	0.072	96.494	2.1024	-0.1764	0.0396	-0.1332	-0.0324	8.19	-4.3884	3.8412	13.95	13.95
2010	10	15	12	16	30	0.464	97.396	0.99	0.0108	0.1152	-0.09	-0.072	7.506	0.7416	-2.3976	11.664	11.664
2010	10	15	15	16	30	0.674	96.918	1.17	0.1044	-0.2016	0.0432	-0.0252	7.6788	-3.294	3.888	14.551	14.551
2010	10	15	18	16	30	0.616	93.502	1.6308	-0.0972	-0.2304	0.0432	-0.1476	6.2712	-2.178	-0.0216	12.01	12.01
2010	10	15	21	16	30	0.18	96.054	1.8432	0.1188	-0.5112	-0.0216	0.0468	7.8624	1.4148	-7.8048	14.756	14.756
2010	10	16	0	16	30	0.096	95.971	1.944	-0.072	-0.5004	0.0036	-0.0216	8.3196	-0.342	2.646	16.045	16.045
2010	10	16	3	16	30	-0.34	95.793	1.422	-0.18	-0.5976	-0.036	0	9.7704	-0.4356	3.15	15.782	15.782
2010	10	16	6	16	30	-0.541	94.938	1.9188	-0.3888	-0.7056	0.0468	-0.108	9.2844	-1.746	7.6932	18.392	18.392
2010	10	16	9	16	30	0.503	92.709	1.71	-0.1296	-0.3312	-0.2232	-0.2952	11.434	-0.1584	-2.8476	20.916	20.916
2010	10	16	12	16	30	1.733	91.223	0.8712	-0.18	-0.6192	0.3168	-0.0936	11.599	-1.2276	-2.754	22.187	22.187
2010	10	16	15	16	30	2.267	90.677	1.422	-0.234	-0.1224	0.1368	-0.0324	8.4996	-1.9656	-7.7688	14.479	14.479
2010	10	16	18	16	30	0.16	89.491	0.198	-0.018	0	-0.144	-0.1476	5.0184	0.1764	-3.8988	12.935	12.935
2010	10	16	21	16	30	-1.256	95.329	1.4904	-0.1008	-0.2952	0.2736	-0.0936	8.7588	-0.0612	2.61	16.722	16.722
2010	10	17	0	16	30	-1.78	96.531	1.0764	-0.2088	-0.5184	0.018	-0.2412	10.915	-2.7468	4.2228	18.601	18.601
2010	10	17	3	16	30	-1.124	95.595	1.1592	-0.1152	0.2088	-0.1296	-0.2124	10.073	-0.7524	0.8604	18.742	18.742
2010	10	17	6	16	41	-0.614	93.963	1.7352	0.324	-0.1044	0	0.0036	5.5188	-2.2968	1.296	11.372	11.372
2010	10	17	9	16	30	0.513	95.508	3.2472	-0.1152	-0.0396	-0.1836	0.0432	6.0948	-0.6804	1.3284	11.686	11.686
2010	10	17	15	16	30	4.109	85.294	4.2948	-0.18	0.1476	0.2232	0.0828	14.753	-1.4076	1.9908	25.085	25.085
2010	10	17	18	16	30	2.649	87.728	3.2148	-0.4392	-0.2808	0.054	-0.144	12.182	0.5112	4.8672	23.213	23.213
2010	10	17	21	16	30	3.453	87.323	4.6188	-0.2016	-0.0864	0.0756	0.0576	16.376	-1.5192	-0.2052	31.273	31.273
2010	10	18	0	16	30	2.914	90.262	2.9412	-0.342	-0.2916	-0.1836	0.054	12.737	-3.078	1.8432	24.48	24.48
2010	10	18	3	16	30	1.209	92.082	3.4524	-0.2592	-0.0252	0.0684	-0.1008	10.228	-2.718	2.1636	20.372	20.372
2010	10	18	6	16	41	1.15	94.299	2.3328	-0.1872	0.1044	0.1224	-0.2232	7.8876	-1.3248	1.0224	14.292	14.292
2010	10	18	9	16	30	3.649	92.156	4.2408	-0.0252	0.45	0.1116	0.1296	12.107	-2.5164	1.3464	20.743	20.743
2010	10	18	12	16	30	8.818	62.229	8.4312	0.0432	1.1808	-0.4392	-0.1332	34.33	-0.3996	15.318	61.423	61.423
2010	10	18	15	16	30	6.716	68.298	NaN	NaN	NaN	NaN	NaN	NaN	NaN	NaN	NaN	NaN
2010	10	18	18	16	30	5.08	75.39	NaN	NaN	NaN	NaN	NaN	NaN	NaN	NaN	NaN	NaN
2010	10	18	21	16	30	4.874	85.275	NaN	NaN	NaN	NaN	NaN	NaN	NaN	NaN	NaN	NaN
2010	10	20	0	16	30	4.046	90.891	NaN	NaN	NaN	NaN	NaN	NaN	NaN	NaN	NaN	NaN
2010	10	20	3	16	30	4.413	89.288	NaN	NaN	NaN	NaN	NaN	NaN	NaN	NaN	NaN	NaN
2010	10	20	6	16	41	4.354	96.144	NaN	NaN	NaN	NaN	NaN	NaN	NaN	NaN	NaN	NaN
2010	10	20	9	16	30	4.727	96.188	NaN	NaN	NaN	NaN	NaN	NaN	NaN	NaN	NaN	NaN
2010	10	20	12	16	30	5.736	95.952	NaN	NaN	NaN	NaN	NaN	NaN	NaN	NaN	NaN	NaN
2010	10	20	15	16	30	5.805	95.963	NaN	NaN	NaN	NaN	NaN	NaN	NaN	NaN	NaN	NaN
2010	10	20	18	16	30	5.383	97.386	NaN	NaN	NaN	NaN	NaN	NaN	NaN	NaN	NaN	NaN
2010	10	20	21	16	30	5.32	97.395	NaN	NaN	NaN	NaN	NaN	NaN	NaN	NaN	NaN	NaN
2010	10	21	0	16	30	5.271	97.011	NaN	NaN	NaN	NaN	NaN	NaN	NaN	NaN	NaN	NaN
2010	10	21	3	16	30	2.541	95.147	NaN	NaN	NaN	NaN	NaN	NaN	NaN	NaN	NaN	NaN
2010	10	21	6	16	30	1.071	98.403	NaN	NaN	NaN	NaN	NaN	NaN	NaN	NaN	NaN	NaN
2010	10	21	9	16	30	0.895	97.814	NaN	NaN	NaN	NaN	NaN	NaN	NaN	NaN	NaN	NaN
2010	10	21	12	16	30	0.655	96.397	NaN	NaN	NaN	NaN	NaN	NaN	NaN	NaN	NaN	NaN
2010	10	21	15	16	30	-0.105	96.775	NaN	NaN	NaN	NaN	NaN	NaN	NaN	NaN	NaN	NaN
2010	10	21	18	16	30	-1.839	96.825	NaN	NaN	NaN	NaN	NaN	NaN	NaN	NaN	NaN	NaN
2010	10	21	21	16	30	-1.663	96.909	NaN	NaN	NaN	NaN	NaN	NaN	NaN	NaN	NaN	NaN
2010	10	22	0	16	30	-3.192	93.722	NaN	NaN	NaN	NaN	NaN	NaN	NaN	NaN	NaN	NaN
2010	10	22	3	16	30	-3.49	93.207	NaN	NaN	NaN	NaN	NaN	NaN	NaN	NaN	NaN	NaN
2010	10	22	6	16	40	-4.637	91.744	NaN	NaN	NaN	NaN	NaN	NaN	NaN	NaN	NaN	NaN
2010	10	22	9	16	30	-3.118	88.003	NaN	NaN	NaN	NaN	NaN	NaN	NaN	NaN	NaN	NaN
2010	10	22	12	16	30	0.224	87.573	NaN	NaN	NaN	NaN	NaN	NaN	NaN	NaN	NaN	NaN
2010	10	22	15	16	30	-0.521	90.591	NaN	NaN	NaN	NaN	NaN	NaN	NaN	NaN	NaN	NaN
2010	10	22	18	16	30	-3.133	90.582	NaN	NaN	NaN	NaN	NaN	NaN	NaN	NaN	NaN	NaN
2010	10	22	21	16	30	-4.034	88.868	NaN	NaN	NaN	NaN	NaN	NaN	NaN	NaN	NaN	NaN
2010	10	23	0	16	30	-3.476	89.709	1.584	1.566	1.2456	2.6496	1.116	19.166	14.684	12.244	22.752	22.752
2010	10	23	3	16	30	-0.938	93.56	1.3104	-0.2808	-0.5508	-0.3492	-0.0324	12.208	-5.7384	-14.944	22.208	22.208
2010	10	23	6	16	31	0.635	92.562	2.9736	0.2232	-1.0872	-1.9332	-1.4724	12.312	-12.02	-9.8136	25.204	25.204
2010	10	23	9	16	30	1.351	84.838	4.392	1.8	1.4004	7.7616	2.358	17.5	40.032	94.734	33.005	33.005
2010	10	23	12	16	30	3.619	73.45	NaN	NaN	NaN	NaN	NaN	NaN	NaN	NaN	NaN	NaN
2010	10	23	15	16	30	3.487	69.051	3.1752	-0.2844	-0.3096	1.2996	-0.0612	19.332	3.1752	22.63	25.65	25.65
2010	10	23	18	16	30	1.39	77.683	2.5704	-0.1224	-0.2232	-0.3348	-0.3492	17.489	3.474	-7.7328	30.2	30.2
2010	10	23	21	16	30	1.615	87.356	2.214	-0.0972	-0.0864	0.7992	0.3276	16.488	8.9964	10.033	30.64	30.64
2010	10	24	0	16	30	0.214	90.964	1.4976	0.2916	0.27	0.6912	0.5004	12.542	11.869	9.6804	19.238	19.238
2010	10	24	3	16	30	-0.761	94.104	9.0216	6.7212	8.0532	24.991	NaN	49.244	391.64	655.97	123.8	123.8
2010	10	24	6	16	30	0.434	95.055	6.6312	3.6036	3.7224	7.1064	0.2448	7.2684	60.617	235.22	36.407	36.407
2010	10	24	9	16	30	1.64	93.221	NaN	NaN	NaN	NaN	NaN	NaN	NaN	NaN	NaN	NaN
2010	10	24	12	16	30	2.806	92.437	5.0436	2.61	4.5468	13.424	10.501	35.028	192.75	281.02	60.833	60.833
2010	10	24	15	16	30	1.699	93.469	1.3968	-0.3168	0.3276	0.2952	-0.1044	11.545	4.0716	4.8348	18.9	18.9
2010	10	24	18	16	30	0.665	93.687	1.3752	0.7452	1.4868	2.9952	2.5128	11.236	24.955	66.614	22.9	22.9
2010	10	24	21	16	30	0.66	93.649	-0.54	-1.3284	-1.3968	-5.1984	-2.8656	0.5796	-50.936	-83.038	-4.41	-4.41
2010	10	25	0	16	30	0.591	94.248	1.0836	0.5436	0.5364	0.3132	-0.18	-3.0312	-5.256	8.928	8.6796	8.6796
2010	10	25	3	16	30	0.626	94.744	1.1952	0.3384	0.3708	-0.918	-0.3816	7.0632	33.811	77.861	19.012	19.012
2010	10	25	6	16	30	0.606	94.656	3.834	1.3644	4.3056	7.1208	9.4536	1.2924	-27.864	92.664	19.195	19.195
2010	11	6	0	16	30	0.263	100.46	1.2312	1.1448	2.2428	6.2388	3.2868	8.0136	3.8124	35.046	5.6664	5.6664
2010	11	6	3	16	30	0.037	98.44	-0.2304	-0.288	-0.8676	-1.8324	-0.9648	5.2056	69.998	76.655	3.3912	3.3912
2010	11	6	6	16	30	-0.139	98.825	NaN	NaN	NaN	NaN	NaN	NaN	NaN	NaN	NaN	NaN
2010	11	6	9	16	30	0.248	98.352	NaN	NaN	NaN	NaN	NaN	NaN	NaN	NaN	NaN	NaN
2010	11	6	12	16	30	0.606	96.25	5.7672	5.256	6.7716	18.41	15.779	31.104	332.72	474.67	73.3	73.3
2010	11	6	15	16	30	0.738	94.652	-0.1728	-0.4392	-0.0792	-0.1332	-0.1692	3.4128	-4.7448	-3.7548	6.7932	6.7932
2010	11	6	18	16	30	0.63	94.087	-0.5976	-0.396	-0.0504	-1.0404	-0.6372	1.1196	-8.91	-20.848	4.3092	4.3092
2010	11	6	21	16	30	0.567	94.766	0.6228	-0.0972	0.5724	0.468	0.2952	3.0636	4.14	3.7584	6.0696	6.0696
2010	11	7	0	16	30	0.557	96.541	0.8244	1.0368	1.5804	4.3704	3.6	5.7708	35.968	56.423	11.682	11.682
2010	11	7	3	16	30	0.258	95.703	0.2052	0.2412	0.3672	0.2844	0.2592	3.8916	6.3288	6.5268	6.9768	6.9768
2010	11	7	6	16	30	0.332	95.598	1.5408	1.5588	2.1564	6.4008	5.2668	8.892	63.443	93.92	18.004	18.004
2010	11	7	9	16	30	0.385	94.857	0.1548	-0.2484	-0.0684	-0.0792	-0.018	4.3524	-2.1672	-1.8468	6.9264	6.9264
2010	11	7	12	16	30	1.076	94.142	0.7812	-0.1908	0.3816	-0.144	-0.0756	6.2604	-2.3832	-3.8736	11.711	11.711
2010	11	7	15	16	30	0.591	94.021	0.1368	-0.6912	-0.0504	-1.7064	-0.918	7.182	-14.27	-29.621	9.54	9.54
2010	11	7	18	16	30	-0.266	95.015	0.9936	0.45	0.5112	1.7784	1.3464	12.931	8.5536	22.338	24.394	24.394
2010	11	7	21	16	30	-1.315	98.133	0.6444	0.0576	-0.0792	0.3564	0.0612	19.098	7.7904	11.041	32.296	32.296
2010	11	8	0	16	30	-2.202	96.77	0.198	-0.2484	-0.1872	-0.108	-0.1584	21.19	-3.5892	0.0252	38.034	38.034
2010	11	8	3	16	30	-1.089	97.021	0.4176	0.0612	0.0252	0.0072	-0.0972	16.751	-4.5504	-4.4388	31.756	31.756
2010	11	8	6	16	30	-0.82	97.767	0.4392	0.0288	-0.0972	-0.27	-0.324	11.092	-8.46	-7.7868	21.712	21.712
2010	11	8	9	16	30	-1.031	96.525	0.8352	-0.3636	-0.1836	0.7236	0.0576	12.157	13.522	5.1192	23.249	23.249
2010	11	8	12	16	30	0.121	93.662	0.5508	-0.1656	0.1548	-0.252	-0.3096	6.8904	-0.2556	2.106	11.66	11.66
2010	11	8	15	16	30	-1.222	96.168	0.5508	-0.1476	0.2628	-0.0864	0.09	8.8272	-2.4588	-4.2876	16.826	16.826
2010	11	8	18	16	30	-3.603	96.067	0.6444	0.144	0.2844	0.2808	0.2484	16.099	5.7384	6.822	30.2	30.2
2010	11	8	21	16	30	-4.539	95.806	0.6516	0.0576	0.2376	0.0324	0.1548	17.712	1.9188	11.135	35.521	35.521
2010	11	9	0	16	30	-4.27	91.957	0.2556	-0.1008	-0.0396	0.0252	-0.2736	17.482	-5.3208	-4.482	31.248	31.248
2010	11	9	3	16	30	-3.103	91.887	0.1476	-0.234	-0.162	0.2196	-0.45	17.755	4.2084	-3.384	32.18	32.18
2010	11	9	6	16	30	-3.226	92.24	0.1368	-0.2808	-0.684	-0.9504	-0.5544	14.213	-15.203	-9.7092	25.974	25.974
2010	11	9	9	16	30	-3.726	91.618	0.054	-0.3024	-0.4104	-0.5796	-0.3276	15.034	1.2744	6.6168	26.064	26.064
2010	11	9	12	16	30	-3.285	91.429	0.5184	0.1296	-0.1476	-0.1512	-0.1008	13.885	-1.2528	-1.6596	24.34	24.34
2010	11	9	15	16	30	-3.143	93.492	0.4788	0.378	0.1584	0.6408	0.468	14.688	21.046	25.924	27.605	27.605
2010	11	9	18	16	30	-2.844	94.552	0.4824	0.1152	-0.1188	-0.1224	-0.1368	12.91	1.6128	0.0504	22.813	22.813
2010	11	9	21	16	30	-2.898	93.309	0.1584	-0.018	-0.0432	-0.162	0	11.981	3.2004	6.4584	21.229	21.229
2010	11	10	0	16	30	-2.045	90.293	0.1044	0.1512	0.0828	0.594	0.5472	-2.4336	9.4824	14.587	-1.6416	-1.6416
2010	11	10	3	16	30	-1.212	88.692	0.0144	-0.0288	-0.2484	-0.2952	-0.1656	-5.6376	1.6812	-2.6136	-8.3268	-8.3268
2010	11	10	6	16	30	-0.83	91.144	-0.0468	0.0144	-0.1908	-0.45	0.0576	-4.5396	-0.774	0.702	-5.8896	-5.8896
2010	11	10	9	16	30	-0.011	94.613	-0.0252	-0.1296	-0.36	-0.4392	-0.2448	-2.052	-1.7784	-2.0376	-4.248	-4.248
2010	11	10	12	16	30	0.415	95.456	0.3168	0.162	-0.4176	-0.4032	0.0216	-2.142	1.1052	-0.36	-3.4956	-3.4956
2010	11	10	15	16	30	0.523	94.732	0.324	-0.1188	-0.4212	-0.3744	-0.0576	-2.9088	0.576	-0.4284	-2.3004	-2.3004
2010	11	10	18	16	30	0.523	96.816	0.45	0.2448	-0.108	0.3492	0.144	-0.1404	13.493	19.512	0.36	0.36
2010	11	10	21	16	30	0.562	96.553	0.1296	0.2088	-0.1836	-0.0828	-0.1152	-0.8208	-1.0908	1.674	-1.7856	-1.7856
2010	11	11	0	16	30	0.528	96.653	-1.6056	-1.3752	-1.7244	-5.1264	-3.5892	-2.0844	-6.1596	-17.575	-6.7356	-6.7356
2010	11	11	3	16	30	0.572	96.13	-0.0612	-0.0648	-0.6228	-1.2528	-0.8748	-1.2564	-11.174	-24.113	1.1484	1.1484
2010	11	11	6	16	30	0.616	94.529	0.1152	0.0072	-0.3816	-0.2736	-0.09	-0.414	-1.7244	-1.9152	0.4536	0.4536
2010	11	11	9	16	30	0.616	94.493	0.1296	0.0396	-0.3564	-0.1224	-0.252	0.8064	1.9944	0.396	0.7848	0.7848
2010	11	11	12	16	30	0.562	95.397	0.3492	0.8568	0.4572	2.7684	1.6668	3.4128	44.55	99.76	9.0036	9.0036
2010	11	11	15	16	30	0.601	94.27	0.3708	0.144	-0.1908	-0.0504	-0.324	1.3896	1.1772	2.3652	2.0736	2.0736
2010	11	11	18	16	30	0.635	93.269	-0.2808	-0.0612	-0.1944	-0.1332	-0.2952	1.3752	-2.466	-4.8096	2.5416	2.5416
2010	11	11	21	16	30	0.635	90.526	-0.1476	-0.2088	-0.3744	-0.3924	-0.4644	1.3932	-1.5192	-8.5608	1.062	1.062
2010	11	12	0	16	30	0.361	87.362	-0.216	0.0648	-0.0756	-0.0936	-0.0792	1.2672	-1.4184	2.5164	2.43	2.43
2010	11	12	3	16	30	-0.114	87.055	NaN	NaN	NaN	NaN	NaN	NaN	NaN	NaN	NaN	NaN
2010	11	12	6	16	30	-1.428	82.467	-0.3348	-0.1224	-0.1008	-0.0252	-0.144	1.6956	1.3572	0.3024	2.6496	2.6496
2010	11	12	9	16	30	-0.854	86.22	-0.5976	-0.486	-0.3204	-0.8748	-1.0764	-0.8136	-18.382	-31.921	0.7416	0.7416
2010	11	12	12	16	30	0.297	89.221	-0.4104	-0.2232	-0.3564	-0.0324	-0.0612	-2.0016	-2.3184	-1.656	-1.3896	-1.3896
2010	11	12	15	16	30	0.523	91.686	-0.7128	-0.4608	-0.6696	-1.5624	-1.2024	-0.162	-21.074	-35.662	-2.3652	-2.3652
2010	11	12	18	16	30	0.336	92.953	-0.4032	-0.0468	0.0036	0.0684	-0.0504	0.6552	0.3492	4.8168	2.4012	2.4012
2011	5	4	15	16	30	10.548	40.474	9.2844	2.8836	4.7772	0.0468	0.126	4.3596	2.5956	55.573	8.046	2.07
2011	5	4	18	16	30	8.529	48.413	5.4864	1.1556	2.1384	0.3528	0.0432	2.2356	-1.7388	19.613	2.6928	1.5084
2011	5	4	21	16	30	2.865	69.376	1.7496	0.6048	0.9036	0.2484	-0.1368	0.1296	1.1268	10.699	0.6372	3.9996
2011	5	5	0	16	30	2.938	71.786	1.3716	0.954	1.0584	0.126	-0.1476	1.1268	-2.2176	8.9892	1.692	1.5804
2011	5	5	3	16	30	2.399	75.344	-0.1944	1.0944	0.666	0.2592	-0.072	-1.314	-4.032	11.682	-1.1088	-0.4284
2011	5	5	6	16	40	3.271	72.22	0.7272	1.8972	1.8756	0.3816	-0.1584	2.4408	0.3888	3.7692	3.6756	2.358
2011	5	5	9	16	30	9.431	50.047	6.6852	3.3444	6.4044	0.6084	-0.0468	3.6468	6.1056	19.624	5.7672	1.6956
2011	5	5	15	16	30	12.439	38.243	10.422	3.0456	4.9608	0.0828	0.0144	5.4468	2.4156	20.095	8.9208	-0.3024
2011	5	5	18	16	30	11.45	42.69	8.0712	1.9692	3.816	0.0684	0.1044	4.1364	0.9504	12.632	5.6952	1.944
2011	5	5	21	16	30	5.981	64.621	3.7656	0.3456	1.2888	0.0864	-0.0684	-3.6648	-4.932	11.61	-6.5448	-1.1484
2011	5	6	0	16	30	2.233	71.921	2.0592	0.8352	1.2132	0.3852	-0.0612	-0.6444	-3.2472	3.6612	-0.18	0.2592
2011	5	6	3	16	30	-0.075	79.659	0.5544	1.6704	0.7776	0.4212	0.072	-0.6696	5.0904	9.054	-1.0368	0.1584
2011	5	6	6	16	30	1.733	77.24	0.0216	3.1536	3.2724	0.3816	-0.0972	1.2096	-2.9952	3.6756	2.4372	0.3204
2011	5	6	12	16	30	22.357	20.942	50.375	21.157	40.028	2.2572	0.6768	95.58	26.734	81.252	169.24	6.1632
2011	5	6	18	16	30	12.003	33.985	9.342	2.484	3.2436	0.1548	-0.0468	4.0032	-0.954	9.756	6.8868	-0.0432
2011	5	6	21	16	30	5.178	60.176	7.272	1.6056	4.0716	0.216	0	0.6552	-1.44	7.524	1.53	0.9504
2011	5	7	0	16	30	2.909	71.769	3.924	1.0836	2.5308	0.4248	-0.036	-0.468	-3.0132	10.926	0.558	2.3976
2011	5	7	3	16	30	0.366	76.753	0.972	1.7244	2.3832	0.3564	0.0972	2.7756	0.7092	7.2036	2.9592	0.0288
2011	5	7	6	16	30	3.188	70.1	1.6776	3.2868	3.9636	0.2124	-0.036	1.0764	5.5116	10.033	1.224	1.0044
2011	5	7	18	16	30	13.214	34.334	10.49	2.4336	4.3596	0.0216	0.108	1.5372	-0.4608	17.363	2.718	1.26
2011	5	7	21	16	30	6.452	58.611	7.1928	1.746	4.4316	0.1512	-0.0648	-0.9432	4.1436	10.332	0.8352	3.9888
2011	5	8	0	16	30	4.482	62.452	4.9536	1.1592	3.168	0.1656	0.0576	1.2852	-2.2284	12.632	2.124	1.4904
2011	5	8	3	16	30	3.227	68.22	3.2508	1.71	2.8584	0.3168	0.0396	0.2844	-1.278	8.3808	0.702	0.7632
2011	5	8	6	16	30	5.511	62.695	3.1104	2.6748	4.6944	0.4968	0.072	0.3852	1.7244	13.54	0.1656	1.3248
2011	5	8	18	16	30	17.04	29.417	16.045	3.7656	5.9616	-0.036	0.0468	8.5212	0.9252	29.444	14.13	-0.3456
2011	5	8	21	16	30	9.637	54.82	9.7668	1.9116	4.7988	0.1152	0.1764	-0.0792	3.8988	17.366	3.132	-1.0368
2011	5	9	0	16	30	7.157	55.97	7.3332	1.2852	3.8088	0.2196	0.072	2.3904	0.828	18.655	0.9072	3.852
2011	5	9	3	16	30	5.418	64.446	4.6224	2.0124	4.1868	0.45	0.0756	0.3564	-0.7524	8.6112	0.0972	2.6316
2011	5	9	6	16	30	8.059	63.649	5.9148	3.6576	7.3152	0.2556	-0.0828	1.53	2.2932	21.83	0.396	-0.0864
2011	5	9	9	16	30	24.993	20.749	38.192	11.768	29.578	0.5076	0.5148	26.86	13.385	54.619	46.505	4.3704
2011	5	9	12	16	30	28.389	17.464	64.904	23.461	43.247	2.052	0.9252	74.297	27.572	101.94	128.75	6.354
2011	5	9	18	16	30	19.084	30.748	17.626	3.9492	6.6636	0.1224	-0.0036	7.1928	5.2956	29.311	10.872	2.6172
2011	5	9	21	16	30	12.841	41.327	11.704	2.4444	4.4568	0.3276	-0.0036	3.078	0.2088	19.818	4.4316	-0.0792
2011	5	10	0	16	30	8.181	50.51	7.2504	1.386	3.2184	0.2664	-0.054	-0.0144	0.504	9.9072	1.9584	1.206
2011	5	10	3	16	30	4.776	64.094	4.1184	1.2924	2.9844	0.7848	0.1476	1.4472	-1.458	15.592	3.7296	1.9224
2011	5	10	6	16	30	8.519	57.587	6.5556	2.6856	5.256	0.2484	0.2088	1.4544	2.2248	17.896	0.3744	-0.4824
2011	5	10	9	16	30	25.179	25.609	53.129	17.06	42.692	2.6856	0.6336	33.404	23.508	79.506	55.415	6.9048
2011	5	10	12	16	30	29.531	21.429	73.181	26.096	47.426	4.2516	0.7704	88.279	35.215	100.99	157.64	9.1224
2011	5	10	18	16	30	18.854	38.305	21.128	4.1472	9.0648	0.144	0.0792	7.8408	8.172	28.76	14.746	0.2952
2011	5	10	21	16	30	12.513	53.939	14.882	3.042	7.7004	0.6336	0.0252	4.2012	-1.7748	23.105	6.3144	2.0952
2011	5	11	0	16	30	7.99	68.7	6.9876	3.42	4.9788	0.8784	-0.0288	0.2304	-3.7008	21.157	0.918	1.8288
2011	5	11	3	16	30	6.158	64.766	5.1948	3.744	6.8688	0.7812	0.18	1.8216	-1.3752	22.241	3.69	3.924
2011	5	11	6	16	30	9.294	55.931	6.6672	4.7808	9.954	0.5328	0.2484	1.1124	0.3456	16.679	0.7272	0.4068
2011	5	11	9	16	30	26.321	24.442	NaN	NaN	NaN	NaN	NaN	NaN	NaN	NaN	NaN	NaN
2011	5	11	12	16	30	29.085	22.547	65.182	22.356	43.484	3.0456	0.9432	70.045	30.139	96.556	130.81	10.084
2011	5	11	18	16	30	20.034	36.898	17.928	3.456	7.3656	-0.5652	0.144	6.1164	6.7104	29.624	8.064	-0.3636
2011	5	11	21	16	30	13.223	53.324	8.6868	1.7928	5.3352	0.4104	-0.0216	1.35	3.9924	14.994	0.5544	-2.304
2011	5	12	0	16	30	9.607	61.198	7.6536	3.0528	5.9616	0.6084	0.0072	0.5436	-2.2572	17.23	-1.8936	1.1952
2011	5	12	3	16	30	7.784	65.889	3.7296	2.772	6.2208	0.3672	-0.1404	-0.9324	-1.9584	26.312	1.8828	2.5416
2011	5	12	6	16	30	11.665	71.83	9.2988	8.2224	15.077	1.3644	0.3024	4.3632	3.9744	33.869	7.6824	1.1304
2011	5	12	9	16	30	23.832	37.482	48.298	15.268	53.042	3.4452	0.7344	23.911	24.757	86.332	41.08	5.1876
2011	5	12	12	16	30	20.466	43.84	24.012	5.6448	12.51	-0.2412	-0.0648	9.6588	5.922	26.892	16.97	1.782
2011	5	12	15	16	30	16.84	52.479	15.224	2.9088	7.1388	-0.1872	0.0072	3.6792	0	12.827	5.9616	0.3204
2011	5	12	18	16	30	10.759	87.625	3.06	4.9104	48.737	2.0592	-0.0072	4.6908	4.8132	25.456	8.4636	1.422
2011	5	12	21	16	30	9.068	91.44	0.1692	2.6388	35.809	0.7488	0.0468	1.5984	0.2556	7.2756	6.084	3.2652
2011	5	13	0	16	30	7.873	93.973	0.3924	1.0872	23.828	0.738	-0.126	3.942	-2.4588	1.5912	8.9244	2.07
2011	5	13	3	16	30	7.089	94.623	-0.1584	0.2916	12.708	0.4788	0.0108	2.8764	-1.458	5.814	6.4404	3.5604
2011	5	13	6	16	40	6.074	92.541	0.0036	-0.2448	6.0192	0.324	-0.072	3.4524	-3.8052	-1.188	5.9544	4.3992
2011	5	13	9	16	30	10.078	83.995	1.8072	1.134	12.481	1.1772	-0.0036	15.185	5.0904	9.2844	27.076	4.8636
2011	5	13	12	16	30	18.417	46.79	19.652	9.7524	34.438	3.2184	0.468	78.3	24.613	50.915	143.97	9.54
2011	5	13	15	16	30	15.649	41.326	13.723	6.768	13.709	1.5228	0.3456	41.825	20.156	53.467	73.742	6.3396
2011	5	13	18	16	30	12.905	42.806	4.5756	1.9008	2.7216	0.1008	0.2304	14.814	4.8204	18.418	29.03	3.5424
2011	5	13	21	16	30	7.177	55.908	2.3256	0.7596	0.6048	0.2052	0.0756	6.1128	2.34	10.242	12.946	3.1428
2011	5	14	0	16	30	4.712	57.465	1.1952	0.1404	-0.2628	0.0396	-0.1548	4.9176	-0.3204	6.876	8.2404	3.1536
2011	5	14	3	16	30	2.821	64.499	-0.2592	-0.1908	-0.1728	0.0756	-0.18	3.0276	-0.36	5.1048	6.3216	-0.1296
2011	5	14	6	16	40	4.746	56.29	1.6488	0.864	0.576	0.0504	0.0036	5.13	0.1116	8.0064	9.4752	0.5004
2011	5	14	12	16	30	17.305	31.738	19.566	7.056	9.5076	-0.1908	0.1224	21.427	7.4664	30.55	38.189	5.4252
2011	5	14	15	16	30	15.179	33.337	15.278	4.0752	5.7276	-0.126	0.0108	11.477	8.064	25.369	21.506	0.9036
2011	5	14	18	16	30	12.885	42.436	9.342	1.9296	3.0096	-0.1332	-0.1152	6.102	2.646	15.124	10.069	-0.072
2011	5	14	21	16	30	8.975	45.757	6.8688	1.3176	2.0952	0.216	0.1476	5.1084	1.7892	13.378	9.072	0.2448
2011	5	15	0	16	30	5.677	81.831	3.258	1.5876	8.1072	2.6388	0.2196	3.0924	10.422	16.898	4.9248	1.7028
2011	5	15	3	16	30	4.893	86.578	-0.7812	-0.1908	1.5264	0.1116	-0.1368	2.7324	-2.2824	0.162	5.6376	2.3616
2011	5	15	6	16	30	6.084	75.802	-1.9476	-0.2556	1.4328	0.2304	0.072	4.9752	-4.3992	4.0248	8.5608	-0.0864
2011	5	15	9	16	30	11.553	59.571	6.3792	2.4804	8.3736	1.1124	0.2016	21.164	8.9568	25.02	37.505	0.486
2011	5	15	12	16	30	16.83	41.782	19.937	6.6024	11.099	0.2916	0.1944	24.404	8.9928	28.8	44.561	2.8008
2011	5	15	15	16	30	14.105	39.177	12.323	2.8044	4.8132	-0.486	-0.0396	11.664	5.5908	18.691	20.084	0.9828
2011	5	15	18	16	30	12.68	45.139	9.8172	1.9872	3.3012	-0.0468	-0.1512	8.9208	-2.7864	17.536	15.97	0.9036
2011	5	15	21	16	30	9.842	59.519	5.4648	0.954	1.854	-0.2016	0.0144	2.0808	0.8352	10.264	2.5524	-0.198
2011	5	16	0	16	30	8.216	65.73	2.142	0.396	1.0224	0.234	-0.108	1.278	4.4532	4.2588	5.0724	0.18
2011	5	16	3	16	30	8.358	64.981	2.3184	0.4356	1.746	0.144	0.0432	3.7188	-2.3292	9.8352	6.5052	0.9936
2011	5	16	6	16	40	9.171	74.266	3.5892	1.1628	2.808	0.414	-0.0288	4.7592	-0.6516	14.522	8.514	1.4832
2011	5	16	9	16	30	8.632	93.665	-0.1332	0.1404	5.1048	0.4644	0.1368	5.1372	-3.1176	-0.7272	8.0496	-0.504
2011	5	16	12	16	30	9.147	90.931	0.5112	0.0432	3.9636	0.3708	0.1944	7.8552	-2.7828	0.378	13.979	2.3472
2011	5	16	15	16	30	10.754	85.105	0.8352	0.4608	3.006	0.3996	0.036	10.98	3.798	8.7084	19.609	4.6296
2011	5	16	18	16	30	9.514	84.294	-0.1296	-0.2376	0.2628	0.0504	-0.1116	6.588	0.5364	4.9392	9.81	4.6008
2011	5	16	21	16	30	5.868	87.319	-0.1836	-0.3384	-0.2916	-0.0324	-0.0684	0.9036	0.288	-1.0008	3.3624	1.7964
2011	5	17	0	16	30	5.04	87.317	0.3492	-0.1476	-0.2268	-0.27	0.1116	-1.62	2.0376	-2.8224	-3.6576	3.5496
2011	5	17	3	16	30	6.074	87.182	-0.0324	-0.0828	-0.4536	0.1044	-0.1008	4.0284	-0.8532	1.2528	5.8104	1.9152
2011	5	17	6	16	41	6.226	92.196	-0.0612	-0.2412	0.2592	0.1044	-0.108	2.0484	-1.1952	-0.5616	3.4272	1.9224
2011	5	17	9	16	30	8.608	93.191	1.0836	-0.1152	2.304	0.396	0.0252	6.4404	-2.592	-2.7144	11.948	5.9184
2011	5	17	12	16	30	16.046	81.414	8.676	3.474	15.793	1.5012	0.054	44.402	8.1216	17.125	82.354	10.429
2011	5	17	15	16	30	8.245	91.337	0.0864	0.0684	0.3096	0.0108	-0.09	2.7576	0.6948	3.2436	4.6656	2.466
2011	5	17	18	16	30	9.681	92.859	-0.0216	0.0288	0.9288	-0.1836	-0.0396	4.6548	-4.3308	0.2196	8.6544	1.6668
2011	5	17	21	16	30	7.451	92.617	0.1008	-0.2664	0.1836	-0.09	-0.0108	2.718	-0.3384	-0.9504	5.31	3.0564
2011	5	18	0	16	30	7.196	95.387	-0.1404	-0.2952	-0.9036	-0.0108	-0.1188	1.4976	-4.4136	0.4896	2.3868	3.1752
2011	5	18	3	16	30	6.932	95.345	0.342	-0.2808	-0.126	-0.0756	-0.0072	1.278	-3.4056	1.2456	1.584	3.9816
2011	5	18	6	16	40	6.378	93.443	0.2664	-0.3852	0.0792	-0.0576	-0.1872	1.692	0.756	-0.4176	2.538	1.656
2011	5	18	9	16	30	8.774	90.828	0.9072	-0.4428	0.3024	-0.0324	0.0216	6.48	-0.558	-0.4752	12.582	3.0456
2011	5	18	15	16	30	13.473	90.738	4.0248	2.7036	3.402	0.6768	0.0684	52.654	4.9212	12.524	97.139	4.9716
2011	5	18	18	16	30	11.513	89.533	2.9736	0.5616	-0.1512	0.09	0.0144	36.187	0.2556	7.4304	68.98	0.7776
2011	5	18	21	16	30	6.417	81.741	-0.5112	-0.2232	-1.4796	-0.1512	-0.0468	14.738	-0.6228	-1.386	27.925	3.5532
2011	5	19	0	16	30	3.374	86.653	-0.9144	-0.4572	-1.9296	-0.0396	-0.144	11.12	-1.1304	-5.1012	18.803	2.9232
2011	5	19	3	16	30	4.149	89.335	-0.9576	-0.198	-1.8396	0.0144	0.1044	10.642	-3.2688	-2.3148	21.002	3.3444
2011	5	19	9	16	30	8.402	92.262	-0.2268	-0.432	-0.342	-0.054	-0.072	4.7196	-3.564	0.9036	9.036	2.9232
2011	5	19	12	16	30	10.102	93.538	-0.0432	-0.5472	0.5904	0.1656	-0.2052	3.6468	-2.5848	0.774	6.2712	5.3748
2011	5	19	15	16	30	14.105	78.799	2.3076	0.4428	2.5596	0.3708	-0.1476	19.39	6.7644	5.7384	33.581	0.3456
2011	5	19	18	16	30	12.405	81.615	0.1008	-0.0216	-0.7236	0.0432	0.0324	14.494	0.8568	-0.3096	26.896	2.4552
2011	5	19	21	16	30	8.686	89.169	-0.828	-0.5508	-2.2248	-0.0468	-0.1116	5.8644	-2.3544	-0.4608	12.798	2.9556
2011	5	20	0	16	30	8.73	91.833	-1.0764	-0.45	-2.0196	-0.1728	0.0072	6.4476	-1.0404	-5.1804	12.222	3.1608
2011	5	20	3	16	30	7.338	88.516	-0.1944	-0.2808	-1.3212	0.0936	-0.0612	4.0212	-1.9512	-4.9536	6.8328	1.6128
2011	5	20	6	16	40	8.49	80.289	0.3456	-0.2628	-0.6624	-0.1116	0.0108	6.7212	2.8548	-2.1564	10.94	3.7008
2011	5	20	18	16	30	16.658	41.967	9.6588	2.5848	3.6468	-0.1224	0.0756	17.129	3.2292	17.626	30.222	4.9644
2011	5	20	21	16	30	9.411	66.29	0.27	0.2124	-0.2952	0.3528	0.0216	3.1968	3.312	6.7788	3.5244	5.4324
2011	5	21	0	16	30	6.079	73.951	-2.2896	-0.7056	-1.512	-0.0576	-0.216	1.8144	0.3456	7.1928	4.338	2.2284
2011	5	21	3	16	30	3.629	81.612	-0.7632	-0.4284	-1.7244	0.1224	-0.0684	1.548	-3.564	1.2492	2.484	2.4516
2011	5	21	6	16	40	7.422	74.04	-1.062	-0.4392	-1.6164	-0.0288	-0.2592	8.4888	-3.4128	1.944	16.402	1.332
2011	5	21	9	16	30	18.608	42.906	18.626	4.7988	8.802	1.0332	0.3564	30.33	13.766	37.152	57.888	8.0316
2011	5	21	12	16	30	18.535	36.941	33.109	9.5544	13.954	0.6984	0.4032	41.962	16.934	53.996	76.504	6.2532
2011	5	21	15	16	30	19.236	33.658	23.771	5.7276	6.8364	-0.2196	-0.0432	21.888	14.728	40.068	40.817	2.9412
2011	5	21	18	16	30	15.032	45.977	13.378	2.4516	3.168	-0.0972	0.0432	11.005	-0.1296	22.151	20.207	3.7584
2011	5	21	21	16	30	8.059	66.876	1.2312	-0.3888	0.0504	0.234	0.0252	-0.0864	2.2968	8.5212	-0.0468	2.2284
2011	5	22	0	16	30	5.129	75.196	-0.8892	-0.468	-0.4896	-0.0828	0.0648	0.7992	-2.6316	3.0096	0.576	1.0008
2011	5	22	3	16	30	4.84	80.087	-0.7884	-0.8244	-0.5544	-0.0432	-0.1692	1.1016	-0.5364	5.6124	1.836	0.1368
2011	5	22	6	16	40	8.99	73.346	NaN	NaN	NaN	NaN	NaN	NaN	NaN	NaN	NaN	NaN
2011	5	22	15	16	30	21.225	28.989	NaN	NaN	NaN	NaN	NaN	NaN	NaN	NaN	NaN	NaN
2011	5	22	21	16	30	11.646	63.594	NaN	NaN	NaN	NaN	NaN	NaN	NaN	NaN	NaN	NaN
2011	5	23	0	16	30	7.495	73.958	NaN	NaN	NaN	NaN	NaN	NaN	NaN	NaN	NaN	NaN
2011	5	23	3	16	30	6.011	79.703	NaN	NaN	NaN	NaN	NaN	NaN	NaN	NaN	NaN	NaN
2011	5	23	6	16	40	10.166	67.8	NaN	NaN	NaN	NaN	NaN	NaN	NaN	NaN	NaN	NaN
2011	5	23	9	16	30	19.152	46.321	NaN	NaN	NaN	NaN	NaN	NaN	NaN	NaN	NaN	NaN
2011	5	23	12	16	30	12.974	88.825	NaN	NaN	NaN	NaN	NaN	NaN	NaN	NaN	NaN	NaN
2011	5	23	15	16	30	11.322	94.39	NaN	NaN	NaN	NaN	NaN	NaN	NaN	NaN	NaN	NaN
2011	5	23	18	16	30	9.47	94.023	NaN	NaN	NaN	NaN	NaN	NaN	NaN	NaN	NaN	NaN
2011	5	23	21	16	30	7.946	91.359	NaN	NaN	NaN	NaN	NaN	NaN	NaN	NaN	NaN	NaN
2011	5	24	0	16	30	7.628	88.917	-0.5652	-0.2376	-1.386	-0.1764	0.09	1.98	0.2088	1.0476	3.9492	5.2128
2011	5	24	3	16	30	5.746	89.997	-0.1296	-0.3276	-0.8352	-0.3708	0.0576	0.8316	-3.438	-3.5856	1.4796	2.6352
2011	5	24	6	16	41	7.78	89.322	-0.2664	-0.3096	-0.2592	-0.072	-0.0036	3.1716	2.052	-5.9364	5.5836	3.8484
2011	5	24	9	16	30	14.345	83.257	4.068	0.4824	2.6424	0.1548	-0.018	26.849	0.3492	12.899	47.804	3.6648
2011	5	26	15	16	30	13.415	40.85	17.946	7.0092	9.8136	1.7064	0.4428	31.972	11.884	47.171	54.817	2.8116
2011	5	26	18	16	30	10.719	44.969	8.7084	2.466	2.0988	-0.0468	0.0684	14.306	2.8944	15.664	26.06	2.214
2011	5	26	21	16	30	5.942	72.824	-2.7216	-0.5976	-2.7	0.0144	-0.1476	2.3796	-1.584	1.6488	4.5252	1.2672
2011	5	27	0	16	30	2.875	78.75	-1.5876	-0.3528	-2.0952	-0.1764	-0.0108	1.1736	-2.7216	-4.2696	1.1736	2.9412
2011	5	27	3	16	30	1.37	80.979	0.2052	-0.27	-1.5984	-0.0216	-0.1908	1.4256	-2.088	2.1456	4.6296	2.0052
2011	5	27	6	16	42	6.481	73.245	0.2664	0.0216	-1.4184	0.0252	-0.1044	7.488	-0.3204	2.2572	11.671	2.34
2011	5	27	9	16	30	11.959	41.261	11.725	3.3264	3.6396	-0.2268	0.0468	19.03	3.1248	26.748	33.088	5.3136
2011	5	27	12	16	30	14.419	40.714	16.222	4.9176	5.8608	-0.4068	0.1764	18.108	8.4816	26.514	33.412	1.7892
2011	5	27	15	16	30	14.581	41.978	17.032	4.0392	4.9284	-0.7884	0.1116	15.401	7.5672	31.514	27.619	3.1284
2011	5	27	18	16	30	7.691	87.423	-0.8388	-0.2628	-1.1952	-0.0864	-0.1116	2.7288	-5.1444	-0.8352	4.9104	-0.8568
2011	5	27	21	16	30	8.304	88.771	-1.7496	-0.36	-2.1888	-0.6444	-0.1224	4.9464	-7.2072	-3.294	9.5004	3.6288
2011	5	28	0	16	30	8.622	88.929	-1.1808	-0.1836	-3.2076	-0.738	-0.3168	4.014	-3.438	3.3408	5.3028	1.1664
2011	5	28	3	16	30	8.314	87.621	-1.1124	-0.3096	-2.6496	-0.2448	0.1404	3.222	-2.8368	1.998	6.2964	1.2096
2011	5	28	6	16	50	9.573	88.076	NaN	NaN	NaN	NaN	NaN	NaN	NaN	NaN	NaN	NaN
2011	5	28	9	16	30	13.439	71.805	NaN	NaN	NaN	NaN	NaN	NaN	NaN	NaN	NaN	NaN
2011	5	28	12	16	30	19.304	52.799	NaN	NaN	NaN	NaN	NaN	NaN	NaN	NaN	NaN	NaN
2011	5	28	15	16	30	17.241	53.907	NaN	NaN	NaN	NaN	NaN	NaN	NaN	NaN	NaN	NaN
2011	5	28	18	16	30	11.009	89.612	NaN	NaN	NaN	NaN	NaN	NaN	NaN	NaN	NaN	NaN
2011	5	28	21	16	30	8.799	89.835	NaN	NaN	NaN	NaN	NaN	NaN	NaN	NaN	NaN	NaN
2011	5	29	0	16	30	7.922	90.437	NaN	NaN	NaN	NaN	NaN	NaN	NaN	NaN	NaN	NaN
2011	5	29	3	16	30	6.501	88.868	NaN	NaN	NaN	NaN	NaN	NaN	NaN	NaN	NaN	NaN
2011	5	29	6	16	40	7.652	88.33	NaN	NaN	NaN	NaN	NaN	NaN	NaN	NaN	NaN	NaN
2011	5	29	9	16	30	9.029	87.782	NaN	NaN	NaN	NaN	NaN	NaN	NaN	NaN	NaN	NaN
2011	5	29	12	16	30	9.455	85.285	NaN	NaN	NaN	NaN	NaN	NaN	NaN	NaN	NaN	NaN
2011	5	29	15	16	30	9.588	85.61	NaN	NaN	NaN	NaN	NaN	NaN	NaN	NaN	NaN	NaN
2011	5	29	18	16	30	8.813	88.824	NaN	NaN	NaN	NaN	NaN	NaN	NaN	NaN	NaN	NaN
2011	5	29	21	16	30	8.069	89.936	NaN	NaN	NaN	NaN	NaN	NaN	NaN	NaN	NaN	NaN
2011	5	30	0	16	30	6.207	88.745	NaN	NaN	NaN	NaN	NaN	NaN	NaN	NaN	NaN	NaN
2011	5	30	3	16	30	5.575	89.018	NaN	NaN	NaN	NaN	NaN	NaN	NaN	NaN	NaN	NaN
2011	5	30	6	16	50	7.098	90.372	NaN	NaN	NaN	NaN	NaN	NaN	NaN	NaN	NaN	NaN
2011	5	30	9	16	30	8.529	91.205	NaN	NaN	NaN	NaN	NaN	NaN	NaN	NaN	NaN	NaN
2011	5	30	12	16	30	10.21	99.074	NaN	NaN	NaN	NaN	NaN	NaN	NaN	NaN	NaN	NaN
2011	5	30	15	16	30	11.979	106.64	NaN	NaN	NaN	NaN	NaN	NaN	NaN	NaN	NaN	NaN
2011	5	30	18	16	30	12.332	87.291	NaN	NaN	NaN	NaN	NaN	NaN	NaN	NaN	NaN	NaN
2011	5	30	21	16	30	8.921	86.925	NaN	NaN	NaN	NaN	NaN	NaN	NaN	NaN	NaN	NaN
2011	5	31	0	16	30	7	87.507	-1.0332	-0.3528	-2.5812	-0.9216	-0.1692	4.7916	-3.744	-0.6372	5.6628	1.7316
2011	5	31	3	16	30	5.932	86.676	-0.4392	-0.1512	-1.5228	-0.486	-0.0648	0.666	3.6144	-5.0004	-1.8576	1.4652
2011	5	31	6	16	50	9.328	87.351	-0.5724	-0.3888	-2.3436	-1.7352	-0.09	7.2072	0.9	0.4284	12.726	1.4976
2011	5	31	9	16	30	18.29	61.429	13.23	2.9376	6.1308	-0.36	0.2124	54.079	8.7732	31.795	94.644	5.4936
2011	5	31	12	16	30	14.262	80.466	-1.6092	0.1008	0.5796	-1.6992	-0.1908	19.102	-2.484	16.963	33.772	3.8556
2011	5	31	15	16	30	23.136	45.504	30.312	8.658	12.902	-0.918	0.5976	61.24	20.2	77.778	112.89	5.7276
2011	5	31	18	16	30	22.058	56.012	13.626	3.8988	-0.2556	-1.5372	0.3816	32.076	1.8648	37.656	59.8	5.274
2011	5	31	21	16	30	17.511	71.153	-6.372	0.8712	-6.4116	-1.8648	-0.0108	14.645	-3.3084	-4.5108	29.056	1.818
2011	6	1	0	16	30	15.301	79.045	-11.794	-0.3276	-9.0612	-1.8288	-0.2628	13.1	-5.526	-14.821	23.771	-2.1708
2011	6	1	3	16	30	14.272	82.492	-12.514	-0.7128	-10.015	-1.422	-0.1944	12.316	-2.4012	-9.576	24.383	-3.4128
2011	6	1	6	16	51	16.996	75.614	-9.522	-0.0828	-9.1908	-2.052	-0.1548	17.323	-0.666	0.3348	32.468	-3.15
2011	6	1	9	16	30	27.012	49.007	NaN	NaN	NaN	NaN	NaN	NaN	NaN	NaN	NaN	NaN
2011	6	1	15	16	30	28.801	34.219	59.886	25.114	19.627	-0.4032	0.8676	44.212	45.45	101.26	80.096	1.782
2011	6	1	18	16	30	18.221	60.043	16.906	9.6516	4.7052	0.0432	-0.036	11.815	7.1496	26.932	21.758	-3.6792
2011	6	1	21	16	30	15.061	71.495	0.612	4.392	2.682	-0.5364	-0.2952	5.3136	-4.4352	11.758	9.1836	-2.178
2011	6	2	0	16	30	12.273	87.448	-1.0872	2.4696	0.3276	-0.918	-0.0828	4.9788	-0.9144	-1.9692	9.0432	-0.468
2011	6	2	3	16	30	11.028	88.492	-0.2988	1.7892	-0.2628	-0.1188	-0.2556	3.3624	1.7064	3.8376	3.654	-1.2456
2011	6	2	6	16	40	11.68	77.114	1.854	2.9556	-0.3312	-0.7056	-0.0144	6.786	-1.1232	7.0236	11.83	1.5048
2011	6	2	9	16	30	16.159	53.376	19.415	10.757	8.2404	-0.3996	0.4104	15.116	7.6248	27.097	26.849	0.4284
2011	6	2	15	16	30	18.863	41.603	32.684	18.968	10.66	-0.846	0.1404	17.071	11.858	39.6	30.071	3.8988
2011	6	2	18	16	30	15.835	50.924	21.056	14.576	7.1388	0.1224	0.1584	12.172	12.553	24.955	15.973	-0.1656
2011	6	2	21	16	30	11.709	68.764	9.3924	6.7428	4.6692	0.2448	0.0396	2.7072	1.2708	12.557	4.6836	0.3996
2011	6	3	0	16	30	9.009	77.131	1.0296	3.6252	3.2004	-0.0576	-0.144	3.5676	-1.0152	0.486	6.7248	1.4328
2011	6	3	3	16	30	8.132	75.393	0.0828	2.5812	2.754	-0.3348	0.036	2.8836	2.3328	-5.094	5.3604	1.638
2011	6	3	6	16	40	10.769	64.421	5.3352	5.598	5.202	-0.4824	-0.0288	4.3236	3.69	7.0812	7.7472	2.1132
2011	6	3	12	16	30	22.705	31.119	41.321	21.928	15.563	-0.6156	0.3816	22.867	16.355	42.66	39.413	-0.2448
2011	6	3	15	16	30	19.829	35.446	30.258	15.93	9.3672	-1.0044	0.2196	12.067	11.945	29.081	20.599	2.9916
2011	6	3	18	16	30	17.878	42.758	25.07	13.651	7.1856	-0.36	-0.0216	8.9928	4.5828	24.16	13.741	0.3276
2011	6	3	21	16	30	14.007	61.816	11.228	7.5096	4.4784	-0.198	0.09	1.944	4.1652	9.2808	4.8348	0.8352
2011	6	4	0	16	30	10.435	73.534	1.6236	4.4568	2.8764	-0.1764	-0.0288	-1.2888	-0.7164	0.954	-1.296	0.1296
2011	6	4	3	16	30	7.863	79.683	-0.4356	2.6028	1.3608	-0.036	0.0252	-3.564	-3.5208	1.7568	-2.7	3.3228
2011	6	4	6	16	40	12.003	70.977	3.9132	5.202	5.292	-0.3492	0.0756	4.7232	-0.0756	3.438	8.4024	2.4012
2011	6	4	15	16	30	26.796	30.339	55.944	28.652	18.443	-1.2744	0.3564	26.946	19.602	47.693	47.549	5.7528
2011	6	4	18	16	30	21.426	41.315	38.423	19.609	10.422	-0.1908	0.234	13.313	6.1236	34.758	22.003	0.108
2011	6	4	21	16	30	11.337	86.816	0.2772	3.1608	10.123	0.5004	0.0504	2.646	1.5876	4.842	6.2856	4.5504
2011	6	5	0	16	30	7.157	85.132	-0.5076	1.0296	2.7036	-0.0468	-0.0756	2.6712	-4.1832	0.504	3.5172	-0.6948
2011	6	5	3	16	30	4.384	76.254	-2.0988	0.9648	0.3456	-0.2304	0.1548	-0.6264	-2.9628	-0.45	-2.2428	2.7648
2011	6	5	6	16	40	7.828	67.152	-0.09	2.4192	1.8792	-0.0936	0.0576	7.8696	0.4428	1.1448	14.011	5.8932
2011	6	5	9	16	30	16.335	36.783	18.911	14.72	12.92	0.3672	0.3852	28.948	37.004	39.06	39.64	5.706
2011	6	5	15	16	30	21.058	24.974	34.916	20.102	12.686	0.306	0.4932	19.584	20.326	48.838	31.025	6.8652
2011	6	5	18	16	30	17.168	31.959	21.348	12.24	7.1136	-1.2672	0.1908	9.9072	12.539	32.85	14.548	2.6424
2011	6	5	21	16	30	11.033	55.674	9.7704	6.9696	6.5052	-0.324	-0.0396	0.63	6.6816	12.01	1.4256	2.6568
2011	6	6	0	16	30	7.873	64.627	2.0016	3.8484	3.4308	0.432	0.1548	0.0252	0.3816	9.36	-1.53	3.7656
2011	6	6	3	16	30	6.814	67.13	-2.5632	2.5596	3.5856	-0.2088	-0.0288	-1.7604	-2.9412	6.4476	-4.7556	-0.2988
2011	6	6	6	16	41	10.7	62.48	4.4928	5.6556	5.2488	-0.4716	-0.036	0.4104	4.8204	14.594	2.9088	1.4544
2011	6	6	9	16	30	22.509	30.31	32.825	17.323	15.66	0.5616	0.1656	15.757	13.979	44.744	26.975	5.2452
2011	6	6	15	16	30	24.052	33.993	55.138	21.074	19.044	-0.4428	0.4248	20.786	15.019	64.955	38.099	0.144
2011	6	6	18	16	30	21.749	40.582	32.555	12.942	11.984	-0.9396	0.2664	12.053	3.726	28.4	21.755	-5.0004
2011	6	6	21	16	30	17.148	51.982	21.359	9.792	10.48	-0.1872	0.1008	6.9876	1.944	21.78	10.019	-1.3032
2011	6	7	0	16	30	13.527	61.975	11.275	5.8176	7.7256	-0.1764	-0.2088	-10.85	1.7856	20.2	-21.946	2.034
2011	6	7	3	16	30	11.94	66.67	7.4484	3.7296	6.3864	0.144	0.2304	-2.088	-1.0692	16.33	-6.6996	-1.4976
2011	6	7	6	16	50	16.065	63.564	12.128	8.0676	14.375	-0.468	-0.0036	5.8248	1.7244	24.649	8.7336	-3.078
2011	6	7	9	16	30	26.747	42.875	59.969	19.858	32.396	1.998	0.4284	24.39	15.469	63.137	43.452	0.756
2011	6	7	15	16	30	28.629	33.701	50.99	19.962	17.464	-2.016	0.3744	18.23	12.946	58.723	34.805	-8.6112
2011	6	7	18	16	30	25.581	40.517	46.904	14.742	15.329	-1.026	0.3096	13.403	4.842	53.485	26.053	-8.604
2011	6	7	21	16	30	20.73	55.009	30.337	11.491	15.451	0.8172	0.0972	7.9668	4.9248	34.668	14.404	-2.3112
2011	6	8	0	16	30	16.82	60.472	17.536	8.2836	13.525	0.7668	-0.0072	3.402	6.39	28.847	5.5152	0.936
2011	6	8	3	16	30	14.145	65.246	11.29	4.9644	11.164	0.0648	0.126	-0.2628	7.1676	28.512	-5.4216	0.8172
2011	6	8	6	16	50	17.114	61.232	16.121	7.866	17.197	-0.6336	-0.1008	2.3616	1.836	39.355	3.1572	-8.7444
2011	6	8	9	16	30	28.58	38.593	63.547	21.751	36.047	1.764	0.9396	29.588	25.607	73.609	55.116	4.3308
2011	6	8	15	16	30	29.325	27.146	63.522	20.927	23.533	0.1476	0.8964	25.236	20.052	86.033	46.57	3.9276
2011	6	8	18	16	30	25.312	36.557	36.464	10.192	14.432	-0.5364	0.3024	10.249	9.1008	58.597	20.311	-1.458
2011	6	8	21	16	30	19.177	52.211	19.865	5.1084	9.342	-0.108	0.1872	-2.0556	-4.4892	25.722	-7.5384	-2.538
2011	6	9	0	16	30	13.821	64.525	10.22	4.7052	10.282	0.216	0.2304	2.628	-3.4272	34.168	5.2452	-0.3204
2011	6	9	3	16	30	10.832	72.914	6.2244	4.3704	11.038	1.0332	0.2376	-3.0708	5.166	46.31	-5.0256	5.9436
2011	6	9	6	16	40	15.526	62.725	13.068	6.4548	18.803	-0.0036	0.3024	1.5408	4.9212	47.257	1.1448	5.7744
2011	6	9	9	16	30	25.919	29.233	NaN	NaN	NaN	NaN	NaN	NaN	NaN	NaN	NaN	NaN
2011	6	9	15	16	30	29.687	25.313	41.472	13.147	16.52	-0.0828	0.4284	18.846	24.66	52.801	35.183	11.426
2011	6	9	18	16	30	25.356	33.207	NaN	NaN	NaN	NaN	NaN	NaN	NaN	NaN	NaN	NaN
2011	6	9	21	16	30	19.143	57.723	NaN	NaN	NaN	NaN	NaN	NaN	NaN	NaN	NaN	NaN
2011	6	10	0	16	30	15.301	68.122	NaN	NaN	NaN	NaN	NaN	NaN	NaN	NaN	NaN	NaN
2011	6	10	3	16	30	14.056	73.109	NaN	NaN	NaN	NaN	NaN	NaN	NaN	NaN	NaN	NaN
2011	6	10	6	16	50	18.702	70.59	NaN	NaN	NaN	NaN	NaN	NaN	NaN	NaN	NaN	NaN
2011	6	10	9	16	30	29.825	31.359	NaN	NaN	NaN	NaN	NaN	NaN	NaN	NaN	NaN	NaN
2011	6	10	15	16	30	31.961	23.048	NaN	NaN	NaN	NaN	NaN	NaN	NaN	NaN	NaN	NaN
2011	6	10	18	16	30	27.13	33.433	NaN	NaN	NaN	NaN	NaN	NaN	NaN	NaN	NaN	NaN
2011	6	10	21	16	30	20.696	56.618	NaN	NaN	NaN	NaN	NaN	NaN	NaN	NaN	NaN	NaN
2011	6	11	0	16	30	17.486	62.917	NaN	NaN	NaN	NaN	NaN	NaN	NaN	NaN	NaN	NaN
2011	6	11	3	16	30	15.933	68.408	NaN	NaN	NaN	NaN	NaN	NaN	NaN	NaN	NaN	NaN
2011	6	11	6	16	41	18.947	65.151	NaN	NaN	NaN	NaN	NaN	NaN	NaN	NaN	NaN	NaN
2011	6	11	9	16	30	28.389	43.213	NaN	NaN	NaN	NaN	NaN	NaN	NaN	NaN	NaN	NaN
2011	6	11	15	16	30	31.299	27.171	NaN	NaN	NaN	NaN	NaN	NaN	NaN	NaN	NaN	NaN
2011	6	11	18	16	30	26.551	36.832	NaN	NaN	NaN	NaN	NaN	NaN	NaN	NaN	NaN	NaN
2011	6	11	21	16	30	19.936	63.51	NaN	NaN	NaN	NaN	NaN	NaN	NaN	NaN	NaN	NaN
2011	6	12	0	16	30	16.119	73.781	NaN	NaN	NaN	NaN	NaN	NaN	NaN	NaN	NaN	NaN
2011	6	12	3	16	30	14.439	78.736	NaN	NaN	NaN	NaN	NaN	NaN	NaN	NaN	NaN	NaN
2011	6	12	6	16	40	19.172	72.377	NaN	NaN	NaN	NaN	NaN	NaN	NaN	NaN	NaN	NaN
2011	6	12	9	16	30	26.351	46.997	NaN	NaN	NaN	NaN	NaN	NaN	NaN	NaN	NaN	NaN
2011	6	12	15	16	30	18.109	75.974	NaN	NaN	NaN	NaN	NaN	NaN	NaN	NaN	NaN	NaN
2011	6	12	18	16	30	15.835	96.869	NaN	NaN	NaN	NaN	NaN	NaN	NaN	NaN	NaN	NaN
2011	6	12	21	16	30	15.105	96.175	NaN	NaN	NaN	NaN	NaN	NaN	NaN	NaN	NaN	NaN
2011	6	13	0	16	30	14.767	96.263	NaN	NaN	NaN	NaN	NaN	NaN	NaN	NaN	NaN	NaN
2011	6	13	3	16	30	12.4	95.196	NaN	NaN	NaN	NaN	NaN	NaN	NaN	NaN	NaN	NaN
2011	6	13	6	16	50	11.077	109.65	NaN	NaN	NaN	NaN	NaN	NaN	NaN	NaN	NaN	NaN
2011	6	13	12	16	30	10.533	103.33	NaN	NaN	NaN	NaN	NaN	NaN	NaN	NaN	NaN	NaN
2011	6	13	15	16	30	9.078	108.96	NaN	NaN	NaN	NaN	NaN	NaN	NaN	NaN	NaN	NaN
2011	6	13	18	16	30	8.363	104.61	NaN	NaN	NaN	NaN	NaN	NaN	NaN	NaN	NaN	NaN
2011	6	13	21	16	30	8.108	109.15	NaN	NaN	NaN	NaN	NaN	NaN	NaN	NaN	NaN	NaN
2011	6	14	0	16	30	8.098	108.86	-0.4212	0.5616	-0.7344	0.0504	0.0648	1.1664	9.5112	-0.486	2.322	2.9304
2011	6	14	3	16	30	8.593	105.79	-0.2916	0.6156	-0.4932	-0.0072	0.1116	1.2564	2.3436	4.68	1.0764	1.1736
2011	6	14	6	16	50	8.451	103.43	NaN	NaN	NaN	NaN	NaN	NaN	NaN	NaN	NaN	NaN
2011	6	14	9	16	30	9.019	103.33	-0.2088	0.8388	-0.1548	0.0288	-0.0072	1.458	0.7416	-1.5984	2.0448	2.2464
2011	6	14	12	16	30	9.421	97.833	-0.0936	0.7488	0.018	0.108	-0.1404	1.9296	-2.07	4.5936	4.3704	3.2148
2011	6	14	15	16	30	10.043	98.637	0.0072	0.7812	0.234	-0.0396	-0.0648	2.8116	4.374	-2.4192	4.7304	-2.2644
2011	6	14	18	16	30	9.548	101.69	-0.4824	0.3924	-0.5976	-0.0468	0.1764	3.1392	-1.2348	2.4516	6.1236	-0.2196
2011	6	14	21	16	30	9.627	97.643	-0.2124	0.6336	-0.5292	-0.054	-0.09	2.5596	-0.3852	2.3904	4.7268	0.6264
2011	6	15	0	16	30	8.96	92.867	0.0576	0.504	-0.7416	-0.2232	-0.18	0.918	-1.2384	2.8728	2.5272	-0.576
2011	6	15	3	16	30	8.902	92.559	-0.0756	0.3672	-0.3888	-0.1404	-0.0792	-0.0036	2.7828	0.8568	-0.0036	1.1736
2011	6	15	6	16	40	9.735	92.609	0.3672	0.7452	-0.3024	0.1188	-0.0828	1.2852	-2.25	-1.9116	2.1564	-2.6568
2011	6	15	9	16	30	11.273	93.389	-0.0396	0.6516	0.0612	-0.0072	0.1548	3.0816	2.196	1.9584	6.2676	3.0708
2011	6	16	18	16	30	17.379	63.068	4.7232	1.9512	3.9024	-0.1512	0.2088	18.205	4.284	14.152	32.684	4.788
2011	6	16	21	16	30	11.503	82.578	-1.7712	-0.2592	-3.7008	-1.0044	-0.0648	11.063	-5.5872	4.4964	22.277	4.5288
2011	6	17	0	16	30	9.47	87.99	-0.432	-0.2088	-3.42	-0.558	-0.0468	8.4168	-4.8456	-4.6296	15.106	3.3012
2011	6	17	3	16	30	8.093	88.296	0.126	0.1512	-2.304	-0.522	-0.0324	6.0336	-2.1492	-1.3428	9.8964	-0.5724
2011	6	17	6	16	50	11.827	83.405	0.5688	0.2988	-1.728	-0.7344	-0.0504	10.382	1.8504	-5.4756	20.315	-5.7492
2011	6	17	9	16	30	19.108	54.218	16.348	4.428	5.8968	0.5112	0.3888	41.17	17.856	28.307	77.026	6.4872
2011	6	17	12	16	30	18.27	49.753	12.319	2.8548	2.952	0.1728	0.2628	24.667	13.234	28.289	44.482	4.104
2011	6	17	15	16	30	23.112	41.559	21.686	6.0912	7.2396	-1.3176	0.5796	30.528	22.612	43.402	56.574	4.2156
2011	6	17	18	16	30	18.8	50.482	11.653	2.6424	2.52	-0.5616	0.3276	14.328	11.405	14.454	26.95	-0.9648
2011	6	17	21	16	30	14.537	69.482	-0.1116	0.2628	-1.6956	-0.4356	0.0684	5.4756	1.5624	11.164	8.7336	2.3832
2011	6	18	0	16	30	11.303	80.156	-2.772	-0.5364	-3.5604	-0.8172	-0.0684	0.072	-4.4604	2.5668	1.152	1.6776
2011	6	18	3	16	30	10.744	87.062	-0.198	0.0828	-2.5416	-0.8496	-0.162	-1.6632	-3.1644	-1.3536	-1.0512	3.2472
2011	6	18	6	16	40	11.425	89.896	0.2196	0.2304	-3.294	-0.5508	-0.0108	2.3076	1.422	-0.9144	6.2064	-0.0576
2011	6	18	9	16	30	17.824	68.468	6.6996	1.3356	0.7092	-0.756	-0.0684	14.864	4.7556	7.0812	24.804	3.2256
2011	6	18	12	16	30	16.266	86.229	0.1008	0.4608	0.7992	-0.0576	-0.0288	13.745	2.1456	1.3428	25.636	0.2628
2011	6	18	15	16	30	14.306	90.724	0.3852	0.4788	-0.9324	-0.198	0.0036	5.058	-2.3724	2.4552	9.5472	3.8484
2011	6	18	18	16	30	15.551	86.735	0.5544	0.3348	-1.4184	-0.7092	-0.0432	7.578	1.8432	-0.3132	16.002	1.2168
2011	6	18	21	16	30	12.454	94.8	0.2268	0.162	-1.7316	-0.2412	-0.0036	0.6012	-1.8396	-2.178	2.0052	1.26
2011	6	19	0	16	30	11.753	94.751	0.4572	0.2664	-1.2924	-0.8136	-0.1116	-1.5228	-0.8928	-3.42	-2.1816	1.9656
2011	6	19	3	16	30	11.606	94.302	0.7452	0.3456	-0.3528	-0.486	-0.0504	-3.0312	-1.4256	-0.3924	-4.482	-6.0624
2011	6	19	6	16	40	12.974	93.729	0.5292	0.3672	-1.4148	-0.4932	-0.0936	2.826	1.5156	-3.7656	6.0444	1.4508
2011	6	19	9	16	30	14.297	90.959	1.8468	0.4176	-0.5868	-0.3384	-0.1116	8.892	-0.7704	3.4092	15.437	-1.4184
2011	6	19	12	16	30	19.167	89.964	12.528	2.2428	6.228	-0.8676	0.2304	44.111	3.168	5.0472	82.645	-6.6708
2011	6	19	15	16	30	19.427	65.112	15.214	2.9952	5.9328	0.5508	0.2592	38.336	13.356	28.717	67.212	3.9276
2011	6	19	18	16	30	16.849	68.148	4.8996	1.206	0.9864	-0.1152	0.144	19.12	2.6136	15.336	35.01	6.1632
2011	6	19	21	16	30	12.214	91.963	-0.2124	0.0432	-1.764	-0.5904	-0.072	3.1104	-0.5436	-3.0132	6.0984	4.8348
2011	6	20	0	16	30	11.67	93.583	0.6804	-0.1368	-0.8784	-0.6624	0.1332	-0.4536	-4.6224	-1.0836	0.4104	0.468
2011	6	20	3	16	30	10.607	93.142	0.8532	0.1548	-0.5796	-0.1044	-0.09	1.7604	-2.1924	-0.2124	2.3184	3.636
2011	6	20	6	16	40	11.126	93.45	-0.0072	-0.0144	-0.9432	-0.3132	0.0648	1.3428	1.224	2.7504	2.1132	-0.306
2011	6	20	9	16	30	13.204	91.026	NaN	NaN	NaN	NaN	NaN	NaN	NaN	NaN	NaN	NaN
2011	6	20	12	16	30	14.223	91.157	5.3028	0.5076	-0.1188	-0.3276	-0.0396	16.571	3.852	-13.572	31.108	4.032
2011	6	20	15	16	30	18.986	72.283	12.053	1.872	3.7476	0.2304	0.0936	45.338	8.4528	8.1144	81.245	4.2876
2011	6	20	18	16	30	16.923	75.405	5.796	0.8496	0.342	-0.54	0.0792	25.042	0.972	8.6544	47.563	-2.0916
2011	6	22	21	16	30	13.905	78.791	2.3508	0.5868	-2.1204	-0.1548	-0.0108	13.097	-0.774	4.6332	24.739	6.0084
2011	6	23	0	16	30	9.818	89.103	0.3276	-0.1188	-2.9844	-0.6552	0.0972	4.3524	0.4896	-3.5424	8.3592	-1.8792
2011	6	23	3	16	30	10.406	89.948	0.5436	-0.2592	-2.088	-0.3528	-0.0288	7.5492	1.7964	-0.8136	13.59	-0.0648
2011	6	23	6	16	40	12.513	85.455	1.7748	0.0252	-2.016	-0.2304	-0.0504	12.172	-0.6552	-1.098	23.047	1.4796
2011	6	23	9	16	30	14.297	80.413	4.4892	0.0396	-0.4356	-0.1296	0.0792	16.247	2.9376	2.5308	30.91	1.7172
2011	6	23	12	16	30	16.364	73.698	5.2416	0.576	-0.7524	-0.2268	0.0072	16.25	1.35	3.3084	31.597	2.4048
2011	6	23	15	16	30	13.532	91.482	0.0288	-0.0864	-1.2276	-0.2052	-0.0792	5.6556	-0.0612	3.6972	9.4716	-1.566
2011	6	23	18	16	30	12.934	93.563	0.4752	-0.126	-1.2564	-0.0504	-0.1548	3.6756	-1.0116	-0.6444	7.5276	1.4688
2011	6	23	21	16	30	11.753	92.799	0.5652	-0.1116	-0.882	-0.162	0.0612	-0.864	-0.468	1.7352	1.2276	1.2096
2011	6	24	0	16	30	11.67	93.712	1.08	0.0648	-0.5328	-0.3312	0.0828	2.142	-1.296	2.6856	3.834	1.2204
2011	6	24	3	16	30	11.396	92.981	0.81	-0.0612	-1.044	-0.0828	0.1152	1.6488	-2.4444	-4.9428	3.078	2.7108
2011	6	24	6	16	50	11.268	93.033	0.8856	-0.0648	-1.062	-0.2772	-0.0972	2.4696	-2.7396	-2.0448	4.3668	1.3968
2011	6	24	9	16	30	13.758	88.502	2.736	0.1368	0.702	0.252	-0.0108	13.5	3.3588	-2.5596	24.059	1.4724
2011	6	24	12	16	30	16.212	86.949	7.5636	0.5976	3.4308	1.044	0.1944	32.562	0.6192	6.1308	60.894	5.2884
2011	6	24	15	16	30	17.222	84.525	3.7728	0.3816	2.5884	0.4248	-0.144	25.358	-0.9972	1.2204	47.128	2.3148
2011	6	24	18	16	30	16.727	75.334	5.2704	0.6408	1.3824	0.2556	0.2124	25.826	2.3652	7.3188	46.894	4.3884
2011	6	24	21	16	30	12.626	92.185	0.5832	0.1332	-1.1952	-0.8208	0.072	5.4108	-4.1364	-1.6308	8.64	1.4868
2011	6	25	0	16	30	10.239	89.927	0.7704	0.3204	0.0216	-0.7344	-0.198	3.5064	1.5552	-1.8972	7.6428	-2.7972
2011	6	25	3	16	30	8.75	89.516	1.0728	0.2232	0.1944	-0.2124	-0.2628	2.5596	-1.08	1.9548	5.2848	1.6164
2011	6	25	6	16	52	12.082	90.994	0.3564	0.0252	-0.1044	-0.2232	-0.0612	7.0092	-4.1652	-5.3172	11.102	1.7316
2011	6	25	9	16	30	15.546	80	5.6556	0.5148	1.152	0.144	-0.1368	20.362	1.8	11.545	37.3	0.8028
2011	6	25	12	16	30	14.865	82.552	4.1508	0.0972	-1.1448	-0.144	-0.018	13.637	-2.2032	2.6208	22.993	-1.0152
2011	6	25	15	16	30	13.439	95.277	0.972	0.252	0.2952	0.4536	0.072	6.3	-1.2564	2.7252	12.28	1.4904
2011	6	25	18	16	30	14.365	97.389	0.6444	-0.0324	0.522	-0.4788	0.1404	9.9432	-1.2672	-0.7092	17.474	1.1556
2011	6	25	21	16	30	11.959	97.538	0.5184	0.2304	-1.1232	-0.1908	-0.108	7.974	-4.374	-5.2056	14.476	0
2011	6	26	0	16	30	9.235	94.624	0.3312	0.1512	0.0396	-0.2088	-0.0504	3.1212	-0.9396	-0.5004	5.3496	0.8244
2011	6	26	3	16	30	9.406	93.263	0.5256	0.0468	0.6012	-0.2484	-0.0072	3.9636	0.4212	-1.0692	4.3416	3.5928
2011	6	26	6	16	40	12.582	89.78	0.9756	-0.0612	0.3132	-0.3492	-0.126	5.6952	0.9252	-2.9124	8.9784	-1.0908
2011	6	26	15	16	30	17.771	85.067	10.282	1.4508	2.502	0.7092	0.2268	34.164	4.4676	15.066	64.282	-1.1988
2011	6	26	18	16	30	18.339	66.285	10.678	1.4004	1.5732	-0.2448	0.126	24.548	3.3696	16.762	44.057	-0.4968
2011	6	26	21	16	30	12.954	85.665	0.3636	-0.1656	-2.1888	-0.2304	-0.2592	7.722	0.2736	2.97	15.214	1.998
2011	6	27	0	16	30	11.263	89.588	0.9288	0.0648	-1.2744	-0.45	0.0576	8.0856	-0.3096	-5.5656	15.826	0.6372
2011	6	27	3	16	30	10.2	90.423	0.2052	0.2772	-1.9692	-0.2484	0.0756	5.8536	2.4336	4.752	10.332	2.43
2011	6	27	6	16	50	12.469	90.435	1.3752	-0.0828	-2.1276	0.1116	-0.0216	12.416	1.278	-2.5164	21.589	0.9936
2011	6	27	9	16	30	15.556	77.918	NaN	NaN	NaN	NaN	NaN	NaN	NaN	NaN	NaN	NaN
2011	6	27	15	16	30	24.738	50.251	23.94	4.374	7.0884	-0.018	0.378	23.828	17.284	39.28	47.243	11.344
2011	6	27	18	16	30	21.274	56.196	11.585	2.0304	2.3436	-0.3564	0.1764	11.819	6.9912	18.479	19.94	0.7776
2011	6	27	21	16	30	16.649	73.756	0.0324	0.09	-1.0764	-0.54	0.1332	1.2924	2.9736	2.8512	1.7856	2.34
2011	6	28	0	16	30	12.523	83.477	-1.1952	-0.4032	-3.0744	-0.504	0.0504	0.0432	-3.3048	-7.5132	-0.6336	4.5
2011	6	28	3	16	30	11.028	86.311	-1.692	-0.414	-3.366	-0.4788	-0.0252	1.0656	-2.3148	-2.9628	2.6388	0.4788
2011	6	28	6	16	50	13.493	79.589	0.504	0.018	-2.61	-0.4536	-0.018	3.2904	-0.8856	1.4256	8.442	3.6468
2011	6	28	9	16	30	20.799	57.132	19.843	3.366	4.8564	1.6848	0.2088	20.351	12.337	30.762	39.827	4.9716
2011	7	5	18	16	30	16.095	79.381	2.0196	0.5976	-2.2716	0.1512	-0.0036	4.7196	1.9512	-2.3688	7.7112	0.2304
2011	7	5	21	16	30	14.801	85.546	0.7308	0.3708	-2.3652	-0.1764	-0.0432	0.036	-4.8168	1.9764	-1.5804	4.2048
2011	7	6	0	16	30	13.493	88.132	0.954	0.1764	-2.3688	-0.3132	-0.126	2.4768	-2.5164	-3.636	3.582	2.4624
2011	7	6	3	16	30	13.566	87.905	1.368	0.27	-1.1412	-0.0612	0.09	-0.45	-0.9252	1.4004	-3.4416	-2.1744
2011	7	6	6	16	51	15.213	79.804	0.0036	0.1872	-3.2796	-0.1224	0.1224	3.8016	0.4032	2.07	7.668	-3.2328
2011	7	6	9	16	30	24.023	52.634	16.88	4.1688	5.112	1.9764	0.198	13.518	9.324	21.78	23.605	5.1876
2011	7	6	12	16	30	25.331	49.579	22.255	4.4712	5.5836	-0.1944	0.1332	10.922	3.78	16.978	21.91	1.9116
2011	7	6	15	16	30	22.44	57.955	27.961	5.652	8.2332	1.5588	0.2556	10.073	10.055	30.078	18.749	4.1796
2011	7	6	18	16	30	22.283	59.317	19.192	4.428	4.8924	0.4248	0.1296	6.0444	3.6576	14.281	11.905	5.544
2011	7	6	21	16	30	17.217	79.314	5.2956	0.7524	1.0548	0.234	-0.1728	-2.2608	-1.0368	5.5476	-4.8924	0.0756
2011	7	7	0	16	30	14.488	85.124	1.098	0.2772	1.3248	-0.3096	0.0504	-2.0448	-4.392	0.2016	-0.8856	6.8544
2011	7	7	3	16	30	13.689	88.693	1.3572	-0.0036	-0.1548	-0.4896	-0.054	0.2088	-5.3532	-5.688	0.0504	2.9088
2011	7	7	6	17	1	16.33	86.019	0.7272	0	-1.1916	-0.8064	-0.18	1.5984	-1.98	-1.836	3.7764	-1.3392
2011	7	7	9	16	30	27.796	42.868	23.4	5.0652	10.256	1.1736	0.3708	24.178	12.449	28.346	49.064	6.4548
2011	7	7	15	16	30	26.375	42.393	37.242	9.2124	12.038	0.4716	0.6408	13.694	18.655	40.082	25.409	0.3564
2011	7	7	18	16	30	23.572	49.83	18.904	3.7116	6.0372	0.2052	0.2916	3.4884	5.9832	19.346	6.5376	0.2628
2011	7	7	21	16	30	18.79	70.639	8.9028	2.8224	2.43	-0.1116	0.0756	-4.4892	-3.222	6.102	-7.9776	2.124
2011	7	8	0	16	30	15.272	78.715	2.0052	0.2736	3.708	-0.1584	-0.126	-6.8652	2.1888	8.2044	-10.102	3.7296
2011	7	8	3	16	30	14.311	82.104	0.9072	0.4752	2.466	-0.0792	-0.1512	-2.2824	-1.206	-0.108	-5.3748	5.0508
2011	7	8	6	16	50	16.938	80.29	0.7668	0.0864	3.3948	-0.5544	-0.2088	-1.5876	0.36	0.972	-4.0536	2.16
2011	7	8	9	16	30	26.365	52.021	21.053	4.1724	10.393	0.5364	0.306	6.7716	8.9892	21.632	13.583	-2.4012
2011	7	8	12	16	30	29.942	41.393	34.628	7.9164	12.607	-0.5688	0.4896	13.565	8.8128	40.381	25.758	6.9264
2011	7	8	15	16	30	26.257	51.612	26.575	4.4604	7.9164	0.504	0.3852	4.6476	0.2412	35.683	10.055	-0.6516
2011	7	8	18	16	30	25.277	54.405	22.99	4.1256	7.452	0.3672	0.3024	6.9588	2.5092	23.375	12.895	-1.5948
2011	7	8	21	16	30	21.23	76.494	15.502	4.4568	5.5296	-1.728	0.0252	-1.3572	-2.2608	21.809	-4.3632	2.7036
2011	7	9	0	16	30	17.8	85.318	2.178	0.5796	6.8004	-0.0216	-0.1908	-2.0592	-10.199	-1.9152	-3.1824	-1.5408
2011	7	9	3	16	30	17.207	87.707	0.9576	0.2664	4.3956	-0.126	-0.162	-4.8564	-6.2604	-4.7232	-6.2496	6.2532
2011	7	9	6	17	1	20.505	80.746	-0.108	-0.7308	4.1256	-1.1664	-0.2088	-2.8008	-6.876	-5.2128	-10.49	3.0168
2011	7	9	12	16	30	24.665	62.291	21.856	4.3812	8.9064	0.6444	-0.018	4.4388	4.1256	21.946	7.8804	3.7944
2011	7	9	15	16	30	29.55	42.334	30.568	6.4728	11.102	-0.2304	0.3204	9.3096	5.8428	36.04	16.283	-1.782
2011	7	9	18	16	30	19.946	88.416	-0.8064	-0.0648	9.5004	-0.0684	0.0612	3.2112	3.3732	1.782	5.76	9.7452
2011	7	9	21	16	30	16.82	98.407	-0.6876	0.0864	-2.0952	-0.18	-0.0432	-1.8972	-3.978	-1.5732	-5.9292	8.0712
2011	7	10	0	16	30	15.615	97.696	-0.6156	-1.4796	-3.564	-0.81	-0.1224	-22.086	-14.447	-8.9712	-32.436	5.7996
2011	7	10	3	16	30	15.34	96.241	0.4176	0.0792	-2.4372	0.108	0.0216	-8.0496	-3.204	-7.236	-15.034	10.015
2011	7	10	6	16	52	17.344	96.748	-0.3204	-0.0288	-3.942	0.288	-0.1656	4.572	-2.6496	-2.0124	9.3852	4.5432
2011	7	10	9	16	30	24.719	75.397	4.9896	0.5796	1.2636	2.9412	0.0324	33.322	15.804	0.9504	63.432	24.664
2011	7	10	12	16	30	22.205	90.562	1.8108	0.1116	1.1556	0.8568	-0.1692	15.246	-2.808	2.4588	28.602	16.751
2011	7	10	15	16	30	23.41	89.674	2.2248	0.1224	0.558	0.7308	0.2268	36.652	-0.3852	4.482	73.642	20.045
2011	7	10	18	16	30	21.793	90.13	0.4284	0.2736	-2.3868	-0.1872	-0.0072	20.164	5.6484	-2.3364	41.436	17.334
2011	7	10	21	16	30	17.824	95.727	1.278	0.0576	-2.304	-1.368	-0.0648	4.752	-2.2212	2.1348	9.6084	13.806
2011	7	11	0	16	30	15.864	95.473	0.2772	0.1728	-1.9656	-0.9504	0.0144	2.4804	-8.4564	-5.5008	6.2676	6.0192
2011	7	11	3	16	30	14.35	93.276	-0.5904	-0.2592	-3.9168	-0.882	-0.0396	5.742	-2.9088	-4.986	11.135	2.8008
2011	7	11	6	16	41	16.624	92.459	0.9252	-0.0324	-3.1428	-0.9216	0.054	4.0716	-7.9596	-10.001	7.5924	5.6664
2011	7	11	9	16	30	22.186	70.698	7.2792	0.5364	-1.1376	0.7596	0.1152	25.33	6.0192	5.2488	48.377	9.702
2011	7	11	12	16	30	27.086	52.518	21.053	4.6512	6.6888	2.5596	0.2592	47.034	25.578	51.149	93.794	19.94
2011	7	11	15	16	30	21.514	71.83	3.8844	1.8108	-1.0764	0.4644	0	11.578	11.938	27.13	24.106	8.856
2011	7	11	18	16	30	17.712	95.391	0.0972	0.0432	-1.818	-0.2808	-0.126	2.0196	-6.3648	-2.1384	4.2768	5.6016
2011	7	11	21	16	30	15.713	96.147	0.6696	0.1836	-1.5444	0.1296	0.0936	2.8188	-1.0584	-5.7168	5.0652	7.848
2011	7	12	0	16	30	14.816	95.159	3.6684	0.2988	-0.108	-0.27	-0.0288	-2.5416	-2.9736	-1.5948	-3.4416	6.0624
2011	7	12	3	16	30	14.987	95.238	1.1664	-0.4068	-1.2852	-0.8568	-0.144	-21.15	-4.6584	-4.7268	-36.234	1.476
2011	7	12	6	16	50	14.37	102.69	NaN	NaN	NaN	NaN	NaN	NaN	NaN	NaN	NaN	NaN
2011	7	12	9	16	30	14.478	105.13	NaN	NaN	NaN	NaN	NaN	NaN	NaN	NaN	NaN	NaN
2011	7	12	12	16	30	14.566	116.83	NaN	NaN	NaN	NaN	NaN	NaN	NaN	NaN	NaN	NaN
2011	7	12	15	16	30	18.839	100.18	NaN	NaN	NaN	NaN	NaN	NaN	NaN	NaN	NaN	NaN
2011	7	12	18	16	30	14.958	112.19	NaN	NaN	NaN	NaN	NaN	NaN	NaN	NaN	NaN	NaN
2011	7	12	21	16	30	13.179	98.805	NaN	NaN	NaN	NaN	NaN	NaN	NaN	NaN	NaN	NaN
2011	7	13	0	16	30	13.527	95.581	NaN	NaN	NaN	NaN	NaN	NaN	NaN	NaN	NaN	NaN
2011	7	13	3	16	30	12.292	92.064	NaN	NaN	NaN	NaN	NaN	NaN	NaN	NaN	NaN	NaN
2011	7	13	6	16	50	13.547	90.232	NaN	NaN	NaN	NaN	NaN	NaN	NaN	NaN	NaN	NaN
2011	7	13	9	16	30	13.733	88.125	NaN	NaN	NaN	NaN	NaN	NaN	NaN	NaN	NaN	NaN
2011	7	13	12	16	30	15.953	87.803	NaN	NaN	NaN	NaN	NaN	NaN	NaN	NaN	NaN	NaN
2011	7	13	15	16	30	16.325	76.188	NaN	NaN	NaN	NaN	NaN	NaN	NaN	NaN	NaN	NaN
2011	7	13	18	16	30	14.762	76.607	NaN	NaN	NaN	NaN	NaN	NaN	NaN	NaN	NaN	NaN
2011	7	13	21	16	30	12.4	81.095	NaN	NaN	NaN	NaN	NaN	NaN	NaN	NaN	NaN	NaN
2011	7	14	0	16	30	9.107	84.749	1.2708	0.018	-0.5364	0.0324	0.0828	41.195	-0.9252	0.396	7.4412	1.5732
2011	7	14	3	16	30	7.775	84.724	1.6632	0.126	-0.378	-0.0612	-0.0072	36.004	-0.2736	-0.4068	5.3316	0.3024
2011	7	14	6	16	51	10.048	87.4	2.0052	0.432	-0.0864	-0.27	-0.0216	53.644	0.6444	3.7944	7.6284	5.0688
2011	7	14	9	16	30	24.15	49.017	24.548	2.5956	5.778	1.5336	0.1224	330.21	4.4748	5.9976	50.504	4.6872
2011	7	14	12	16	30	26.679	42.503	55.375	8.3808	16.02	6.2712	0.5328	765.15	22.082	22.442	119.44	13.457
2011	7	14	15	16	30	19.108	48.991	26.399	3.6324	4.6656	1.1088	0.2664	163.44	11.167	19.22	25.502	3.9384
2011	7	14	18	16	30	16.555	54.421	13.082	1.9368	1.602	0.4284	0.27	100.36	2.2968	5.7744	15.059	3.1932
2011	7	14	21	16	30	12.606	78.019	0.7488	0.4932	-1.6524	-0.1044	-0.0468	17.129	2.2536	-0.5976	-0.3564	5.094
2011	7	15	0	16	30	9.744	80.246	1.3932	0.3132	-1.9008	0.0216	0.072	30.056	-4.302	-0.6696	3.0888	2.0448
2011	7	15	3	16	30	9.48	83.604	0.9612	0.0504	-1.458	-0.4752	-0.0792	4.4604	-0.0036	1.2996	1.6272	3.474
2011	7	15	6	16	50	11.812	81.805	1.7784	0.0072	-1.6812	-0.2088	0.0756	21.676	-1.6272	-1.5336	3.06	2.0484
2011	7	15	9	16	30	16.84	68.206	7.92	0.648	-0.7488	0.3312	0.0468	62.539	2.5884	4.932	10.12	3.1716
2011	7	15	12	16	30	19.005	61.753	16.042	1.692	0.486	0.8136	0.0684	109.02	5.4468	7.8624	15.26	6.6528
2011	7	15	15	16	30	22.847	58.015	24.365	3.1176	3.6468	1.4832	0.2412	137.62	11.632	14.137	20.47	0.7416
2011	7	15	18	16	30	16.266	83.601	1.098	-0.0216	-2.2536	0.1188	-0.0432	33.563	3.2328	2.3616	5.4396	6.3756
2011	7	15	21	16	30	14.992	91.646	-1.4292	-0.2196	-3.6828	-0.432	-0.0036	6.912	-7.0416	2.952	0.5112	0.918
2011	7	16	0	16	30	12.895	91.356	-0.0108	-0.1908	-1.6704	-0.054	-0.0612	2.1564	-3.4056	0.2412	-0.4284	2.2068
2011	7	16	3	16	30	12.332	91.988	0.0972	-0.0684	-1.0764	-0.0468	-0.0252	-26.291	-0.6876	0.8604	-3.9636	-1.53
2011	7	16	6	17	1	13.336	91.42	0.3888	-0.0756	-0.6264	-0.108	-0.0252	10.98	-1.7424	1.5192	2.0484	1.6776
2011	7	16	9	16	30	16.281	88.196	1.746	-0.126	0.2196	0.4104	0.0288	106.16	-0.828	2.3328	17.705	2.5164
2011	7	16	12	16	30	17.266	87.731	3.3732	-0.0648	0.18	0.4644	0.1008	110.07	-1.3752	3.0312	15.869	3.1068
2011	7	16	15	16	30	17.976	91.091	5.4468	0.4932	2.5524	1.2564	0.1404	129.02	2.844	5.9292	19.753	8.3664
2011	7	16	18	16	30	15.997	85.192	2.9844	0.3168	-0.0288	-0.288	0.0648	113.49	2.7684	2.232	17.546	5.7636
2011	7	16	21	16	30	13.674	89.821	2.0052	-0.0072	-0.9936	-0.4788	-0.0108	54.439	-2.0088	0.468	6.3072	4.5828
2011	7	17	0	16	30	11.391	89.616	1.6416	-0.0216	-0.4464	-0.4716	-0.1044	34.416	-2.5488	-0.3888	6.0372	0.6984
2011	7	17	3	16	30	11.376	91.066	1.8576	0.2952	-0.1728	-0.1728	0.0468	31.277	-0.774	1.8612	3.7368	2.4264
2011	7	17	6	16	40	13.424	89.594	2.4228	0.1656	-0.5436	0.2016	0.0576	51.782	2.8944	1.836	9.7884	5.2668
2011	7	17	9	16	30	16.261	80.889	5.3316	0.3492	0.7272	0.6408	0.1188	137.06	3.4056	3.9708	20.696	5.9976
2011	7	17	12	16	30	19.192	74.051	10.656	1.0584	2.5632	1.494	0.2412	234.3	7.7868	6.5952	35.212	3.4128
2011	7	17	15	16	30	19.397	69.217	16.517	2.3508	3.7944	1.3752	0.3204	239.71	11.268	14.897	38.012	3.8484
2011	7	17	18	16	30	17.668	78.556	3.7296	0.3168	-1.5228	-0.2664	0.0612	84.596	1.5552	5.5836	14.465	5.7024
2011	7	17	21	16	30	15.615	89.4	1.314	-0.0936	-3.8376	-1.4148	-0.126	24.8	-6.9624	0.8316	5.7996	3.906
2011	7	18	0	16	30	12.778	90.153	0.8748	0.072	-1.3932	-0.4788	0.0288	10.825	2.5524	-0.5292	3.9132	5.5296
2011	7	18	3	16	30	11.151	90.195	-0.2484	-0.1008	-2.124	-0.486	-0.0432	8.6796	-7.47	-0.684	1.0188	-1.4616
2011	7	18	6	16	41	13.934	90.507	0.7056	0.2052	-1.7748	-0.3708	-0.0108	53.629	3.6108	0.9828	7.7184	1.7856
2011	7	18	9	16	30	26.537	50.777	25.747	3.2364	5.778	4.0932	0.4284	349.97	14.134	15.217	54.223	12.301
2011	7	18	12	16	30	25.121	54.937	35.896	5.2488	6.7788	4.104	0.4104	244.52	21.118	25.877	37.012	11.286
2011	7	18	15	16	30	23.812	50.947	26.143	4.8996	3.3408	1.4796	0.2196	178.28	10.645	22.691	26.964	5.4144
2011	7	18	18	16	30	20.872	56.633	13.14	2.2104	-0.468	-0.0828	0.0324	82.195	5.1192	10.004	11.822	1.638
2011	7	18	21	16	30	17.521	69.725	2.1636	0.6696	-2.808	-0.3312	-0.0648	166.97	-0.738	4.0932	25.844	2.4948
2011	7	19	0	16	30	14.909	81.446	-2.9664	-0.5472	-3.726	-0.6876	-0.1152	-62.208	-1.5444	1.4292	-6.8148	3.744
2011	7	19	3	16	30	14.738	84.968	-1.4724	-0.702	-4.5	-0.5328	-0.072	-29.48	-6.5124	-0.2952	-2.8008	1.4292
2011	7	19	6	16	32	17.124	82.567	-0.36	-0.1584	-4.194	-0.2304	-0.0468	54.475	-2.4768	1.9548	9.5688	2.412
2011	7	19	9	16	30	18.246	87.837	-5.1084	-0.9504	-5.0832	0.0324	-0.0792	51.682	-3.4164	-0.5076	7.884	4.0248
2011	7	19	12	16	30	18.187	85.929	1.6236	-0.3348	-2.862	0.0324	0.108	53.05	1.8864	1.0296	7.6464	4.7412
2011	7	19	15	16	30	20.789	NaN	NaN	NaN	NaN	NaN	NaN	NaN	NaN	NaN	NaN	NaN
2011	7	19	18	16	30	19.956	NaN	NaN	NaN	NaN	NaN	NaN	NaN	NaN	NaN	NaN	NaN
2011	7	19	21	16	30	15.997	NaN	NaN	NaN	NaN	NaN	NaN	NaN	NaN	NaN	NaN	NaN
2011	7	20	0	16	30	13.125	NaN	NaN	NaN	NaN	NaN	NaN	NaN	NaN	NaN	NaN	NaN
2011	7	20	3	16	30	11.597	NaN	NaN	NaN	NaN	NaN	NaN	NaN	NaN	NaN	NaN	NaN
2011	7	20	6	16	50	13.919	NaN	NaN	NaN	NaN	NaN	NaN	NaN	NaN	NaN	NaN	NaN
2011	7	20	12	16	30	26.684	NaN	NaN	NaN	NaN	NaN	NaN	NaN	NaN	NaN	NaN	NaN
2011	7	20	15	16	30	25.052	NaN	NaN	NaN	NaN	NaN	NaN	NaN	NaN	NaN	NaN	NaN
2011	7	20	18	16	30	21.495	NaN	NaN	NaN	NaN	NaN	NaN	NaN	NaN	NaN	NaN	NaN
2011	7	20	21	16	30	17.197	NaN	NaN	NaN	NaN	NaN	NaN	NaN	NaN	NaN	NaN	NaN
2011	7	21	0	16	30	16.379	NaN	NaN	NaN	NaN	NaN	NaN	NaN	NaN	NaN	NaN	NaN
2011	7	21	3	16	30	16.06	NaN	NaN	NaN	NaN	NaN	NaN	NaN	NaN	NaN	NaN	NaN
2011	7	21	6	16	41	17.006	NaN	NaN	NaN	NaN	NaN	NaN	NaN	NaN	NaN	NaN	NaN
2011	7	21	9	16	30	19.726	NaN	NaN	NaN	NaN	NaN	NaN	NaN	NaN	NaN	NaN	NaN
2011	7	21	12	16	30	20.735	NaN	NaN	NaN	NaN	NaN	NaN	NaN	NaN	NaN	NaN	NaN
2011	7	21	15	16	30	20.892	114.6	-1.9548	-0.5436	-3.4272	0.522	0.0612	85.14	2.1672	6.2676	11.498	10.325
2011	7	21	18	16	30	19.549	119.13	-0.0504	-0.1296	-1.6416	-1.3068	-0.1512	67.572	-3.2112	2.5848	10.372	9.9108
2011	7	21	21	16	30	18.123	NaN	NaN	NaN	NaN	NaN	NaN	NaN	NaN	NaN	NaN	NaN
2011	7	22	0	16	30	17.369	NaN	NaN	NaN	NaN	NaN	NaN	NaN	NaN	NaN	NaN	NaN
2011	7	22	3	16	30	16.105	NaN	NaN	NaN	NaN	NaN	NaN	NaN	NaN	NaN	NaN	NaN
2011	7	24	18	16	30	19.652	58.789	NaN	NaN	NaN	NaN	NaN	NaN	NaN	NaN	NaN	NaN
2011	7	24	21	16	30	14.409	71.228	NaN	NaN	NaN	NaN	NaN	NaN	NaN	NaN	NaN	NaN
[truncated: 8,376 more rows]
