# Supplementary material for: Interannual and Seasonal Dynamics of Volatile Organic Compound Fluxes From the Boreal Forest Floor
Source: Front Plant Sci. 2019 Feb 22;10:191. doi: 10.3389/fpls.2019.00191 (PMC6395408; doi:10.3389/fpls.2019.00191)
Supplement: Supplementary file 2 [file Data_Sheet_2.CSV]

2010	4	20	0	53	30	-1.553	91.417	-2.3076	-0.5508	-2.2032	-0.09	-0.0576	-26.572	-1.4544	-2.8584	-5.4	-0.0288
2010	4	20	2	34	0	-2.543	93.766	-3.42	-0.648	-2.0232	-0.1872	-0.2376	-47.974	-3.1752	-5.0328	-10.786	0.0576
2010	4	20	3	53	30	-3.013	94.376	-3.222	-0.882	-2.3652	-0.0288	0.0072	-44.712	-0.7488	-1.7712	-8.0028	-1.4292
2010	4	20	5	34	0	-2.96	94.063	-1.6848	-0.4428	-1.5588	-0.1656	-0.0324	-33.152	-2.07	-2.0628	-7.596	-0.7092
2010	4	20	6	53	30	-1.762	92.911	-3.294	-0.4932	-1.9224	-0.3132	0.0216	-42.095	0.3708	-4.9968	-7.2216	0.1548
2010	4	20	8	34	0	2.758	77.445	-2.4588	-0.2196	-1.1088	-0.0288	-0.198	5.8032	-2.3688	-0.5148	0.9972	0.4464
2010	4	20	9	53	31	5.115	57.251	-1.5516	-0.3636	-1.5624	-0.1008	-0.1512	17.701	-6.1452	2.898	3.978	-0.7848
2010	4	20	11	34	0	7.172	51.037	-3.0492	0.2412	-0.0144	0.126	-0.1656	9.0576	0.1152	6.5412	1.9764	-0.1728
2010	4	20	12	53	30	7.967	45.459	-2.3148	0.3276	-0.702	0.126	-0.0036	12.528	0.5832	8.3268	2.6244	1.1556
2010	4	20	14	34	0	7.768	49.39	-2.9232	0	-0.288	0.3348	0.0108	2.952	3.5316	9.036	-0.3888	2.4192
2010	4	20	15	53	30	7.594	52.484	NaN	NaN	NaN	NaN	NaN	NaN	NaN	NaN	NaN	NaN
2010	4	20	18	53	31	2.283	76.413	-6.1452	0.5904	-0.7092	0.2376	-0.1224	-60.595	-5.382	-3.0456	-12.265	0.3672
2010	4	20	20	34	0	-0.166	91.678	-8.658	-2.3364	-2.6532	0.2088	-0.1512	15.422	2.1384	15.944	1.7064	1.5264
2010	4	20	21	53	31	-1.359	101.66	NaN	NaN	NaN	NaN	NaN	NaN	NaN	NaN	NaN	NaN
2010	4	20	23	34	0	-2.291	102.13	-7.3548	-1.7352	-3.2508	-0.018	0.0288	13.352	-0.4572	7.4232	2.3004	0.36
2010	4	21	0	53	31	-2.703	100.3	NaN	NaN	NaN	NaN	NaN	NaN	NaN	NaN	NaN	NaN
2010	4	21	2	34	0	-3.295	100.28	NaN	NaN	NaN	NaN	NaN	NaN	NaN	NaN	NaN	NaN
2010	4	21	3	53	31	-3.246	97.455	NaN	NaN	NaN	NaN	NaN	NaN	NaN	NaN	NaN	NaN
2010	4	21	5	34	0	-2.218	94.532	NaN	NaN	NaN	NaN	NaN	NaN	NaN	NaN	NaN	NaN
2010	4	21	6	53	30	-0.22	89.715	NaN	NaN	NaN	NaN	NaN	NaN	NaN	NaN	NaN	NaN
2010	4	21	8	34	0	3.476	76.838	NaN	NaN	NaN	NaN	NaN	NaN	NaN	NaN	NaN	NaN
2010	4	21	12	53	30	6.803	57.966	NaN	NaN	NaN	NaN	NaN	NaN	NaN	NaN	NaN	NaN
2010	4	21	18	53	30	4.17	72.702	NaN	NaN	NaN	NaN	NaN	NaN	NaN	NaN	NaN	NaN
2010	4	21	20	34	0	3.112	71.699	NaN	NaN	NaN	NaN	NaN	NaN	NaN	NaN	NaN	NaN
2010	4	21	21	53	31	1.968	80.323	NaN	NaN	NaN	NaN	NaN	NaN	NaN	NaN	NaN	NaN
2010	4	21	23	34	0	1.551	78.264	NaN	NaN	NaN	NaN	NaN	NaN	NaN	NaN	NaN	NaN
2010	4	22	0	53	31	1.575	77.445	NaN	NaN	NaN	NaN	NaN	NaN	NaN	NaN	NaN	NaN
2010	4	22	2	34	0	1.308	80.049	NaN	NaN	NaN	NaN	NaN	NaN	NaN	NaN	NaN	NaN
2010	4	22	3	53	30	1.003	80.823	NaN	NaN	NaN	NaN	NaN	NaN	NaN	NaN	NaN	NaN
2010	4	22	5	34	0	1.347	76.309	NaN	NaN	NaN	NaN	NaN	NaN	NaN	NaN	NaN	NaN
2010	4	22	6	53	30	2.167	73.83	NaN	NaN	NaN	NaN	NaN	NaN	NaN	NaN	NaN	NaN
2010	4	22	11	34	0	7.696	57.392	NaN	NaN	NaN	NaN	NaN	NaN	NaN	NaN	NaN	NaN
2010	4	22	12	53	30	8.554	55.787	NaN	NaN	NaN	NaN	NaN	NaN	NaN	NaN	NaN	NaN
2010	4	22	14	34	0	7.919	56.1	NaN	NaN	NaN	NaN	NaN	NaN	NaN	NaN	NaN	NaN
2010	4	22	18	53	31	4.504	68.794	NaN	NaN	NaN	NaN	NaN	NaN	NaN	NaN	NaN	NaN
2010	4	22	20	34	0	3.19	77.068	NaN	NaN	NaN	NaN	NaN	NaN	NaN	NaN	NaN	NaN
2010	4	22	21	53	30	1.725	85.53	NaN	NaN	NaN	NaN	NaN	NaN	NaN	NaN	NaN	NaN
2010	4	22	23	34	0	0.416	93.895	NaN	NaN	NaN	NaN	NaN	NaN	NaN	NaN	NaN	NaN
2010	4	23	0	53	30	-0.836	101.54	-8.0496	-1.8684	-3.7728	-0.2916	-0.1332	-77.472	-1.1808	-5.8392	-12.924	-1.0656
2010	4	23	2	34	0	-1.718	103.78	-3.8592	-1.0476	-3.0312	-0.3636	-0.1332	-18.047	-3.1968	-2.6892	-3.2724	1.9044
2010	4	23	3	53	31	-1.82	105.59	-6.9696	-1.4616	-3.708	-0.324	-0.0936	-24.934	0.3816	-8.4924	-5.7276	1.08
2010	4	23	5	34	0	-0.569	101.39	-7.6716	-1.6344	-2.844	-0.1908	-0.18	-13.021	-4.5036	-8.028	-0.7092	1.6092
2010	4	23	6	53	30	0.43	99.415	-4.0572	-0.2412	-2.8872	-0.0252	-0.2592	15.606	-0.648	-9.432	3.2832	1.8936
2010	4	23	8	34	0	1.526	95.45	-3.2184	0.3492	-1.3896	0.0936	-0.1548	9.3096	-2.4624	-2.358	0.4824	-0.1152
2010	4	23	9	53	31	2.753	90.112	-8.1792	-6.7932	-4.77	-0.0144	-0.0612	18.241	-1.8072	-2.214	2.9232	1.5336
2010	4	23	11	34	0	3.112	82.544	-9.864	-14.224	-4.8168	-0.2916	-0.0828	6.5124	-6.7284	4.3488	1.4004	-0.7812
2010	4	23	12	53	30	5.95	66.211	NaN	NaN	NaN	NaN	NaN	NaN	NaN	NaN	NaN	NaN
2010	4	23	14	34	0	5.101	66.218	-3.582	1.5804	-0.5508	0.0468	0.0936	23.544	-0.7164	8.3016	4.788	1.1232
2010	4	23	15	53	30	4.742	69.702	-3.1788	1.3248	-1.278	0.2052	-0.2124	34.103	-0.7776	4.266	6.4944	2.1744
2010	4	23	17	34	1	4.325	71.816	NaN	NaN	NaN	NaN	NaN	NaN	NaN	NaN	NaN	NaN
2010	4	23	18	53	32	2.414	86.773	NaN	NaN	NaN	NaN	NaN	NaN	NaN	NaN	NaN	NaN
2010	4	23	20	34	0	-0.113	94.182	-3.978	-0.8028	-2.4948	-0.342	-0.1944	-27.706	-3.24	-1.2528	-9.8208	2.3148
2010	4	23	21	53	30	-0.918	97.596	-2.5452	-0.9144	-3.1752	-0.2952	-0.1584	-22.594	-2.7324	-2.808	-3.834	-0.5328
2010	4	23	23	34	1	-1.907	98.068	-2.3688	-0.5724	-2.3436	-0.1692	-0.1404	8.0388	0.3636	-5.8896	-0.216	1.1628
2010	4	24	0	53	32	-2.271	97.238	-3.6936	-0.8316	-3.3156	-0.0648	-0.1728	-1.6956	0.3924	-7.272	-0.3852	0.1476
2010	4	24	2	34	0	-3.421	98.872	-3.9492	-1.008	-2.1456	-0.1368	-0.0612	1.494	1.7244	2.1744	-0.7452	-0.792
2010	4	24	3	53	33	-3.542	97.664	-2.9268	-0.7992	-2.8296	-0.2124	-0.1548	0.522	-5.1336	-3.636	1.0548	0.81
2010	4	24	5	34	0	-2.819	93.82	-1.1376	-0.1188	-1.7892	-0.162	-0.1728	9.0036	-0.3636	-1.7172	0.4176	-0.5436
2010	4	24	6	53	33	0.28	83.565	-1.8576	0.45	-1.62	0.018	-0.1548	23.71	-1.9224	1.9008	4.4856	0.5508
2010	4	24	8	34	0	3.719	69.31	-3.7512	0.2196	-1.6092	-0.1224	-0.018	32.396	-2.3472	0.4248	6.8076	0.5004
2010	4	24	9	53	32	3.84	59.3	-1.2492	2.5416	-0.5364	0.3204	0.0324	57.236	1.4256	7.1352	12.611	2.1636
2010	4	24	11	34	0	3.811	57.114	-1.4436	2.628	0.3168	0.3168	-0.0792	41.31	0.0864	9.306	7.9056	0.7308
2010	4	24	12	53	31	3.282	60.5	-2.3472	2.3004	-0.7596	0.3888	-0.0504	57.085	-0.4932	8.046	11.466	1.4832
2010	4	24	14	34	0	2.986	64.367	-5.4324	-4.9068	-1.944	-0.1476	-0.1188	28.433	-1.8144	10.303	6.3324	0.63
2010	4	24	15	53	33	2.385	65.382	-3.8016	-0.3564	-1.7532	-0.0036	-0.0432	46.739	2.016	3.204	10.12	1.8504
2010	4	24	17	34	1	2.467	65.744	-2.0988	0.0864	-1.2312	0.09	-0.1764	38.07	1.3428	4.662	7.6932	-0.4608
2010	4	24	18	53	34	2.477	63.808	-2.682	0.0648	-1.6776	-0.1692	0.1152	45.889	0.0684	1.5336	9.1512	-0.792
2010	4	24	20	34	0	0.687	71.228	-4.1508	-0.8676	-1.7208	-0.054	-0.0252	24.617	2.6244	0.9108	5.9508	-0.2484
2010	4	24	21	53	32	-1.481	84.08	-3.0024	-0.6768	-2.3796	-0.216	-0.0468	-3.222	-4.8204	-6.8004	0.8424	1.962
2010	4	24	23	34	0	-2.121	87.869	-1.9188	-0.3204	-1.4292	-0.09	-0.1656	21.748	-1.9044	3.132	5.4432	-0.6516
2010	4	25	0	53	31	-1.743	85.288	-5.4144	-0.8316	-2.3904	-0.2016	-0.1836	28.264	-0.3276	-5.2164	6.624	0.378
2010	4	25	2	34	0	-1.883	82.121	-4.5792	-0.9	-1.9908	-0.0792	-0.0756	13.363	-2.268	2.2464	2.4732	0.7452
2010	4	25	3	53	34	-2.732	84.913	-3.78	-0.8064	-2.538	-0.324	-0.09	38.808	-0.522	-1.1196	7.6464	1.9224
2010	4	25	5	34	1	-2.882	86.912	-1.8252	0.0648	-1.2996	-0.018	-0.036	22.752	-4.0104	-2.5524	5.0436	0.972
2010	4	25	6	53	34	-0.947	79.854	-3.2544	-0.0972	-2.0088	0.0396	-0.054	45.248	-0.2556	0.6408	9.396	1.2024
2010	4	25	8	34	0	4.567	52.593	-2.7792	0.9072	-0.9396	0.252	0.09	59.71	0.8244	4.7628	12.06	0.252
2010	4	25	9	53	31	9.306	39.075	-3.348	3.9096	0.594	0.6444	-0.1116	144.4	1.314	15.253	28.577	3.6684
2010	4	25	11	34	1	8.137	39.395	-2.6712	3.4812	0.7056	0.6084	-0.0504	75.136	1.2708	14.461	15.808	2.4876
2010	4	25	12	53	34	9.354	37.589	0.5112	6.7536	3.8412	1.5984	0.0216	171.86	7.7976	27.857	35.104	2.988
2010	4	25	14	34	0	9.286	39.647	-6.6312	-3.9168	-0.3708	0.3924	0.0936	82.051	3.1428	14.454	18.22	3.4632
2010	4	25	15	53	32	9.713	39.552	-1.89	2.4516	1.35	0.7848	-0.1908	136.93	3.5424	18.511	26.942	2.0376
2010	4	25	17	34	0	8.661	44.471	-3.2184	1.4688	0.0684	0.3888	-0.0396	96.71	-0.8136	11.347	18.32	3.8232
2010	4	25	20	34	0	1.255	67.952	-6.3252	-0.864	-2.4264	-0.0792	0.0108	33.523	-2.4768	0.0756	4.5504	1.5876
2010	4	25	21	53	32	-0.021	75.153	-4.8168	-0.2448	-2.7684	-0.2556	-0.1152	-14.494	-1.4328	0.9468	-4.2264	0.9612
2010	4	25	23	34	0	-0.608	78.065	-5.3748	-0.594	-2.178	-0.3492	0.054	-16.013	-2.646	1.1016	0.1836	1.9116
2010	4	26	0	53	30	-1.476	82.596	-9.198	-1.3824	-3.3084	-0.342	-0.072	-29.07	-4.7268	-10.962	-8.6076	-0.1152
2010	4	26	2	34	0	-2.131	86.768	-7.1244	-1.3032	-3.1392	-0.2124	-0.0576	7.6896	1.4436	-4.5	0.2772	0.5652
2010	4	26	3	53	32	-2.475	87.565	-7.398	-1.1556	-3.4632	-0.2376	0.0288	31.939	-3.3156	-5.832	6.5628	1.44
2010	4	26	5	34	0	-2.194	88.597	-4.5612	-0.8316	-2.592	-0.252	-0.126	15.214	-2.5848	2.7828	5.4828	1.872
2010	4	26	6	53	30	0.484	79.277	-4.5036	-0.234	-3.5208	-0.3312	-0.2304	34.009	-3.1356	-1.0872	8.3088	0.1404
2010	4	26	8	34	0	6.89	56.71	-11.225	-6.4656	-5.0724	-0.2196	-0.0252	51.696	0.4608	4.3632	10.919	-0.054
2010	4	26	9	53	33	11.881	42.999	-5.4864	-0.45	0.6336	1.1376	0.072	252.71	0.8424	22.748	53.824	4.4928
2010	4	26	11	34	0	10.95	42.135	-1.386	4.1004	1.7208	0.7992	-0.0108	127	1.8756	18.835	25.157	1.026
2010	4	26	12	53	31	12.065	42.849	3.9816	8.8704	6.6024	2.1276	0.1116	326.59	7.542	38.862	69.53	6.7068
2010	4	26	14	34	0	13.21	40.195	-4.878	2.4012	1.8	0.7956	-0.0576	175.93	3.3048	26.975	35.104	1.152
2010	4	26	15	53	30	12.342	41.918	-2.6964	3.2004	2.7252	0.8136	-0.0936	260.65	-1.2276	23.8	57.312	2.9196
2010	4	26	17	34	0	10.538	40.946	-4.7592	1.332	0.6624	0.2268	-0.0648	183.21	-1.1232	17.053	35.82	0.8424
2010	4	26	18	53	32	8.001	49.707	-1.674	0.81	-0.7308	0.4968	-0.144	177.17	-2.5812	8.9784	38.16	2.232
2010	4	26	20	34	0	3.374	66.493	-4.2984	-0.144	-1.7676	-0.1008	-0.2196	60.865	4.734	2.8404	12.121	0.8352
2010	4	26	21	53	33	2.783	70.865	-3.9708	0.18	-2.4012	-0.2808	-0.1224	112.54	-2.6208	5.4432	24.703	1.0764
2010	4	26	23	34	0	2.618	72.186	-5.7708	-0.4104	-2.2572	-0.2124	-0.1548	30.445	-1.5948	1.1916	8.9352	1.6056
2010	4	27	0	53	31	3.486	69.818	-9.0972	-0.7884	-3.3372	-0.0324	-0.1152	128.47	-1.4796	1.6416	24.592	0.4284
2010	4	27	2	34	0	4.504	68.603	-8.4672	-1.3212	-2.43	-0.1908	-0.1908	76.19	-2.6964	5.004	15.21	-0.2412
2010	4	27	3	53	30	3.879	74.33	-9.8532	-1.71	-3.6792	-0.162	-0.2808	86.454	-3.0528	-0.7164	14.134	2.3148
2010	4	27	5	34	0	4.335	73.697	-6.8688	-0.9288	-2.196	0.1296	-0.1152	81.612	-2.8476	6.1632	16.744	1.4904
2010	4	27	6	53	32	5.877	65.642	-5.8176	-0.3276	-2.8368	-0.0324	-0.0972	112.37	-3.222	3.9564	23.342	0.522
2010	4	27	8	34	0	6.371	76.561	-5.6088	1.116	-0.6984	0.3384	-0.1224	103.4	-1.5228	5.6016	21.82	4.1076
2010	4	27	9	58	31	6.454	89.348	NaN	NaN	NaN	NaN	NaN	NaN	NaN	NaN	NaN	NaN
2010	4	27	11	38	20	11.163	82.401	-3.2436	3.5136	1.5408	0.7632	-0.018	158.22	2.2896	6.3504	33.559	3.7908
2010	4	27	12	57	50	12.162	83.658	NaN	NaN	NaN	NaN	NaN	NaN	NaN	NaN	NaN	NaN
2010	4	27	14	38	20	13.205	61.156	-8.1396	-1.9656	0.2232	0.7632	-0.0684	260.91	-4.086	24.322	53.856	4.2336
2010	4	27	15	57	51	11.517	66.099	NaN	NaN	NaN	NaN	NaN	NaN	NaN	NaN	NaN	NaN
2010	4	27	17	37	41	6.774	87.389	-4.1904	0.2448	-0.7812	-0.0468	0.0648	112.33	-5.1768	-2.448	22.385	1.188
2010	4	27	18	57	13	3.491	99.314	NaN	NaN	NaN	NaN	NaN	NaN	NaN	NaN	NaN	NaN
2010	4	27	20	37	40	1.619	92.66	-2.898	-0.2268	-1.944	-0.18	-0.1692	47.844	-3.87	-2.6208	10.742	0.0792
2010	4	27	21	57	11	-1.403	98.382	NaN	NaN	NaN	NaN	NaN	NaN	NaN	NaN	NaN	NaN
2010	4	27	23	37	0	-2.281	96.929	-1.5588	-0.1548	-1.3284	0.0072	-0.09	34.034	-0.342	-4.9176	7.1928	1.9476
2010	4	28	0	56	31	-2.499	96.662	NaN	NaN	NaN	NaN	NaN	NaN	NaN	NaN	NaN	NaN
2010	4	28	2	37	2	-2.902	96.182	NaN	NaN	NaN	NaN	NaN	NaN	NaN	NaN	NaN	NaN
2010	4	28	3	56	33	-3.362	95.836	NaN	NaN	NaN	NaN	NaN	NaN	NaN	NaN	NaN	NaN
2010	4	28	5	36	20	-2.78	92.505	NaN	NaN	NaN	NaN	NaN	NaN	NaN	NaN	NaN	NaN
2010	4	28	6	55	50	-0.942	88.401	NaN	NaN	NaN	NaN	NaN	NaN	NaN	NaN	NaN	NaN
2010	4	28	8	36	20	4.053	70.743	NaN	NaN	NaN	NaN	NaN	NaN	NaN	NaN	NaN	NaN
2010	4	28	11	35	40	7.094	97.786	NaN	NaN	NaN	NaN	NaN	NaN	NaN	NaN	NaN	NaN
2010	4	28	12	55	12	7.982	42.801	NaN	NaN	NaN	NaN	NaN	NaN	NaN	NaN	NaN	NaN
2010	4	28	14	35	40	8.966	39.446	NaN	NaN	NaN	NaN	NaN	NaN	NaN	NaN	NaN	NaN
2010	4	28	15	55	10	9.01	41.762	2.754	2.0304	2.25	0.9936	0.0324	178.04	2.9124	8.7624	35.636	2.358
2010	4	28	17	35	13	7.86	39.674	0.3816	2.1348	1.0296	0.3996	0.0144	163.23	4.3668	8.766	32.108	1.5768
2010	4	28	18	54	44	4.625	49.332	0.738	0.4032	0.6336	0.36	0.0972	116.98	-0.3888	7.0668	20.128	1.7568
2010	4	28	20	35	3	0.348	63.048	-1.5624	0.1368	-1.1772	0.2088	-0.1476	90.565	-0.0036	9.918	18.857	0.1944
2010	4	28	21	54	34	-1.485	71.258	-1.7136	0.2844	-0.5652	0.1692	-0.0252	110.99	3.1572	2.844	17.384	3.0312
2010	4	28	23	34	30	-1.374	75.756	-2.4912	0.792	-1.1052	0.0396	-0.0792	131.93	1.8972	6.3324	25.664	2.1816
2010	4	29	0	54	2	-0.234	72.052	-5.454	0.6912	-1.7784	0.054	-0.0396	156.12	1.2348	3.3372	31.514	1.2024
2010	4	29	2	34	20	0.299	76.065	-3.7404	0.4968	-0.8784	-0.0972	-0.1224	79.405	-2.0988	-0.2196	15.764	1.0872
2010	4	29	3	53	51	0.357	84.476	-4.41	0.3852	-1.8576	-0.1692	-0.0576	148.72	-1.7568	1.1412	28.825	2.0448
2010	4	29	5	34	0	0.619	91.186	-1.4832	0.3168	-0.7272	-0.144	-0.0576	66.611	-3.4236	1.998	11.437	-3.096
2010	4	29	6	53	30	0.59	94.89	-1.8684	-0.126	-1.152	0.0396	-0.0576	113.02	-0.0684	-3.5496	23.429	-0.2736
2010	4	29	8	34	0	1.638	90.259	-1.1196	-0.216	-0.486	0.3348	-0.0612	57.337	-0.018	1.512	11.66	0.9252
2010	4	29	9	53	31	2.787	90.806	-2.2104	-0.0216	-0.3492	-0.0108	-0.036	94.972	-3.5208	-1.3104	17.212	0.4248
2010	4	29	11	34	0	3.462	93.395	-1.1196	-0.3096	-0.27	0.1296	-0.0468	54.14	-2.0736	-3.0096	10.289	-0.1512
2010	4	29	12	53	31	4.679	93.492	NaN	NaN	NaN	NaN	NaN	NaN	NaN	NaN	NaN	NaN
2010	4	29	14	34	0	5.348	96.041	-1.242	-0.2232	-0.3096	0.1116	-0.0036	41.429	-0.27	1.782	9.6696	1.1124
2010	4	29	15	53	33	5.615	96.733	-1.5372	-0.5256	-0.4932	0.2448	-0.0036	62.255	-2.4624	-3.5388	12.863	1.4436
2010	4	29	17	34	0	5.518	97.378	-1.0296	-0.4788	-0.5688	0.1008	-0.0972	24.512	-3.2976	-2.502	4.4244	1.4256
2010	4	29	18	53	30	5.237	96.626	-1.8072	-0.6264	-1.1232	0.0144	-0.0504	-3.0132	0.1008	-4.1688	-1.584	1.6884
2010	4	29	20	34	0	4.727	95.182	-1.4112	-0.2268	-0.9	0.09	-0.0324	-1.6056	1.2276	-8.9928	-2.0304	1.6056
2010	4	29	21	53	30	4.669	94.309	-1.2348	-0.5436	-1.8648	0.108	-0.0792	-67.068	-0.6552	-8.316	-14.886	0.0792
2010	4	29	23	34	0	4.504	95.021	-1.4364	-0.4464	-1.2528	-0.0936	-0.234	-70.805	-0.99	-7.1676	-14.328	0.2952
2010	4	30	0	53	30	4.596	94.057	-1.692	-0.036	-1.3392	0.1404	-0.3492	-52.438	1.1664	-2.3076	-9.8388	-1.2636
2010	4	30	2	34	0	4.422	94.797	-2.5452	-0.5076	-1.296	-0.1692	-0.0792	-72.187	-2.808	-9.0936	-11.221	3.1968
2010	4	30	3	53	31	4.451	94.067	-0.8892	-0.5076	-1.908	-0.1728	-0.2664	-148.03	-4.41	-9.9324	-25.65	0.3384
2010	4	30	5	34	0	5.159	92.653	-1.836	-0.3564	-1.1412	0.0648	-0.1728	-39.128	-3.816	-4.2768	-8.928	1.6488
2010	4	30	6	53	31	5.823	92.938	-1.476	-0.6012	-1.2672	0.144	-0.2124	-28.879	-3.2544	-6.9048	-4.482	0.936
2010	4	30	8	34	0	6.401	93.615	-1.35	-0.342	-0.7488	0.2088	-0.0504	-1.6452	-1.3068	-1.3284	-1.3104	1.926
2010	4	30	9	53	32	6.823	94.815	-1.7532	-0.486	-1.2888	0.18	-0.0648	-2.2932	-0.9216	-1.3356	0.216	0.1224
2010	4	30	11	34	0	8.059	96.475	-1.7532	-0.5868	-1.0008	0.252	-0.1116	-0.5976	-4.1004	-1.206	-0.5292	1.4796
2010	4	30	12	53	34	8.069	99.738	-2.3796	-0.4752	-1.2492	0.27	-0.2268	8.3844	-1.6416	-0.6516	2.52	-0.4896
2010	4	30	14	34	0	9.136	98.509	-2.2392	-0.198	-1.53	0.3888	-0.108	-0.7848	-4.4856	-4.7088	-0.774	0.4716
2010	4	30	15	53	30	9.907	96.521	-2.3832	-0.6732	-2.394	0.5328	-0.0756	-13.608	-3.7692	-4.3344	-2.1924	1.4904
2010	4	30	17	34	0	11.236	93.937	-1.7172	-0.3168	-1.71	0.5508	-0.1044	-29.891	-1.566	-1.7316	-6.0156	2.808
2010	4	30	18	53	32	10.024	98.376	-2.8188	-0.648	-2.8476	0.4932	-0.1908	-52.765	-6.3144	-5.2668	-10.35	1.4652
2010	4	30	20	34	0	8.127	98.387	-1.9008	-0.324	-1.638	-0.036	-0.1584	-67.133	-1.188	-2.8764	-13.795	-0.3024
2010	4	30	21	53	31	7.371	96.166	-2.0952	-0.234	-2.4372	0.0072	-0.468	-77.674	-8.8416	-3.0132	-13.651	1.2096
2010	4	30	23	34	0	6.347	95.986	-1.5228	-0.5328	-2.3652	-0.0648	-0.1224	-53.543	-3.1356	-8.082	-10.883	1.3536
2010	5	1	0	53	33	6.41	93.516	-2.2392	-0.6408	-2.3652	0.1188	-0.3528	-68.134	-0.7596	-7.1244	NaN	NaN
2010	5	1	2	34	0	7.012	92.429	-2.7648	-0.7884	-2.7324	0.1692	-0.0756	-21.236	-3.8016	-3.114	NaN	NaN
2010	5	1	3	53	31	7.24	91.998	-2.0736	-0.8136	-2.6208	0.0468	-0.162	-43.56	-1.1052	-13.046	NaN	NaN
2010	5	1	5	34	0	7.71	93.15	-0.5292	-0.9072	-1.872	0.0648	-0.0432	-33.415	-0.702	-6.804	NaN	NaN
2010	5	1	6	53	33	7.962	94.173	-1.7028	-0.8208	-2.862	0.3096	-0.0864	-51.664	-0.9612	-3.69	NaN	NaN
2010	5	1	8	34	0	8.908	94.329	-1.9656	-0.8028	-2.4768	0.324	-0.0612	-11.056	-1.1772	-9.1296	NaN	NaN
2010	5	1	9	53	31	9.32	96.553	-2.7108	-1.008	-3.222	0.2592	-0.0972	-11.772	-4.1544	-5.688	NaN	NaN
2010	5	1	11	34	0	9.529	100.06	-1.4148	-1.2672	-1.8648	0.702	-0.3492	-0.6264	-0.1548	-0.8316	NaN	NaN
2010	5	1	12	53	31	9.49	101.58	-2.3472	-1.548	-2.2896	0.4176	-0.2844	1.6632	-5.166	-4.8852	NaN	NaN
2010	5	1	14	34	0	10.125	102.54	-3.1608	-0.9432	-0.5904	1.0044	-0.018	8.4348	-0.5724	-3.4416	NaN	NaN
2010	5	1	15	53	31	9.417	101.64	-2.88	-1.8684	-1.8792	0.666	-0.0864	7.6932	-6.2136	-6.9336	NaN	NaN
2010	5	1	17	34	0	9.427	97.832	-3.0528	-1.1016	-1.5768	0.756	-0.0504	4.2084	-0.054	-7.2144	NaN	NaN
2010	5	1	18	53	32	7.909	97.291	-1.71	-1.1628	-2.5092	0.2448	-0.0828	3.762	0.7128	-1.4364	NaN	NaN
2010	5	1	20	34	0	4.795	100.18	-0.9216	-1.1412	-2.7684	0.0612	-0.072	-16.279	-2.2032	-8.784	NaN	NaN
2010	5	1	21	53	31	4.121	96.478	-1.4868	-0.3816	-1.8	0.2736	-0.1944	-46.973	-1.926	0.36	NaN	NaN
2010	5	1	23	34	1	4.844	97.273	-1.9152	-0.4752	-1.3752	0.2052	-0.18	-22.849	-5.6016	-3.1428	NaN	NaN
2010	5	2	0	53	32	4.975	97.193	-1.8684	-0.6048	-1.584	0.3384	-0.2052	-31.05	-1.476	-1.0548	NaN	NaN
2010	5	2	2	34	0	3.816	99.041	-1.1232	-0.2412	-0.8892	0.1548	-0.0324	-32.386	-0.0036	0.0396	NaN	NaN
2010	5	2	3	53	31	3.748	98.342	-0.8136	-0.3996	-1.1736	0.5112	-0.2088	-32.861	-2.628	-8.064	NaN	NaN
2010	5	2	5	34	0	4.354	96.583	-1.7568	-0.7452	-0.9684	0.2808	-0.054	-26.435	-2.52	-6.2496	NaN	NaN
2010	5	2	6	53	30	4.844	98.529	-1.3212	-0.6156	-1.0152	0.216	-0.2916	-3.7908	-2.7036	-5.9796	NaN	NaN
2010	5	2	8	34	0	5.319	99.51	-2.3148	-0.7776	-1.2996	0.5004	-0.0828	-2.5236	1.0872	0.2376	NaN	NaN
2010	5	2	9	53	31	4.786	102.08	-2.2212	-0.648	-1.3932	0.522	-0.0792	3.3192	-2.2608	0.1692	NaN	NaN
2010	5	2	11	34	0	5.571	96.845	-1.5372	-0.8568	-1.1808	0.396	-0.1512	4.734	-3.5784	-7.002	NaN	NaN
2010	5	2	12	53	34	5.038	98.418	-2.6964	-0.4176	-0.414	0.4428	-0.09	21.704	-3.06	-2.2932	NaN	NaN
2010	5	2	14	34	0	6.163	97.683	-1.7244	-1.1052	-0.6588	0.666	-0.1656	24.354	1.7028	0.2664	NaN	NaN
2010	5	2	15	53	31	6.551	92.243	-1.0476	-0.6768	-0.7056	0.4212	-0.1512	46.303	-3.78	-3.0744	NaN	NaN
2010	5	2	17	34	0	6.216	91.313	-2.5524	-0.774	-0.7524	0.2988	-0.018	24.772	-3.8808	-4.158	NaN	NaN
2010	5	2	18	53	30	4.834	94.855	-1.3104	-0.6768	-1.2528	0.0828	-0.1656	59.252	-1.8396	-0.648	NaN	NaN
2010	5	2	20	34	0	1.943	96.341	-2.0376	-0.6696	-1.2168	-0.108	-0.0432	18.385	0.2448	-1.6056	NaN	NaN
2010	5	2	21	53	32	-0.399	99.221	-0.6984	-0.576	-1.7748	-0.144	-0.1332	9.2592	-1.6164	-5.7312	NaN	NaN
2010	5	2	23	34	0	-0.535	97.361	-1.0296	-0.5436	-1.5444	-0.072	-0.1188	15.872	-2.1996	-2.0052	NaN	NaN
2010	5	3	0	53	31	-1.573	99.373	-2.0556	-0.3924	-1.4724	-0.1152	-0.1152	24.361	-1.9116	-1.188	NaN	NaN
2010	5	3	2	34	0	-2.082	98.628	-0.8172	-0.3852	-1.2672	-0.0432	-0.2088	5.1192	-1.7928	-4.4784	NaN	NaN
2010	5	3	3	53	30	-2.747	99.176	-1.5048	-0.1872	-1.0764	-0.2268	-0.0576	27.637	-1.98	-0.4104	NaN	NaN
2010	5	3	5	34	0	-1.704	94.876	-1.1088	-0.216	-0.9396	0.0432	-0.09	25.092	-2.3436	-1.0008	NaN	NaN
2010	5	3	6	53	32	0.581	89.533	-1.7388	-0.2412	-1.6272	-0.162	-0.09	28.177	-5.7312	-3.7224	NaN	NaN
2010	5	3	8	34	0	4.718	81.462	-0.4968	-0.1656	-0.774	-0.2844	-0.036	46.541	-2.4012	-3.222	NaN	NaN
2010	5	3	11	34	0	7.123	107.88	NaN	NaN	NaN	NaN	NaN	NaN	NaN	NaN	NaN	NaN
2010	5	3	14	34	0	9	94.203	NaN	NaN	NaN	NaN	NaN	NaN	NaN	NaN	NaN	NaN
2010	5	3	15	53	31	10.455	95.549	NaN	NaN	NaN	NaN	NaN	NaN	NaN	NaN	NaN	NaN
2010	5	3	17	34	0	9.165	91.079	NaN	NaN	NaN	NaN	NaN	NaN	NaN	NaN	NaN	NaN
2010	5	3	18	53	32	6.789	93.22	NaN	NaN	NaN	NaN	NaN	NaN	NaN	NaN	NaN	NaN
2010	5	3	20	34	0	1.842	99.854	NaN	NaN	NaN	NaN	NaN	NaN	NaN	NaN	NaN	NaN
2010	5	3	21	53	31	-0.341	97.638	NaN	NaN	NaN	NaN	NaN	NaN	NaN	NaN	NaN	NaN
2010	5	3	23	34	0	-0.574	96.905	NaN	NaN	NaN	NaN	NaN	NaN	NaN	NaN	NaN	NaN
2010	5	4	0	53	31	-0.84	97.774	NaN	NaN	NaN	NaN	NaN	NaN	NaN	NaN	NaN	NaN
2010	5	4	2	34	0	-0.336	95.913	NaN	NaN	NaN	NaN	NaN	NaN	NaN	NaN	NaN	NaN
2010	5	4	3	53	30	0.067	96.738	NaN	NaN	NaN	NaN	NaN	NaN	NaN	NaN	NaN	NaN
2010	5	4	5	34	0	1.264	92.518	NaN	NaN	NaN	NaN	NaN	NaN	NaN	NaN	NaN	NaN
2010	5	4	6	53	30	2.482	92.397	NaN	NaN	NaN	NaN	NaN	NaN	NaN	NaN	NaN	NaN
2010	5	4	8	34	0	5.877	85.556	NaN	NaN	NaN	NaN	NaN	NaN	NaN	NaN	NaN	NaN
2010	5	4	9	53	31	7.172	90.699	NaN	NaN	NaN	NaN	NaN	NaN	NaN	NaN	NaN	NaN
2010	5	4	11	34	0	7.652	88.697	NaN	NaN	NaN	NaN	NaN	NaN	NaN	NaN	NaN	NaN
2010	5	4	12	53	31	7.88	92.334	NaN	NaN	NaN	NaN	NaN	NaN	NaN	NaN	NaN	NaN
2010	5	4	14	34	0	9	93.136	NaN	NaN	NaN	NaN	NaN	NaN	NaN	NaN	NaN	NaN
2010	5	4	15	53	30	9.747	75.13	NaN	NaN	NaN	NaN	NaN	NaN	NaN	NaN	NaN	NaN
2010	5	4	17	34	0	7.991	78.148	NaN	NaN	NaN	NaN	NaN	NaN	NaN	NaN	NaN	NaN
2010	5	6	12	45	30	9.078	106.41	NaN	NaN	NaN	NaN	NaN	NaN	NaN	NaN	NaN	NaN
2010	5	6	15	45	30	9.16	56.461	NaN	NaN	NaN	NaN	NaN	NaN	NaN	NaN	NaN	NaN
2010	5	6	18	45	30	6.784	65.874	NaN	NaN	NaN	NaN	NaN	NaN	NaN	NaN	NaN	NaN
2010	5	6	21	45	30	0.003	89.835	NaN	NaN	NaN	NaN	NaN	NaN	NaN	NaN	NaN	NaN
2010	5	7	0	45	30	-1.388	93.33	NaN	NaN	NaN	NaN	NaN	NaN	NaN	NaN	NaN	NaN
2010	5	7	3	45	30	-1.757	94.5	NaN	NaN	NaN	NaN	NaN	NaN	NaN	NaN	NaN	NaN
2010	5	7	6	45	30	2.38	81.753	NaN	NaN	NaN	NaN	NaN	NaN	NaN	NaN	NaN	NaN
2010	5	7	12	45	30	11.416	91.846	NaN	NaN	NaN	NaN	NaN	NaN	NaN	NaN	NaN	NaN
2010	5	7	15	45	30	10.547	51.513	NaN	NaN	NaN	NaN	NaN	NaN	NaN	NaN	NaN	NaN
2010	5	7	18	45	30	8.2	56.668	NaN	NaN	NaN	NaN	NaN	NaN	NaN	NaN	NaN	NaN
2010	5	7	21	45	30	4.747	69.674	NaN	NaN	NaN	NaN	NaN	NaN	NaN	NaN	NaN	NaN
2010	5	8	0	45	30	2.719	84.1	-4.842	-0.1476	-0.4248	-0.1548	-0.1476	91.019	0.81	1.62	NaN	NaN
2010	5	8	3	45	30	2.467	86.887	-2.3904	-0.1008	-0.7704	-0.0828	-0.0216	94.961	-2.0772	-2.2608	NaN	NaN
2010	5	8	6	45	30	3.694	86.129	-2.7108	-0.0792	-0.3276	-0.1656	-0.1296	113.96	-2.8836	0.4284	NaN	NaN
2010	5	8	9	45	30	4.824	83.383	-1.836	-0.1512	0.2232	0.0648	-0.018	153.41	-6.1164	5.994	NaN	NaN
2010	5	8	12	45	30	4.519	89.263	-2.1528	-0.6552	0.2916	-0.1224	-0.0828	28.847	-0.1872	-3.0852	NaN	NaN
2010	5	8	15	45	30	4.048	96.935	2.142	0.7668	2.9124	-0.0756	-0.0216	-17.082	-0.6696	5.562	NaN	NaN
2010	5	8	18	45	30	3.5	97.515	NaN	NaN	NaN	NaN	NaN	NaN	NaN	NaN	NaN	NaN
2010	5	8	21	45	30	3.229	97.617	NaN	NaN	NaN	NaN	NaN	NaN	NaN	NaN	NaN	NaN
2010	5	9	0	45	30	3.335	94.901	NaN	NaN	NaN	NaN	NaN	NaN	NaN	NaN	NaN	NaN
2010	5	9	3	45	30	3.297	95.56	NaN	NaN	NaN	NaN	NaN	NaN	NaN	NaN	NaN	NaN
2010	5	9	6	45	40	4.073	94.813	NaN	NaN	NaN	NaN	NaN	NaN	NaN	NaN	NaN	NaN
2010	5	9	9	45	30	6.051	93.07	NaN	NaN	NaN	NaN	NaN	NaN	NaN	NaN	NaN	NaN
2010	5	9	12	45	30	8.117	94.141	NaN	NaN	NaN	NaN	NaN	NaN	NaN	NaN	NaN	NaN
2010	5	9	15	45	30	7.71	98.765	NaN	NaN	NaN	NaN	NaN	NaN	NaN	NaN	NaN	NaN
2010	5	9	18	45	30	6.527	101.31	NaN	NaN	NaN	NaN	NaN	NaN	NaN	NaN	NaN	NaN
2010	5	9	21	45	30	5.615	99.4	NaN	NaN	NaN	NaN	NaN	NaN	NaN	NaN	NaN	NaN
2010	5	10	0	45	30	4.805	99.275	NaN	NaN	NaN	NaN	NaN	NaN	NaN	NaN	NaN	NaN
2010	5	10	3	45	30	4.528	98.456	NaN	NaN	NaN	NaN	NaN	NaN	NaN	NaN	NaN	NaN
2010	5	10	6	45	30	5.334	95.1	NaN	NaN	NaN	NaN	NaN	NaN	NaN	NaN	NaN	NaN
2010	5	10	9	45	30	6.75	99.246	NaN	NaN	NaN	NaN	NaN	NaN	NaN	NaN	NaN	NaN
2010	5	10	12	45	30	8.379	100.69	NaN	NaN	NaN	NaN	NaN	NaN	NaN	NaN	NaN	NaN
2010	5	10	15	45	30	7.511	105.2	NaN	NaN	NaN	NaN	NaN	NaN	NaN	NaN	NaN	NaN
2010	5	10	18	45	30	6.876	104.97	NaN	NaN	NaN	NaN	NaN	NaN	NaN	NaN	NaN	NaN
2010	5	10	21	45	30	5.77	104.67	NaN	NaN	NaN	NaN	NaN	NaN	NaN	NaN	NaN	NaN
2010	5	11	0	45	30	4.281	105.33	-14.051	-1.422	-2.3616	-0.108	-0.2268	-26.914	-2.646	-3.9204	NaN	NaN
2010	5	11	3	45	30	2.85	105.77	-11.707	-1.1592	-2.5776	-0.2124	-0.0828	-19.681	-4.4352	-3.7008	NaN	NaN
2010	5	11	6	45	30	4.431	99.037	-2.4156	-0.4608	-1.7352	-0.0576	-0.0864	-39.164	-3.6252	-4.2336	NaN	NaN
2010	5	11	9	45	30	6.915	96.098	-2.4012	-0.8604	-2.124	0.0432	-0.1584	-7.0704	-1.0296	-1.7064	NaN	NaN
2010	5	11	12	45	30	10.586	94.787	-5.7852	-4.8888	-2.8836	0.3384	-0.198	7.1316	1.1052	-11.83	NaN	NaN
2010	5	11	15	45	30	11.934	98.985	-4.1076	-1.638	-2.988	0.5472	-0.1296	12.226	-4.4064	-2.5884	NaN	NaN
2010	5	11	18	45	30	10.494	101.39	-9.4176	-2.6388	-5.4	-0.0324	-0.1044	-34.87	-10.274	-11.315	NaN	NaN
2010	5	11	21	45	30	7.405	105.41	-4.5216	-0.4536	-2.34	-0.0432	-0.1116	-72.922	-4.5144	-13.025	NaN	NaN
2010	5	12	0	45	30	6.502	99.929	-21.812	-2.0196	-4.3488	-0.4932	-0.27	-87.106	-3.8772	-10.328	NaN	NaN
2010	5	12	3	45	30	5.6	100.98	-2.9412	-0.1728	-1.9944	-0.0936	-0.1548	-88.675	-2.0484	-5.2812	NaN	NaN
2010	5	12	6	45	30	8.729	94.319	-7.5636	-2.9664	-4.2588	0.0864	-0.2232	-160.95	-3.3948	-7.3836	NaN	NaN
2010	5	12	9	45	30	15.378	85.065	-22.01	-16.79	-6.984	0.504	-0.2016	51.822	-6.3756	-5.0688	NaN	NaN
2010	5	12	12	45	30	16.43	100.98	-5.6016	-3.9888	-3.1644	0.99	-0.2484	248.62	-5.04	-13.442	NaN	NaN
2010	5	12	15	45	30	17.269	103.2	-60.944	-34.049	-15.394	-0.9036	-0.306	305.65	-6.3684	-37.123	NaN	NaN
2010	5	12	18	45	30	15.407	102.81	-14.148	-2.9448	-6.3792	-0.6192	-0.252	188.62	-10.879	-14.44	NaN	NaN
2010	5	12	21	45	30	8.981	104.47	-10.026	-1.8468	-7.2756	-0.5724	-0.0504	-59.908	-8.0388	-17.28	NaN	NaN
2010	5	13	0	45	30	6.643	101.23	-25.783	-3.5496	-9.522	-0.8568	-0.1728	-37.98	-5.0868	-18.497	NaN	NaN
2010	5	13	3	45	30	4.98	100.68	-4.3236	-0.9144	-3.7404	-0.072	-0.1764	-57.942	-4.8564	-12.647	NaN	NaN
2010	5	13	6	45	30	9.766	87.28	-10.494	-4.6008	-5.7528	0.2376	-0.2124	57.935	-8.9244	-11.718	NaN	NaN
2010	5	13	9	45	30	18.967	82.278	-1.0332	1.7496	-0.4752	1.3212	0.2988	363.67	-4.0248	0.8496	NaN	NaN
2010	5	13	12	45	30	18.07	85.656	2.6388	2.4516	3.1788	1.386	0.1584	482.38	-1.962	18.367	NaN	NaN
2010	5	13	15	45	30	19.796	88.014	0.6084	1.422	1.8864	0.4248	0.0756	399.21	-7.6536	-9.9108	NaN	NaN
2010	5	13	18	45	30	18.627	83.981	-6.0192	-0.5256	-1.0368	0.3492	-0.0324	255.99	-2.9772	4.9392	NaN	NaN
2010	5	13	21	45	30	13.986	98.944	-8.5392	-0.8604	-3.1572	0.324	-0.1188	83.048	-7.452	-24.617	NaN	NaN
2010	5	14	0	45	30	12.187	101.34	-11.444	-1.4832	-5.7312	0.0864	-0.0936	-100.26	-9.1728	-20.002	NaN	NaN
2010	5	14	3	45	30	10.47	103.16	-26.168	-3.6468	-6.7464	-0.5328	-0.0936	-133.66	-5.3136	-24.368	NaN	NaN
2010	5	14	6	45	30	13.564	93.388	-6.7104	-1.1736	-5.364	0.3924	-0.2016	-83.592	-4.8312	-15.03	NaN	NaN
2010	5	14	9	45	30	19.66	86.63	-17.726	-4.0248	-6.426	1.2708	0.0144	-52.531	-13.457	-6.4656	NaN	NaN
2010	5	14	12	45	30	23.865	86.597	-15.502	-6.1092	-1.8324	3.1464	-0.3276	453.42	-9.288	-23.548	NaN	NaN
2010	5	14	15	45	30	22.745	100.23	-11.808	1.5372	-5.2884	0.4104	-0.4716	333.63	-18.202	-55.253	NaN	NaN
2010	5	14	18	45	30	19.99	90.173	-17.946	-1.8648	-7.3188	0.1548	-0.1728	106.84	-11.056	-22.133	NaN	NaN
2010	5	14	21	45	30	12.827	98.975	-18.234	-2.5884	-11.776	-0.2052	-0.0828	-132.93	-10.49	-27.756	NaN	NaN
2010	5	15	0	45	30	11.057	98.047	-28.307	-4.4568	-12.2	-0.2916	-0.2088	1.8396	-8.1108	-18.562	NaN	NaN
2010	5	15	3	45	30	9.8	99.204	-16.895	-2.4732	-11.156	-0.0468	-0.0828	-66.899	-7.1856	-23.839	NaN	NaN
2010	5	15	6	45	30	13.68	87.247	-30.114	-10.681	-11.732	0.0792	-0.18	-69.88	-6.9156	-26.597	NaN	NaN
2010	5	15	9	45	30	23.701	63.362	-3.2256	3.4776	-0.054	3.4848	-0.0972	367.37	7.2036	22.14	NaN	NaN
2010	5	15	12	45	30	25.267	47.585	22.669	10.771	11.326	1.8252	0.7632	733.15	19.688	77.116	NaN	NaN
2010	5	15	15	45	30	23.458	47.697	11.336	6.912	7.0884	0.342	0.2448	488.18	4.752	45.63	NaN	NaN
2010	5	15	18	45	30	19.806	63.383	1.0872	2.5596	1.4076	0.5508	0.0684	192.59	0.216	17.374	NaN	NaN
2010	5	15	21	45	30	14.199	84.974	-12.856	-0.5148	-2.2104	0.1044	0.036	39.794	-3.2508	8.8632	NaN	NaN
2010	5	16	0	45	30	11.061	93.681	-35.089	-5.3892	-8.3592	-0.6048	-0.0324	-25.542	-6.1416	-19.094	NaN	NaN
2010	5	16	3	45	30	10.93	97.77	-6.7428	-0.8028	-5.058	0.0504	-0.1944	-62.143	-4.7232	-21.629	NaN	NaN
2010	5	16	6	45	30	13.768	98.756	-11.614	-1.7388	-9.45	1.1124	-0.1404	1.926	-3.4488	-25.963	NaN	NaN
2010	5	16	9	45	30	19.903	83.836	-14.148	0.6876	-4.0572	1.8072	-0.054	139.99	-7.3764	-0.162	NaN	NaN
2010	5	16	12	45	30	24.093	89.844	17.456	5.9364	5.0112	1.0908	-0.648	548.88	-8.8056	-24.091	NaN	NaN
2010	5	16	15	45	30	24.186	46.477	10.066	6.3288	5.6592	0.54	0.3636	459.78	5.9616	38.315	NaN	NaN
2010	5	16	18	45	30	19.467	63.988	1.1196	3.3552	1.6704	0.684	0.0684	422.33	-1.0296	32.987	NaN	NaN
2010	5	16	21	45	30	14.214	82.616	-11.214	-0.1404	-2.1528	0.1764	-0.0036	58.284	-7.3656	5.0688	NaN	NaN
2010	5	17	0	45	30	12.458	90.06	-38.182	-5.3424	-7.9272	-0.6624	-0.2196	26.478	-5.1228	-9.7164	NaN	NaN
2010	5	17	3	45	30	12.322	92.626	-15.487	-2.2824	-6.408	0.0648	-0.018	18.14	-8.4132	-12.704	NaN	NaN
2010	5	17	6	45	30	15.616	83.625	-17.341	-1.5768	-4.6116	0.2592	-0.0648	41.134	-5.7708	-21.262	NaN	NaN
2010	5	17	9	45	30	22.794	59.26	5.3244	0.558	7.6176	2.8872	0.468	358.02	6.1092	41.393	NaN	NaN
2010	5	17	15	45	30	24.709	55.554	26.842	9.198	14.537	2.0304	0.5292	448.5	10.933	61.355	NaN	NaN
2010	5	17	18	45	30	19.777	67.912	6.876	2.7504	3.8988	0.6984	0	208.67	-3.2364	20.088	NaN	NaN
2010	5	17	21	45	30	14.403	91.886	-20.858	-1.9656	-2.2248	0.2232	-0.1368	-32.67	-4.2516	-30.902	NaN	NaN
2010	5	18	0	45	30	12.109	98.848	-33.57	-5.0256	-7.614	-0.4284	-0.3492	-12.488	-3.8592	-23.717	NaN	NaN
2010	5	18	3	45	30	13.38	94.478	-11.106	-1.0116	-3.9996	0.3132	-0.0972	33.826	-3.7584	-14.317	NaN	NaN
2010	5	18	6	45	30	14.844	98.389	-8.676	-0.4032	-6.1596	0.6948	-0.0936	64.433	-8.424	-26.046	NaN	NaN
2010	5	18	9	45	30	19.53	86.276	-7.0848	0.7812	-0.4788	1.98	0.0036	188.6	-8.5896	-2.0268	NaN	NaN
2010	5	18	12	45	30	18.448	88.284	-0.3312	0.6336	1.3788	1.3248	-0.0792	221.55	-5.3748	-8.1576	NaN	NaN
2010	5	18	15	45	30	17.284	89.07	NaN	NaN	NaN	NaN	NaN	NaN	NaN	NaN	NaN	NaN
2010	5	18	18	45	30	16.915	92.18	-19.181	-5.3676	-3.5928	0.8676	-0.1584	84.074	-13.126	-23.904	NaN	NaN
2010	5	18	21	45	30	14.321	100.7	-5.5224	-0.09	-3.4092	0.4644	-0.0864	0.702	-1.1124	-12.874	NaN	NaN
2010	5	19	0	45	30	13.457	101.75	-31.093	-3.1104	-9.2232	0.2232	-0.1548	-117.43	-8.0244	-29.844	NaN	NaN
2010	5	19	3	45	30	11.372	102.11	-3.8448	-0.2304	-4.4028	0.1548	-0.1116	-5.2416	-1.5552	-12.672	NaN	NaN
2010	5	19	6	45	30	13.433	94.941	-6.0552	-0.4752	-4.59	0.8136	-0.144	-48.679	-4.0032	-11.488	NaN	NaN
2010	5	19	9	45	30	21.499	79.694	-7.4124	-7.5096	0.3888	3.0456	-0.1764	184.24	1.5768	7.398	NaN	NaN
2010	5	19	15	45	30	23.196	51.603	23.616	8.0388	10.03	1.0044	0.3276	327.57	7.2288	43.085	NaN	NaN
2010	5	19	18	45	30	19.365	56.897	7.1532	3.2508	4.4532	-0.1008	0.0324	181.63	4.068	26.064	NaN	NaN
2010	5	19	21	45	30	12.293	81.766	-18.846	-2.8944	-2.3508	0.0828	0.0396	71.762	-4.1832	8.8236	NaN	NaN
2010	5	20	0	45	30	8.971	91.906	-35.615	-5.4072	-6.5268	-1.1952	-0.1908	-8.9964	-4.6728	-2.3292	NaN	NaN
2010	5	20	3	45	30	7.366	92.97	-14.954	-2.7504	-5.0616	-0.5724	0.0324	-55.886	0.1656	-9.4932	NaN	NaN
2010	5	20	6	45	30	12.289	77.404	-11.538	-1.4976	-1.9512	0.252	-0.0612	10.228	-1.9368	-12.139	NaN	NaN
2010	5	20	12	45	30	25.102	37.542	36.184	12.074	14.724	1.4904	0.6048	425.94	19.26	74.52	NaN	NaN
2010	5	20	15	45	30	24.21	39.473	23.908	8.46	10.804	0.6768	0.1764	307.3	8.2188	64.076	NaN	NaN
2010	5	20	18	45	30	20.999	50.817	1.0512	2.394	4.2156	0.5904	-0.0216	36.572	1.8828	25.643	NaN	NaN
2010	5	21	0	45	30	10.741	82.731	-42.584	-5.7096	-3.5244	-0.5328	-0.09	67.666	-1.2708	19.246	NaN	NaN
2010	5	21	3	45	30	9.616	89.121	-9.9288	-1.494	-1.4688	0.0936	-0.1476	-56.808	-6.2604	-8.0028	NaN	NaN
2010	5	21	6	45	40	14.393	78.572	NaN	NaN	NaN	NaN	NaN	NaN	NaN	NaN	NaN	NaN
2010	5	21	9	45	30	23.846	53.227	NaN	NaN	NaN	NaN	NaN	NaN	NaN	NaN	NaN	NaN
2010	5	21	12	45	30	22.643	50.722	28.53	8.6328	10.393	0.5184	0.3636	315.43	4.2228	50.321	NaN	NaN
2010	5	21	15	45	30	25.025	41.596	32.177	9.6588	12.726	1.6344	0.3348	315.51	11.718	60.451	NaN	NaN
2010	5	21	18	45	30	21.465	53.127	12.64	3.5964	6.9372	0.306	-0.0036	210.29	0.4248	28.134	NaN	NaN
2010	5	21	21	45	30	14.728	77.565	4.3092	2.2284	3.9132	0.8388	-0.0576	-8.0964	-0.8028	15.437	NaN	NaN
2010	5	22	0	45	30	10.441	91.794	-28.656	-3.7836	-0.7668	-0.1476	-0.0648	39.269	-5.418	5.7708	NaN	NaN
2010	5	22	3	45	30	8.927	95.381	-8.4132	-0.1332	1.2276	-0.0108	-0.3024	-57.434	-3.3444	-13.55	NaN	NaN
2010	5	22	6	45	30	12.963	79.695	-6.3288	-0.2952	4.5936	0.612	0.0036	134.63	1.7532	-1.2132	NaN	NaN
2010	5	22	12	45	30	20.068	47.919	28.901	8.3016	11.333	1.5732	0.2484	321.52	6.7104	38.984	NaN	NaN
2010	5	22	15	45	30	20.427	41.684	23.072	7.1388	9.342	0.9504	0.3924	255.16	4.464	43.049	NaN	NaN
2010	5	22	18	45	30	18.016	50.438	12.722	3.7944	5.4072	0.6624	0	130.45	4.2948	24.008	NaN	NaN
2010	5	22	21	45	30	10.184	81.402	-5.8716	-0.324	1.0728	0.3384	-0.0108	98.766	-3.8412	4.0464	NaN	NaN
2010	5	23	0	45	30	7.86	89.403	-29.225	-3.4596	-2.2968	-0.648	-0.018	15.282	-3.3696	-0.612	NaN	NaN
2010	5	23	3	45	30	7.468	92.258	-7.8444	0.0432	0.882	0.0828	-0.126	81.637	-5.7492	-8.406	NaN	NaN
2010	5	23	6	45	30	12.783	82.609	-9.126	-0.2808	3.0816	0.1548	-0.0972	13.651	-1.9188	-3.4596	NaN	NaN
2010	5	23	9	45	30	17.056	72.944	8.5032	3.2436	8.9928	1.3392	0.108	150.97	3.2904	5.1372	NaN	NaN
2010	5	23	12	45	30	12.686	94.642	-16.672	-2.1924	0.9504	0.9612	-0.09	25.189	0.1584	-4.6116	NaN	NaN
2010	5	23	15	45	30	13.166	100.18	-7.8732	0.7596	-2.2176	1.17	-0.1872	13.255	-8.154	-15.361	NaN	NaN
2010	5	23	18	45	30	11.508	105.76	-8.8164	-0.6804	-4.788	0.2484	-0.2268	-17.183	-4.6044	-16.866	NaN	NaN
2010	5	24	0	45	30	10.087	99.947	-25.337	-3.24	-7.3008	-0.2412	-0.1548	-25.654	-5.2272	-13.378	NaN	NaN
2010	5	24	3	45	30	9.747	98.877	-4.9752	-0.774	-3.1464	0.4608	-0.1368	-36.403	-5.4936	-8.046	NaN	NaN
2010	5	24	6	45	30	10.218	97.675	-7.1064	-1.026	-3.1248	0.4356	0.0144	-17.676	-0.2376	-1.7892	NaN	NaN
2010	5	24	9	45	30	11.149	98.115	-5.9076	-0.684	-3.6468	0.6732	-0.0252	-13.367	-8.0496	-2.6136	NaN	NaN
2010	5	24	12	45	30	12.866	97.731	-7.6572	-1.1556	-4.1256	0.9648	-0.2628	-0.0324	0.036	-12.449	NaN	NaN
2010	5	24	15	45	30	12.381	100.32	-5.076	-0.6948	-3.2544	0.8928	0.0828	2.2176	-1.7028	-9.9	NaN	NaN
2010	5	24	18	45	30	9.776	110.43	-18.248	-3.0348	-6.48	0.3492	-0.1656	-15.736	-3.7368	-4.2552	NaN	NaN
2010	5	24	21	45	30	8.282	102.15	-3.0348	-0.3672	-2.7576	0.2736	-0.0828	-18.32	-1.9872	-7.5456	NaN	NaN
2010	5	25	0	45	30	7.046	101.21	-13.248	-0.9216	-3.6684	0.3168	-0.126	-6.5916	1.1772	-4.806	NaN	NaN
2010	5	25	3	45	30	6.11	99.749	-10.75	-0.738	-3.2652	0.4068	-0.1332	0.594	-2.2428	-1.9404	NaN	NaN
2010	5	25	6	45	30	6.842	97.902	-2.6928	-0.2736	-2.1744	0.3996	-0.0612	-7.4772	-6.696	1.5588	NaN	NaN
2010	5	25	9	45	30	8.404	99.757	-3.2868	-0.8208	-2.5236	0.576	0.0288	-6.84	-2.8116	-8.5176	NaN	NaN
2010	5	25	12	45	30	10.087	98.921	-5.094	-0.4788	-2.5236	0.9036	-0.0216	-3.3912	-4.2372	-7.4808	NaN	NaN
2010	5	25	15	45	30	12.056	96.596	-3.4164	0.0864	-0.5328	1.188	-0.072	26.867	2.232	-1.5804	NaN	NaN
2010	5	25	18	45	30	12.686	95.461	-5.5728	-0.8928	-2.5632	0.9468	-0.1296	20.426	-2.034	-8.082	NaN	NaN
2010	5	25	21	45	30	5.92	116.58	-4.9356	-0.3168	-3.9312	-0.1224	-0.0612	-105.49	-2.988	-14.011	NaN	NaN
2010	5	26	0	45	30	3.84	101.7	-15.473	-1.0584	-3.8988	0.0324	0.0036	-112.8	-0.4428	-6.39	NaN	NaN
2010	5	26	3	45	30	3.597	97.817	-4.2336	-0.1908	-1.9584	0.144	0	-57.312	-1.2528	-0.09	NaN	NaN
2010	5	26	6	45	30	7.729	88.557	-3.3552	-0.3816	-3.0636	0.594	-0.1152	-15.638	-2.844	4.8384	NaN	NaN
2010	5	26	12	45	30	15.426	93.436	-3.2796	1.1808	-0.2412	2.4732	0.0324	151.07	4.3524	2.6316	NaN	NaN
2010	5	26	15	45	30	10.649	111.96	-6.9948	-0.8244	-4.4676	0.3996	-0.0792	37.105	-8.2584	-11.959	NaN	NaN
2010	5	26	18	45	30	10.096	100.64	-6.5448	-0.2916	-4.8456	0.8388	-0.0792	-11.668	-0.7776	-7.3548	NaN	NaN
2010	5	26	21	45	30	8.772	100.24	-2.106	0.144	-2.4444	0.54	-0.0792	-22.954	-3.1788	-12.398	NaN	NaN
2010	5	27	0	45	30	7.914	99.388	-15.718	-0.9576	-3.3444	0.3816	0.0324	-13.633	-2.394	-8.7048	NaN	NaN
2010	5	27	3	45	30	7.385	98.918	-13.914	-0.594	-3.33	0.4428	-0.1296	-18.853	-2.0268	-8.5572	NaN	NaN
2010	5	27	6	45	40	8.947	96.176	-3.2616	-0.3924	-2.0124	0.5904	-0.1404	-14.515	-1.3968	-4.0392	NaN	NaN
2010	5	27	9	45	30	9.96	97.236	-15.307	-4.392	-5.0112	0.864	-0.0972	-7.236	-1.0548	-2.0268	NaN	NaN
2010	5	27	12	45	30	10.916	95.595	NaN	NaN	NaN	NaN	NaN	NaN	NaN	NaN	NaN	NaN
2010	5	27	15	45	30	10.344	98.393	NaN	NaN	NaN	NaN	NaN	NaN	NaN	NaN	NaN	NaN
2010	5	27	18	45	30	9.214	99.642	NaN	NaN	NaN	NaN	NaN	NaN	NaN	NaN	NaN	NaN
2010	5	27	21	45	30	8.079	98.837	NaN	NaN	NaN	NaN	NaN	NaN	NaN	NaN	NaN	NaN
2010	5	28	0	45	30	7.555	97.132	NaN	NaN	NaN	NaN	NaN	NaN	NaN	NaN	NaN	NaN
2010	5	28	3	45	30	7.419	96.66	NaN	NaN	NaN	NaN	NaN	NaN	NaN	NaN	NaN	NaN
2010	5	28	6	45	40	8.83	93.954	NaN	NaN	NaN	NaN	NaN	NaN	NaN	NaN	NaN	NaN
2010	5	28	9	45	30	11.095	92.805	NaN	NaN	NaN	NaN	NaN	NaN	NaN	NaN	NaN	NaN
2010	5	28	12	45	30	10.368	98.173	NaN	NaN	NaN	NaN	NaN	NaN	NaN	NaN	NaN	NaN
2010	5	28	15	45	30	10.935	100.18	NaN	NaN	NaN	NaN	NaN	NaN	NaN	NaN	NaN	NaN
2010	5	28	18	45	30	10.038	102.19	NaN	NaN	NaN	NaN	NaN	NaN	NaN	NaN	NaN	NaN
2010	5	28	21	45	30	7.89	102.97	NaN	NaN	NaN	NaN	NaN	NaN	NaN	NaN	NaN	NaN
2010	5	29	0	45	30	6.726	100.03	-15.149	-0.4176	-3.2148	0.3096	-0.108	-57.06	-2.8728	-2.322	NaN	NaN
2010	5	29	3	45	30	6.202	99.865	-2.9124	0.1044	-1.7208	0.594	-0.1152	-68.281	-3.5676	-3.7224	NaN	NaN
2010	5	29	6	45	30	8.792	91.099	-2.628	-0.162	-2.1132	0.6588	-0.1296	-32.555	-2.0844	-2.5416	NaN	NaN
2010	5	29	9	45	30	12.415	90.291	-6.318	-1.9152	-3.24	1.5588	-0.036	10.364	2.286	-0.684	NaN	NaN
2010	5	29	12	45	30	9.049	107.6	-4.7772	-0.216	-2.7684	0.6876	-0.0792	14.868	-4.1544	-6.6024	NaN	NaN
2010	5	29	15	45	30	10.305	96.334	-5.9904	-0.8064	-3.618	1.0224	-0.162	0.972	-0.378	0.486	NaN	NaN
2010	5	29	18	45	30	8.559	105.21	-4.5756	-0.6012	-3.51	0.5508	-0.0072	-61.877	-3.852	-6.4188	NaN	NaN
2010	5	29	21	45	30	7.084	101.15	-4.3452	0.1872	-2.6784	0.2304	-0.2016	-19.019	-3.4236	-2.0412	NaN	NaN
2010	5	30	0	45	30	6.338	97.812	-12.996	-0.4896	-2.7072	0.1332	-0.0504	-35.593	0.7956	-0.7848	NaN	NaN
2010	5	31	0	45	30	4.64	99.697	-13.896	-0.4608	-3.204	0.2952	0.0216	-35.996	-2.3256	0.3564	-6.03	0.0108
2010	5	31	3	45	30	3.214	98.409	-9.4068	-0.4968	-2.0736	0.234	-0.1188	-24.088	-0.972	-3.834	-4.3704	0.432
2010	5	31	6	45	30	8.307	84.329	-2.6604	-0.036	-2.0952	0.6588	-0.1836	0.0828	-6.8544	-5.85	1.2096	0.1656
2010	5	31	9	45	30	15.679	82.241	0.0252	0.8712	-1.8612	2.0484	-0.018	77.962	2.682	0.8604	15.07	3.816
2010	5	31	12	45	30	18.191	90.845	4.2372	3.5172	1.2852	2.6856	0.126	185.99	-1.6416	4.3776	38.704	4.6764
2010	5	31	15	45	31	17.299	93.934	-1.9368	1.9692	-2.3904	1.1412	0.2484	159.66	-1.476	-8.0712	31.367	0.54
2010	5	31	18	45	30	16.542	82.16	NaN	NaN	NaN	NaN	NaN	NaN	NaN	NaN	NaN	NaN
2010	5	31	21	45	30	8.379	97.506	-9.2016	-0.7236	-4.7052	0.1764	0.0036	-21.262	-4.5036	-7.1352	-4.2264	3.6684
2010	6	1	0	45	30	4.805	98.38	-16.693	-1.3824	-5.1192	-0.1728	-0.1152	-23.792	-0.2448	-6.4548	-3.366	0.8028
2010	6	1	3	45	30	3.418	97.191	-3.924	-0.1908	-3.2004	0.144	-0.0396	-24.631	-2.4012	-2.6928	-2.592	0.9432
2010	6	1	6	45	30	9.083	80.964	-2.4696	-0.4428	-3.0384	0.7452	0.0072	15.89	-0.99	-1.2384	1.692	-1.7568
2010	6	1	9	45	30	16.702	79.392	4.2948	2.8188	0.0036	1.8936	0.1044	137.85	-2.2284	6.804	27.086	2.16
2010	6	1	12	45	30	17.687	83.529	12.542	5.04	2.772	1.3896	0.18	232.24	-4.2624	9.45	46.062	-4.3704
2010	6	1	15	45	30	18.07	70.321	8.7732	4.2552	2.5488	1.0908	0.252	225.45	5.8536	18.868	43.153	0.9072
2010	6	1	18	45	30	17.905	67.588	-0.2448	1.4004	0.5616	1.0008	0.1908	132.85	0.63	18.889	23.436	3.9132
2010	6	1	21	45	30	10.45	84.248	-13.734	-0.3492	-2.9268	0.2592	0.0036	-65.948	-1.512	1.314	-14.576	2.6208
2010	6	2	0	45	30	8.161	87.366	-27.371	-3.0888	-5.4396	0.126	0	7.7724	1.9332	-2.3472	5.346	1.7892
2010	6	2	3	45	30	7.356	87.87	-21.499	-1.98	-4.7232	0.1908	-0.1188	7.2684	-0.6768	-10.462	-1.6704	2.6316
2010	6	2	6	45	30	12.667	69.754	-8.3484	-0.6336	-1.4544	0.9828	0.0504	51.71	-1.0332	1.6884	9.54	3.0816
2010	6	2	9	45	30	19.374	47.656	NaN	NaN	NaN	NaN	NaN	NaN	NaN	NaN	NaN	NaN
2010	6	2	12	45	30	22.052	42.225	NaN	NaN	NaN	NaN	NaN	NaN	NaN	NaN	NaN	NaN
2010	6	2	15	45	30	19.927	48.14	NaN	NaN	NaN	NaN	NaN	NaN	NaN	NaN	NaN	NaN
2010	6	2	18	45	30	16.906	64.764	-8.586	2.2068	1.1016	0.1584	0.1872	46.742	3.5892	15.48	7.4376	6.1884
2010	6	2	21	45	30	11.319	85.603	-20.261	-0.9576	-2.8548	-0.1224	0.0684	-72.119	-7.1316	-7.4448	-8.9028	3.9132
2010	6	3	0	45	30	8.821	91.712	-31	-3.474	-5.5692	-0.4608	-0.1548	-110.89	-7.7544	-7.1208	-15.808	0.054
2010	6	3	3	45	30	8.699	91.673	-6.192	1.7352	-3.1536	0.0072	-0.09	-52.535	-1.9476	-2.6316	-7.7544	2.9556
2010	6	3	6	45	30	13.365	81.637	-5.9508	0.5364	-1.2384	1.2312	-0.0216	60.912	-1.5408	-7.524	13.136	1.7748
2010	6	3	9	45	30	17.987	56.225	13.432	4.3848	5.5224	1.9692	0.2268	140.1	4.1976	21.989	30.701	4.3704
2010	6	3	12	45	30	21.984	47.577	28.321	8.8416	9.0936	1.6236	0.486	227.82	11.639	33.714	45.252	6.7788
2010	6	3	15	45	30	19.006	48.79	17.338	5.6376	4.9716	0.0936	0.3456	159.01	-0.2484	27.547	33.084	5.2596
2010	6	3	18	45	30	16.207	50.991	12.438	3.3372	4.3344	0.2376	0.1872	118.57	7.4628	18.148	22.878	1.2636
2010	6	3	21	45	30	9.941	73.899	3.2904	1.3428	3.1464	0.4896	0.054	33.376	-0.0792	9.558	6.7572	2.358
2010	6	4	0	45	30	8.927	78.677	-17.168	-1.5372	-0.3456	-0.1044	0.0036	30.953	1.7712	6.8328	5.8644	1.3284
2010	6	4	3	45	30	6.405	89.489	-4.0608	0.4968	0.7848	0.072	0.0288	-5.4504	-3.636	-2.4732	0.1044	0.9252
2010	6	4	6	45	30	10.169	74.801	0.3456	0.9288	2.5668	0.5688	-0.0144	66.859	9.5832	2.6172	10.462	3.4164
2010	6	4	9	45	30	12.9	62.145	NaN	NaN	NaN	NaN	NaN	NaN	NaN	NaN	NaN	NaN
2010	6	4	12	45	30	14.136	53.181	13.864	3.4272	4.77	0.0288	0.1008	101.07	4.6692	15.602	19.724	1.3896
2010	6	4	15	45	30	12.982	52.327	11.02	2.7936	4.1832	0.2484	0.1764	89.19	2.07	15.966	16.556	0
2010	6	4	18	45	30	11.231	58.934	6.2604	1.4652	2.4336	0.0648	0.1296	68.688	0.6012	15.239	11.282	3.8988
2010	6	4	21	45	30	8.763	66.077	2.1492	1.0116	1.4796	0.1368	0.09	38.678	-0.1044	4.2084	7.3296	1.1592
2010	6	5	0	45	30	7.143	69.252	-14.195	-1.458	-0.864	-0.1944	-0.0144	41.458	1.5516	1.2924	7.8624	0.6264
2010	6	5	3	45	30	5.819	69.617	-11.268	-1.2744	-1.0332	-0.1728	-0.054	17.114	1.7496	-1.2096	4.2408	1.3896
2010	6	5	6	45	30	7.739	58.006	1.7748	0.9108	1.5804	0.0576	0.0576	37.955	2.286	9.7092	7.7544	1.458
2010	6	5	9	45	30	11.566	47.936	NaN	NaN	NaN	NaN	NaN	NaN	NaN	NaN	NaN	NaN
2010	6	5	12	45	30	11.512	44.524	11.833	4.266	4.9644	0.4248	0.1404	103.34	4.6548	25.027	18.846	2.1852
2010	6	5	15	45	30	11.556	43.054	8.2332	3.006	3.6	0.1908	0.0252	77.112	4.7268	16.927	14.645	1.7892
2010	6	5	18	45	30	9.737	49.04	1.9548	0.8388	1.7604	0.1476	0.0396	70.751	3.6828	15.048	11.714	2.8512
2010	6	5	21	45	30	5.217	71.527	2.2248	0.936	1.7172	0.234	0.072	22.003	-0.3024	7.2648	3.996	-0.8892
2010	6	6	0	45	30	2.356	84.023	-13.021	-1.1664	-1.2312	0.1692	-0.072	32.638	-0.0792	-1.5192	5.5512	0.2808
2010	6	6	3	45	30	2.365	84.084	-11.401	-0.7848	-1.1304	-0.1476	0.0072	-15.228	-1.1196	0.918	-0.504	0.36
2010	6	6	6	45	30	7.729	68.967	-6.4656	-3.8448	0.8856	0.288	0.0432	39.69	2.736	3.1392	8.748	2.9448
2010	6	6	9	45	30	14.888	50.082	NaN	NaN	NaN	NaN	NaN	NaN	NaN	NaN	NaN	NaN
2010	6	6	12	45	30	15.499	50.255	4.2552	1.7028	3.6756	-0.1584	0.0504	103.44	4.5828	16.754	18.86	3.69
2010	6	6	15	45	30	16.581	44.976	15.044	5.0472	6.0732	0.5832	0.2304	107.33	11.286	23.252	17.989	3.3876
2010	6	6	18	45	30	9.679	82.736	-10.616	2.1528	4.6836	0.1404	0.0036	48.2	1.4184	-2.5668	8.424	2.5452
2010	6	6	21	45	30	7.797	98.227	-4.1544	1.8936	-1.5732	0.252	-0.072	-11.009	-3.3732	-5.1624	-2.2644	-1.3212
2010	6	7	0	45	30	7.565	95.003	-18.853	-0.9144	-5.31	-0.0504	0.0252	-5.076	-5.5872	-8.28	-0.324	0.18
2010	6	7	3	45	30	5.581	95.436	-14.447	-0.9792	-4.3596	0.0288	0	-72.349	-1.8828	-12.1	-14.321	2.106
2010	6	7	6	45	31	7.613	88.125	-9.7524	-1.3428	-3.222	0.3456	-0.0324	-39.928	-2.88	-5.0688	-4.8348	1.2528
2010	6	7	9	45	30	11.706	84.796	-1.4112	2.9196	2.6388	1.3572	0	45.695	-0.0792	6.2496	7.8624	4.1868
2010	6	7	12	45	30	14.704	89.093	-1.8972	2.2968	4.1436	1.6416	-0.18	127.74	-1.1808	8.3376	24.901	4.5036
2010	6	7	15	45	30	14.626	95.451	-0.3888	2.844	1.0584	0.8136	0.0324	99.241	3.3696	6.3864	16.978	2.9484
2010	6	7	18	45	30	12.371	86.364	-8.5824	0.1548	-1.9656	-0.0468	0.054	63.407	3.978	8.4168	12.175	5.04
2010	6	7	21	45	30	7.405	93.628	-9.4572	0.54	-3.4668	-0.3096	-0.0756	-63.324	0.756	-0.8712	-11.894	2.1708
2010	6	8	0	45	30	4.509	95.464	-16.42	-1.5084	-4.1328	-0.4392	-0.0252	-41.202	-2.214	-1.224	-6.2244	1.4868
2010	6	8	3	45	30	4.301	94.432	-4.3092	0.0432	-2.4048	0.1656	-0.1188	-24.332	-1.7676	-3.1608	-3.8016	2.07
2010	6	8	6	45	30	9.563	80.981	-10.559	-1.8612	-2.9268	-0.0324	-0.0288	-20.47	-1.5228	-2.9988	-6.4872	4.3776
2010	6	8	9	45	30	14.393	68.92	-10.591	-0.72	-0.8964	1.3032	0.1548	98.762	3.6324	17.968	20.275	5.6808
2010	6	8	12	45	30	18.521	56.242	11.228	4.284	5.58	0.468	0.2268	138.93	3.5172	18.756	26.856	0.6552
2010	6	8	15	45	30	15.111	56.462	5.7888	3.2004	3.3372	0.324	0.1872	86.278	3.0456	19.53	15.556	1.9332
2010	6	8	18	45	30	14.859	56.448	0.774	1.9512	1.3644	0.162	0.1872	42.952	2.7612	16.15	5.904	3.7656
2010	6	8	21	45	30	8.127	81.211	-10.004	0.1332	-1.7136	-0.1548	-0.054	17.881	-0.4752	3.7944	4.2048	0.0324
2010	6	9	0	45	30	7.662	83.618	-24.487	-2.5956	-3.8016	-0.3996	-0.0036	36.608	1.2708	-1.1628	-4.6152	3.3588
2010	6	9	3	45	30	7.235	84.223	-19.728	-2.0016	-3.456	-0.4536	-0.0972	-16.538	1.5804	-1.8936	0.558	1.0944
2010	6	9	6	45	30	11.731	76.828	-14.346	-2.3472	-2.0448	0.4356	-0.0936	13.496	-2.9052	-0.3276	1.5444	5.8428
2010	6	9	9	45	30	16.067	58.81	NaN	NaN	NaN	NaN	NaN	NaN	NaN	NaN	NaN	NaN
2010	6	9	15	45	30	18.962	40.42	NaN	NaN	NaN	NaN	NaN	NaN	NaN	NaN	NaN	NaN
2010	6	9	18	45	30	16.44	46.804	NaN	NaN	NaN	NaN	NaN	NaN	NaN	NaN	NaN	NaN
2010	6	9	21	45	30	12.371	64.558	NaN	NaN	NaN	NaN	NaN	NaN	NaN	NaN	NaN	NaN
2010	6	10	0	45	30	10.93	81.844	NaN	NaN	NaN	NaN	NaN	NaN	NaN	NaN	NaN	NaN
2010	6	10	3	45	30	7.589	88.862	NaN	NaN	NaN	NaN	NaN	NaN	NaN	NaN	NaN	NaN
2010	6	10	6	45	30	11.44	74.891	NaN	NaN	NaN	NaN	NaN	NaN	NaN	NaN	NaN	NaN
2010	6	10	9	45	30	17.522	51.78	NaN	NaN	NaN	NaN	NaN	NaN	NaN	NaN	NaN	NaN
2010	6	10	12	45	30	19.142	47.967	NaN	NaN	NaN	NaN	NaN	NaN	NaN	NaN	NaN	NaN
2010	6	10	15	45	30	17.502	49.618	NaN	NaN	NaN	NaN	NaN	NaN	NaN	NaN	NaN	NaN
2010	6	10	18	45	30	17.798	51.353	NaN	NaN	NaN	NaN	NaN	NaN	NaN	NaN	NaN	NaN
2010	6	10	21	45	30	10.63	78.521	NaN	NaN	NaN	NaN	NaN	NaN	NaN	NaN	NaN	NaN
2010	6	11	0	45	30	7.429	87.315	-23.494	-2.5452	-2.286	-0.3924	0.0252	51.926	3.24	-2.4912	15.037	1.9224
2010	6	11	3	45	30	6.391	88.431	-18.932	-0.5472	-1.3968	-0.6912	-0.216	5.5476	-2.3904	-14.202	3.4668	2.1024
2010	6	11	6	45	30	12.453	75.462	-25.182	-7.8624	-1.5192	-0.3636	-0.1512	32.749	-0.7992	-2.2392	7.4196	6.192
2010	6	11	9	45	30	20.092	58.606	31.91	8.8056	17.554	3.2724	0.342	181.11	13.568	32.857	50.134	11.588
2010	6	11	12	45	30	18.526	56.356	13.63	2.6964	8.6328	0.63	0.2736	140.43	15.466	16.79	40.349	8.6076
2010	6	11	15	45	30	14.704	84.996	-37.552	-6.2316	14.155	1.5228	-0.144	32.638	3.9924	-3.5784	11.876	11.066
2010	6	11	18	45	30	11.503	102.34	-15.534	-0.1656	-3.8592	-0.4392	-0.1692	-20.797	-11.714	-17.788	-6.4656	4.0356
2010	6	11	21	45	30	10.213	100.42	-4.3272	0.7632	-3.7476	-0.2268	-0.0756	23.886	-1.1916	-6.2136	10.022	2.2608
2010	6	12	0	45	30	10.834	95.957	-26.431	-0.7884	-6.9372	-0.1908	-0.2088	1.5192	-1.5624	-1.2888	0.72	2.9052
2010	6	12	3	45	30	10.358	98.11	-6.984	0.4932	-4.0824	-0.0936	-0.3024	-33.768	-5.6988	-6.066	-10.285	3.5856
2010	6	12	6	45	30	11.013	96.952	-10.238	0.486	-3.7512	-0.2016	-0.1404	-15.592	-0.9756	-6.012	-5.8716	5.1444
2010	6	12	9	45	30	12.696	96.796	-5.1696	0.8172	-3.024	0.1908	-0.0648	-3.9708	-1.7892	-10.526	-0.6012	0.936
2010	6	12	12	45	30	12.507	97.171	-5.148	1.0656	-2.2176	0.3564	-0.2628	-25.193	1.26	-7.1568	-5.5656	-1.5624
2010	6	12	15	45	30	11.265	102.08	-5.3172	0.4608	-1.7928	-0.0396	-0.2736	8.7948	-3.5352	-12.02	2.3832	-1.782
2010	6	12	18	45	30	10.159	101.22	-4.302	-0.4032	-1.35	-0.4716	-0.2088	-0.4104	-0.1656	-15.469	-0.9972	-0.1332
2010	6	12	21	45	30	9.175	99.15	-4.968	0.2412	-1.6992	-0.252	-0.18	-28.739	-1.3464	-5.454	-6.282	1.0908
2010	6	13	0	45	30	8.777	97.208	-22.205	-0.2052	-3.3696	-0.3924	0.0828	-32.101	-0.216	-8.244	-8.9352	2.5704
2010	6	13	3	45	30	8.549	97.28	-15.39	0.0072	-2.196	-0.1692	-0.1116	-29.311	0.792	-6.0912	-9.3276	0.1368
2010	6	13	6	45	30	9.99	94.999	-4.2408	-0.45	-0.4608	-0.3348	-0.3312	-26.881	-1.8252	-5.2488	-9.5544	0.306
2010	6	13	9	45	30	12.206	96.245	-6.4476	0.2664	0.6624	0.9504	0.1944	-0.1944	-0.3852	-6.7896	-0.2124	1.9404
2010	6	13	12	45	30	15.955	90.918	-8.8128	1.5084	3.1788	0.9252	-0.1836	45.493	-3.348	-7.4736	10.174	4.9788
2010	6	13	15	45	30	12.245	109.81	-11.826	-0.468	-2.4624	-0.2016	-0.2628	13.162	-5.634	-9.5076	4.1832	3.654
2010	6	13	18	45	30	10.082	103.61	-7.1568	-0.504	-1.7892	-0.2628	-0.1656	-9.9972	-2.5596	-9.2628	-0.378	-0.756
2010	6	13	21	45	30	8.375	103.85	-6.7356	-0.2124	-2.0664	-0.3924	0.0036	-33.772	-5.04	-2.4444	-11.459	0.4464
2010	6	14	0	45	30	7.967	98.001	-25.056	-0.6552	-4.4172	-0.1656	-0.0252	-37.094	-2.3544	-4.2912	-14.029	-1.0296
2010	6	14	3	45	30	6.507	98.446	-4.6008	-0.0432	-2.0484	-0.0468	-0.1584	-54.245	-1.9224	-0.3852	-15.808	2.3832
2010	6	14	6	45	30	9.097	88.301	-8.7084	-0.2988	-2.826	-0.396	-0.2196	-21.157	-3.4092	-1.2528	-5.8176	0.8316
2010	6	14	9	45	30	17.085	77.588	-17.147	-0.7596	-0.5832	2.1852	-0.1224	42.332	3.9996	5.6664	13.41	8.0064
2010	6	14	12	45	30	17.003	90.311	-8.0136	1.3392	-3.2112	1.2528	0.0792	87.93	4.5756	-8.3664	24.487	3.2004
2010	6	14	15	45	30	14.219	101.51	-9.1548	0.0396	-3.0204	0.7992	-0.2556	48.539	-3.6504	-10.915	13.126	2.556
2010	6	14	18	45	30	14.005	98.66	-8.8776	-0.2088	-5.3172	0.4428	-0.0612	26.802	-5.5872	-13.597	8.6616	3.8232
2010	6	14	21	45	30	10.31	103.45	-9.8064	-0.1836	-4.6656	0.0396	-0.0072	-58.176	-0.3096	-3.222	-12.262	-0.45
2010	6	15	0	45	30	9.155	100.18	-26.316	-0.5904	-5.3388	-0.3816	0.0468	-124.04	-1.0404	-8.8524	-40.453	-0.3564
2010	6	15	3	45	30	9.194	97.201	-21.895	-0.4932	-3.6612	-0.3024	-0.2052	-124.36	-1.7496	-7.2108	-36.637	2.5452
2010	6	15	6	45	30	10.363	96.7	-5.3928	-0.0792	-3.9024	0.0792	-0.0576	-31.082	-2.6964	-5.8248	-7.3692	4.9752
2010	6	15	9	45	30	10.853	98.213	-18.367	-0.684	-4.5612	-0.3096	0.0468	-8.9352	0.3168	-1.08	-3.8916	0.1152
2010	6	15	12	45	31	11.416	98.341	-9.6768	-0.558	-3.5244	0.3024	-0.0828	-2.286	-1.206	-8.0784	-2.8404	1.2528
2010	6	15	15	45	30	12.352	103.05	-4.0536	-0.2412	-1.908	0.7344	0.0288	7.8984	-2.7288	-1.782	2.4228	1.5552
2010	6	15	18	45	30	11.522	103.21	NaN	NaN	NaN	NaN	NaN	NaN	NaN	NaN	NaN	NaN
2010	6	15	21	45	30	9.281	102.69	NaN	NaN	NaN	NaN	NaN	NaN	NaN	NaN	NaN	NaN
2010	6	16	0	45	30	6.561	103.53	NaN	NaN	NaN	NaN	NaN	NaN	NaN	NaN	NaN	NaN
2010	6	16	3	45	30	4.097	101.41	NaN	NaN	NaN	NaN	NaN	NaN	NaN	NaN	NaN	NaN
2010	6	16	6	45	30	6.546	92.579	NaN	NaN	NaN	NaN	NaN	NaN	NaN	NaN	NaN	NaN
2010	6	16	9	45	30	12.439	82.885	NaN	NaN	NaN	NaN	NaN	NaN	NaN	NaN	NaN	NaN
2010	6	16	12	45	30	15.873	86.51	NaN	NaN	NaN	NaN	NaN	NaN	NaN	NaN	NaN	NaN
2010	6	16	15	45	30	14.422	96.712	NaN	NaN	NaN	NaN	NaN	NaN	NaN	NaN	NaN	NaN
2010	6	16	18	45	30	12.487	100.71	NaN	NaN	NaN	NaN	NaN	NaN	NaN	NaN	NaN	NaN
2010	6	16	21	45	30	8.724	104.12	NaN	NaN	NaN	NaN	NaN	NaN	NaN	NaN	NaN	NaN
2010	6	17	0	45	30	5.406	105.54	NaN	NaN	NaN	NaN	NaN	NaN	NaN	NaN	NaN	NaN
2010	6	17	3	45	30	3.782	101.71	NaN	NaN	NaN	NaN	NaN	NaN	NaN	NaN	NaN	NaN
2010	6	17	6	45	30	9.849	89.203	NaN	NaN	NaN	NaN	NaN	NaN	NaN	NaN	NaN	NaN
2010	6	17	9	45	30	16.324	85.187	NaN	NaN	NaN	NaN	NaN	NaN	NaN	NaN	NaN	NaN
2010	6	17	12	45	30	18.138	90.709	NaN	NaN	NaN	NaN	NaN	NaN	NaN	NaN	NaN	NaN
2010	6	17	15	45	30	18.642	87.459	NaN	NaN	NaN	NaN	NaN	NaN	NaN	NaN	NaN	NaN
2010	6	17	18	45	30	15.664	82.441	NaN	NaN	NaN	NaN	NaN	NaN	NaN	NaN	NaN	NaN
2010	6	17	21	45	30	8.792	99.222	NaN	NaN	NaN	NaN	NaN	NaN	NaN	NaN	NaN	NaN
2010	6	18	0	45	30	7.923	95.991	NaN	NaN	NaN	NaN	NaN	NaN	NaN	NaN	NaN	NaN
2010	6	18	3	45	30	8.147	94.52	NaN	NaN	NaN	NaN	NaN	NaN	NaN	NaN	NaN	NaN
2010	6	18	6	45	30	11.028	90.652	NaN	NaN	NaN	NaN	NaN	NaN	NaN	NaN	NaN	NaN
2010	6	18	9	45	30	14.219	90.505	NaN	NaN	NaN	NaN	NaN	NaN	NaN	NaN	NaN	NaN
2010	6	18	12	45	30	19.588	84.202	NaN	NaN	NaN	NaN	NaN	NaN	NaN	NaN	NaN	NaN
2010	6	18	15	45	30	17.987	98.08	NaN	NaN	NaN	NaN	NaN	NaN	NaN	NaN	NaN	NaN
2010	6	18	18	45	30	14.568	79.898	NaN	NaN	NaN	NaN	NaN	NaN	NaN	NaN	NaN	NaN
2010	6	18	21	45	30	11.202	95.562	NaN	NaN	NaN	NaN	NaN	NaN	NaN	NaN	NaN	NaN
2010	6	19	0	45	30	10.552	97.671	NaN	NaN	NaN	NaN	NaN	NaN	NaN	NaN	NaN	NaN
2010	6	19	3	45	30	9.99	98.513	NaN	NaN	NaN	NaN	NaN	NaN	NaN	NaN	NaN	NaN
2010	6	19	6	45	30	12.065	94.975	NaN	NaN	NaN	NaN	NaN	NaN	NaN	NaN	NaN	NaN
2010	6	19	9	45	30	16.028	92.661	NaN	NaN	NaN	NaN	NaN	NaN	NaN	NaN	NaN	NaN
2010	6	19	12	45	30	19.641	92.002	NaN	NaN	NaN	NaN	NaN	NaN	NaN	NaN	NaN	NaN
2010	6	19	15	45	30	15.586	116.43	NaN	NaN	NaN	NaN	NaN	NaN	NaN	NaN	NaN	NaN
2010	6	19	18	45	30	14.059	105.13	NaN	NaN	NaN	NaN	NaN	NaN	NaN	NaN	NaN	NaN
2010	6	19	21	45	30	12.9	101.67	NaN	NaN	NaN	NaN	NaN	NaN	NaN	NaN	NaN	NaN
2010	6	20	0	45	30	12.841	99.652	NaN	NaN	NaN	NaN	NaN	NaN	NaN	NaN	NaN	NaN
2010	6	20	3	45	30	12.599	101.83	NaN	NaN	NaN	NaN	NaN	NaN	NaN	NaN	NaN	NaN
2010	6	20	6	45	30	12.439	100.79	NaN	NaN	NaN	NaN	NaN	NaN	NaN	NaN	NaN	NaN
2010	6	20	9	45	30	13.04	101.55	NaN	NaN	NaN	NaN	NaN	NaN	NaN	NaN	NaN	NaN
2010	6	20	12	45	30	18.948	87.576	NaN	NaN	NaN	NaN	NaN	NaN	NaN	NaN	NaN	NaN
2010	6	20	15	45	30	16.717	99.107	NaN	NaN	NaN	NaN	NaN	NaN	NaN	NaN	NaN	NaN
2010	6	20	18	45	30	15.349	98.582	NaN	NaN	NaN	NaN	NaN	NaN	NaN	NaN	NaN	NaN
2010	6	20	21	45	30	10.184	105.06	NaN	NaN	NaN	NaN	NaN	NaN	NaN	NaN	NaN	NaN
2010	6	21	0	45	30	7.361	103.19	NaN	NaN	NaN	NaN	NaN	NaN	NaN	NaN	NaN	NaN
2010	6	21	3	45	30	7.337	98.573	NaN	NaN	NaN	NaN	NaN	NaN	NaN	NaN	NaN	NaN
2010	6	21	6	45	30	10.009	93.769	NaN	NaN	NaN	NaN	NaN	NaN	NaN	NaN	NaN	NaN
2010	6	21	9	45	30	15.063	76.832	NaN	NaN	NaN	NaN	NaN	NaN	NaN	NaN	NaN	NaN
2010	6	21	12	45	30	17.25	89.034	NaN	NaN	NaN	NaN	NaN	NaN	NaN	NaN	NaN	NaN
2010	6	21	15	45	30	16.12	83.387	NaN	NaN	NaN	NaN	NaN	NaN	NaN	NaN	NaN	NaN
2010	6	21	18	45	30	15.509	69.971	NaN	NaN	NaN	NaN	NaN	NaN	NaN	NaN	NaN	NaN
2010	6	21	21	45	30	9	87.227	NaN	NaN	NaN	NaN	NaN	NaN	NaN	NaN	NaN	NaN
2010	6	22	0	45	30	5.872	94.497	NaN	NaN	NaN	NaN	NaN	NaN	NaN	NaN	NaN	NaN
2010	6	22	3	45	30	4.461	97.739	NaN	NaN	NaN	NaN	NaN	NaN	NaN	NaN	NaN	NaN
2010	6	22	6	45	30	9.383	75.603	NaN	NaN	NaN	NaN	NaN	NaN	NaN	NaN	NaN	NaN
2010	6	24	9	45	33	21.004	51.682	13.064	13.284	10.832	1.9476	0.216	229.05	78.379	34.79	27.367	8.1432
2010	6	24	12	45	30	25.097	39.72	NaN	NaN	NaN	NaN	NaN	NaN	NaN	NaN	NaN	NaN
2010	6	24	15	45	30	22.449	44.188	27.382	13.702	9.2088	0.252	0.3204	163.17	28.037	23.033	30.006	-4.7988
2010	6	24	18	45	30	18.744	64.168	6.8508	6.5412	4.1688	-0.2016	0.0288	56.941	22.878	8.5284	4.4892	5.2452
2010	6	24	21	45	30	12.381	85.462	-15.502	0.5544	-0.7704	-0.8316	0.0216	-28.08	8.6256	1.2096	-10.883	4.1544
2010	6	25	0	45	30	9.878	92.341	-36.652	-2.3544	-5.346	-1.296	-0.1836	-37.188	-6.7608	-5.0148	-13.738	3.9816
2010	6	25	3	45	30	10.261	91.225	-8.604	0.1044	-1.3788	-0.4032	-0.108	-49.151	-5.4504	-12.11	-18.014	2.4444
2010	6	25	6	45	30	15.155	80.932	-18.846	0.594	-1.8468	-0.2664	0.072	-83.599	7.7328	-8.4852	-19.112	-2.5236
2010	6	25	9	45	30	23.38	53.985	39.107	15.635	16.506	3.852	0.432	177.26	53.96	52.366	29.988	4.6764
2010	6	25	12	45	30	24.03	53.955	46.022	16.87	15.883	2.16	0.648	240.45	47.106	44.042	38.696	2.124
2010	6	25	15	45	30	21.858	59.426	14.447	9.3312	8.0424	-0.0792	0.18	43.999	31.151	18.637	6.0084	-0.648
2010	6	25	18	45	30	14.044	94.841	-6.7716	0.3492	-0.8784	0.1152	-0.216	-77.875	3.3516	-10.876	-14.594	6.4008
2010	6	25	21	45	30	12.676	104.38	-4.3056	0.0828	-4.2444	-0.0288	-0.18	-128.94	-2.7216	-9.882	-29.628	4.3236
2010	6	26	0	45	30	11.925	104.29	-29.902	-0.2448	-6.9912	-0.3168	-0.1332	-126.4	-1.17	-13	-25.092	1.332
2010	6	26	3	45	30	12.832	101.06	-25.873	-0.5508	-6.03	-0.36	-0.1908	-82.364	-1.9296	-11.916	-16.805	3.1824
2010	6	26	6	45	30	12.526	99.074	-6.2748	-0.2772	-3.2796	-0.1368	-0.2088	-46.861	-0.4644	-3.3444	-10.62	-0.8928
2010	6	26	9	45	30	16.149	98.801	-14.677	0.108	-3.6576	1.0368	-0.252	16.448	-0.54	-11.362	4.4784	3.2328
2010	6	26	12	45	30	19.074	93.999	-9.6948	1.3572	4.8384	3.5316	-0.1836	54.662	2.3436	-7.884	12.269	6.3648
2010	6	26	15	45	30	15.766	105.63	-5.8428	0.8568	-3.546	0.5436	-0.1332	35.118	3.7404	-12.784	6.7032	5.3136
2010	6	26	18	45	30	17.808	98.047	-7.452	1.7244	-4.2156	0.2664	-0.216	52.754	2.0484	-11.513	9.864	4.0716
2010	6	26	21	45	30	12.23	109.2	-7.1136	0.36	-3.222	-0.3564	0.0324	21.096	-3.042	-11.801	2.8404	1.3572
2010	6	27	0	45	30	9.044	105.58	-27.45	-0.6336	-8.2368	-0.3672	-0.0396	-8.4888	-6.2244	-9.0288	-3.9276	1.5228
2010	6	27	3	45	30	9.936	98.33	-5.814	0.0648	-2.4408	-0.2844	-0.036	4.5864	1.2816	-9.5076	0.8532	-0.7488
2010	6	27	6	45	31	10.324	91.377	-4.536	0.3672	-1.7784	-0.1584	-0.0828	17.111	1.2024	-5.49	3.1932	1.6128
2010	6	27	9	45	30	14.505	76.255	0.8388	2.556	0.5508	0.7236	0.1008	112.06	14.404	0.162	19.159	0.5292
2010	6	27	12	45	30	16.717	89.093	16.175	8.3412	6.4764	1.5624	0.018	235.25	24.516	13.482	44.068	-6.1128
2010	6	27	15	45	30	16.212	77.153	2.7828	4.4496	1.674	0.198	0.0756	108.95	10.872	0.6228	21.866	1.08
2010	6	27	18	45	30	14.83	66.675	1.9872	3.4992	1.2708	-0.0504	0.0396	66.168	3.7152	9.2124	12.193	0.9864
2010	6	27	21	45	30	8.908	80.674	-4.7088	1.1808	-1.6308	0.0576	0.09	6.4404	1.62	5.5656	0.2016	0.7092
2010	6	28	0	45	30	5.809	96.385	-20.995	-2.9232	-4.6368	-0.36	-0.1008	-24.689	-2.7072	-7.5528	-3.69	3.4416
2010	6	28	3	45	30	5.823	96.597	-5.3676	-0.2628	-2.4624	-0.306	-0.0576	-42.786	-0.468	-3.4668	-13.363	4.5072
2010	6	28	6	45	30	10.494	86.136	-8.7876	-0.612	-2.5776	-0.1656	-0.1404	7.326	-1.116	-6.1704	2.3688	3.7764
2010	6	28	9	45	30	18.623	63.031	6.2496	5.1732	3.2004	1.8396	0.0828	117.72	10.721	14.479	24.167	2.7828
2010	6	28	15	45	30	20.883	89.513	8.8056	4.8132	2.8296	-1.044	-0.1116	135.59	5.328	-16.934	26.381	-4.3488
2010	6	28	18	45	30	19.258	47.135	11.174	7.2108	3.6036	-0.1512	0.2628	134.35	23.216	20.549	21.881	0.8064
2010	6	28	21	45	30	11.605	81.768	-7.0524	1.2312	-0.2484	-0.0792	-0.0324	-39.737	-0.8244	9.2052	-5.4	-0.09
2010	6	29	0	45	30	7.603	93.441	-29.916	-2.7576	-4.4892	-0.7092	-0.1404	-41.288	-3.4884	-2.4624	-5.8104	2.2428
2010	6	29	3	45	30	6.405	95.368	-5.364	-0.2916	-2.4984	-0.3528	-0.0144	-71.899	-3.9096	-5.562	-16.315	2.2248
2010	6	29	6	45	30	11.527	82.341	-8.6688	-0.2412	-1.6092	-0.1224	-0.0432	-35.971	-1.4508	-6.1956	-8.8992	2.142
2010	7	1	9	45	30	22.347	62.148	-11.012	3.654	12.316	1.3644	0.1836	103.18	13.334	27.529	21.604	3.9276
2010	7	1	12	45	30	22.119	56.797	25.733	6.8832	9.3564	-0.2844	0.1224	124.91	3.69	16.164	26.762	1.6848
2010	7	1	15	45	30	20.786	60.07	19.634	6.1092	7.7688	0.4644	0.2124	107.41	5.418	11.851	22.777	-4.9284
2010	7	1	18	45	30	18.254	69.378	9.918	4.6224	5.4	0.2052	0.09	109.91	3.6144	-3.708	20.866	2.898
2010	7	1	21	45	30	13.486	87.888	-0.6408	1.3284	2.286	0.0252	-0.0288	23.472	3.2544	3.7152	6.3072	-2.1852
2010	7	2	0	45	30	11.779	95.927	-31.306	-1.8972	-0.9252	-0.6048	-0.0504	11.117	-2.2284	-9.09	5.9616	3.6288
2010	7	2	3	45	30	12.909	94.777	-17.806	-0.4716	0.3528	-0.1008	-0.234	6.8868	-3.942	-1.242	2.0988	5.7564
2010	7	2	6	45	30	14.301	88.472	-8.064	0.414	2.2284	0.126	-0.1764	34.672	3.5064	-12.154	7.5312	-0.8064
2010	7	2	9	45	30	19.302	63.769	8.9424	3.7944	9.2808	1.9152	0.216	83.185	7.6608	11.884	19.12	4.0392
2010	7	2	12	45	30	23.793	65.074	41.652	12.139	15.696	2.9484	0.198	132.81	14.915	21.29	29.596	2.0196
2010	7	2	15	45	30	20.538	55.865	12.197	5.2128	6.6168	0.0036	0.1188	102.24	9.396	13.075	19.897	4.7988
2010	7	2	18	45	30	19.728	54.853	7.7616	4.1148	4.842	0.0468	0.0864	44.852	-4.3128	11.225	11.444	1.4256
2010	7	2	21	45	30	12.841	80.643	-0.6768	1.5732	2.1024	0.648	-0.0396	10.606	0.6084	14.778	-0.1944	1.4904
2010	7	3	0	45	30	8.898	92.611	-31.158	-2.4372	-2.4372	-0.6732	0.0252	-21.179	-4.8564	-3.8232	-2.3436	1.3032
2010	7	3	3	45	30	7.405	95.702	-13.705	-0.7704	-1.188	0.2232	-0.0252	26.219	-1.782	-6.9984	1.8324	0.2052
2010	7	3	6	45	30	12.938	81.917	-9.3456	0.162	1.4688	-0.1944	-0.0972	-14.551	-2.4948	-8.6904	-2.0088	3.7512
2010	7	3	9	45	30	22.949	54.424	11.527	7.2	11.106	1.674	0.1404	122.17	9.3456	16.808	25.621	0.954
2010	7	3	12	45	30	26.164	44.472	59.576	18.853	19.829	2.862	0.6912	202.55	20.156	50.944	46.156	2.4012
2010	7	3	15	45	30	23.977	43.141	17.658	9	9.612	-0.4536	0.1944	120.38	0.576	26.284	25.078	-0.8496
2010	7	3	18	45	30	23.235	50.588	18.342	7.3872	9.2916	0.3672	0.414	102	6.4044	12.694	22.81	1.8864
2010	7	3	21	45	30	16.256	79.206	-4.5108	1.1484	3.2688	-0.018	-0.0504	-72.752	-2.1888	0.612	-13.918	2.5308
2010	7	4	0	45	30	14.001	82.146	-42.912	-2.5632	-1.2168	-0.5508	-0.0432	-59.735	0.3348	3.402	-5.0796	0.072
2010	7	4	3	45	30	12.09	89.397	-24.822	-1.746	0.126	-0.036	-0.072	28.926	-3.1392	-0.7812	10.123	1.7676
2010	7	4	6	45	30	16.61	74.036	-7.056	1.8	6.4188	0.4716	-0.0684	56.574	0.6876	5.2848	12.924	2.6856
2010	7	4	9	45	30	24.671	56.277	22.835	8.388	15.145	3.0168	0.1548	179.28	24.62	26.683	41.998	-0.4896
2010	7	4	12	45	30	28.313	43.335	72.184	21.852	24.095	3.9132	1.0836	242.28	36.338	54.94	54.583	5.1372
2010	7	4	15	45	30	26.421	47.714	27.788	12.226	12.935	-0.6804	0.3888	251.95	22.194	16.175	44.017	0.6048
2010	7	4	18	45	30	24.574	56.857	22.435	9.1224	10.958	-0.3204	0.2196	142.15	12.244	3.5244	29.7	3.312
2010	7	4	21	45	30	17.163	80.531	-5.4576	2.5236	3.6792	0.2988	-0.1512	35.1	10.84	7.4016	-2.2752	4.3812
2010	7	5	0	45	30	12.783	92.123	-50.414	-4.5216	-1.7784	-0.8496	-0.1872	28.465	-12.604	-11.16	8.0388	6.2136
2010	7	5	3	45	30	10.79	96.01	-22.37	-1.9944	-0.2844	-0.2412	-0.2052	-46.879	-3.8952	-5.3316	-8.3124	5.3604
2010	7	5	6	45	30	15.679	82.073	-10.786	0.7668	5.796	0.1368	-0.1944	-4.3308	-6.1812	-11.376	0.0108	2.9844
2010	7	8	12	45	30	22.716	94.401	-15.181	1.3824	-9.3024	1.2924	-0.3276	68.004	-7.3512	-20.43	16.625	1.0548
2010	7	8	15	45	30	23.696	78.423	-7.1136	4.2516	-5.4144	2.3364	0.0648	53.586	16.981	8.8848	11.142	7.0272
2010	7	8	18	45	30	21.46	76.177	NaN	NaN	NaN	NaN	NaN	NaN	NaN	NaN	NaN	NaN
2010	7	8	21	45	30	15.955	97.088	-17.15	-0.9216	-10.249	-1.494	-0.1728	-178.88	-7.8768	-19.89	-35.863	8.2044
2010	7	9	0	45	30	12.628	101.27	-35.06	-1.3608	-9.9432	-0.8028	-0.2196	-168.6	-4.9104	-13.068	-35.384	1.6344
2010	7	9	3	45	30	11.852	99.915	-6.9048	-0.1872	-5.7132	-0.9108	-0.0468	-175.71	-3.1572	-8.0604	-36.569	2.2104
2010	7	9	6	45	30	18.676	81.123	-9.6408	0.8712	-4.7808	0.4284	-0.0828	-21.373	-0.7308	-15.361	-3.1392	0.3096
2010	7	9	9	45	30	22.313	89.529	8.2116	3.7476	-1.2312	2.1924	0.0432	86.652	1.332	-1.62	22.302	0.1512
2010	7	9	12	45	30	21.329	73.886	-5.4072	2.484	-0.936	1.1268	0.018	146.62	3.8052	8.0316	31.759	2.9268
2010	7	9	15	45	30	22.265	60.973	6.6348	5.0616	1.134	-0.0612	0.1188	77.267	9.6552	13.255	17.878	-0.0936
2010	7	9	18	45	30	20.17	60.474	5.6052	4.4352	1.4688	0.1692	0.1908	94.165	19.714	5.4936	15.307	-0.8208
2010	7	9	21	45	30	13.933	86.741	-12.773	-0.1548	-3.9528	-0.0828	-0.126	-65.88	72.421	-9.8388	-19.318	4.5936
2010	7	10	0	45	30	11.032	97.218	NaN	NaN	NaN	NaN	NaN	NaN	NaN	NaN	NaN	NaN
2010	7	10	3	45	30	9.757	98.426	NaN	NaN	NaN	NaN	NaN	NaN	NaN	NaN	NaN	NaN
2010	7	10	6	45	30	14.995	83.122	NaN	NaN	NaN	NaN	NaN	NaN	NaN	NaN	NaN	NaN
2010	7	10	9	45	30	22.522	76.694	NaN	NaN	NaN	NaN	NaN	NaN	NaN	NaN	NaN	NaN
2010	7	10	12	45	30	23.662	65.146	NaN	NaN	NaN	NaN	NaN	NaN	NaN	NaN	NaN	NaN
2010	7	10	15	45	30	24.777	59.402	NaN	NaN	NaN	NaN	NaN	NaN	NaN	NaN	NaN	NaN
2010	7	10	18	45	30	23.322	62.294	NaN	NaN	NaN	NaN	NaN	NaN	NaN	NaN	NaN	NaN
2010	7	10	21	45	30	16.493	93.385	NaN	NaN	NaN	NaN	NaN	NaN	NaN	NaN	NaN	NaN
2010	7	11	0	45	30	13.569	103.58	NaN	NaN	NaN	NaN	NaN	NaN	NaN	NaN	NaN	NaN
2010	7	11	3	45	30	14.044	96.838	NaN	NaN	NaN	NaN	NaN	NaN	NaN	NaN	NaN	NaN
2010	7	11	6	45	30	17.42	88.352	NaN	NaN	NaN	NaN	NaN	NaN	NaN	NaN	NaN	NaN
2010	7	11	9	45	30	23.628	73.885	NaN	NaN	NaN	NaN	NaN	NaN	NaN	NaN	NaN	NaN
2010	7	11	12	45	30	25.175	81.638	NaN	NaN	NaN	NaN	NaN	NaN	NaN	NaN	NaN	NaN
2010	7	11	15	45	30	26.145	51.67	NaN	NaN	NaN	NaN	NaN	NaN	NaN	NaN	NaN	NaN
2010	7	11	18	45	30	24.869	58.996	NaN	NaN	NaN	NaN	NaN	NaN	NaN	NaN	NaN	NaN
2010	7	11	21	45	30	17.963	84.704	NaN	NaN	NaN	NaN	NaN	NaN	NaN	NaN	NaN	NaN
2010	7	12	0	45	30	16.086	89.74	NaN	NaN	NaN	NaN	NaN	NaN	NaN	NaN	NaN	NaN
2010	7	12	3	45	30	15.155	93.865	NaN	NaN	NaN	NaN	NaN	NaN	NaN	NaN	NaN	NaN
2010	7	12	6	45	30	19.597	78.898	NaN	NaN	NaN	NaN	NaN	NaN	NaN	NaN	NaN	NaN
2010	7	12	9	45	30	25.936	60.88	NaN	NaN	NaN	NaN	NaN	NaN	NaN	NaN	NaN	NaN
2010	7	12	12	45	30	29.588	51.333	NaN	NaN	NaN	NaN	NaN	NaN	NaN	NaN	NaN	NaN
2010	7	12	15	45	30	29.118	48.848	NaN	NaN	NaN	NaN	NaN	NaN	NaN	NaN	NaN	NaN
2010	7	12	18	45	30	27.323	55.496	NaN	NaN	NaN	NaN	NaN	NaN	NaN	NaN	NaN	NaN
2010	7	12	21	45	30	21.533	77.233	NaN	NaN	NaN	NaN	NaN	NaN	NaN	NaN	NaN	NaN
2010	7	13	0	45	30	17.818	92.546	-64.159	-3.42	-0.9252	-0.1476	-0.1728	-69.919	-8.424	-14.368	-21.006	1.5588
2010	7	13	3	45	30	16.886	95.625	-17.017	-1.9584	-2.7	-0.3024	-0.1296	-114.59	-7.3656	-24.332	-24.566	8.2188
2010	7	13	6	45	30	20.068	88.582	-21.334	-0.6336	-1.7532	-0.4536	-0.126	-160.09	-10.062	-32.404	-37.645	3.0204
2010	7	13	9	45	30	26.271	70.541	32.407	9.2052	15.39	3.2868	0.6876	64.192	27.133	19.93	14.515	6.1056
2010	7	13	12	45	30	30.432	57.112	60.001	16.776	20.786	2.448	1.3068	156.29	15.12	11.736	39.658	0.9684
2010	7	13	15	45	30	29.831	52.265	46.822	13.284	16.996	1.4688	1.1376	150.59	13.784	9.9972	36.256	5.0652
2010	7	13	18	45	30	26.252	62.694	23.857	10.253	12.546	1.0872	0.5832	85.496	8.622	7.02	21.236	4.6008
2010	7	13	21	45	30	20.563	78	3.8376	5.2308	5.7564	0.666	0.1872	61.366	-8.5752	-4.1436	17.838	5.6088
2010	7	14	0	45	30	19.074	85.34	-52.87	-1.8396	1.1268	0.09	-0.27	25.013	3.6432	-6.2892	6.1092	5.2092
2010	7	14	3	45	30	17.56	94.75	-21.262	-1.692	-1.0836	-0.0108	-0.2628	-17.6	-9.7884	-26.932	-5.3856	6.984
2010	7	14	6	45	30	21.858	84.809	-20.275	-0.3528	2.9988	0.054	-0.2196	-143.26	-7.0056	-30.402	-30.784	4.2228
2010	7	14	9	45	30	27.503	66.366	39.193	13.406	21.02	3.528	0.81	92.344	37.044	28.994	23.407	5.9004
2010	7	14	12	45	30	21.513	91.146	10.22	6.5376	13.838	3.4596	-0.4176	88.614	5.7924	10.609	18.266	1.1448
2010	7	14	15	45	30	21.605	98.578	-13.424	1.1448	-6.588	0.1836	-0.522	-27.288	-10.044	-27.781	-5.1768	11.837
2010	7	14	18	45	30	19.316	108.83	-16.384	-0.1944	-7.5348	-0.0432	-0.3348	-37.948	-12.01	-39.863	-5.418	5.9652
2010	7	15	9	45	30	19.025	95.138	NaN	NaN	NaN	NaN	NaN	NaN	NaN	NaN	NaN	NaN
2010	7	15	12	45	30	25.097	79.075	-6.3576	3.9024	-0.2376	0.2736	-0.5004	127.93	-8.0712	-34.207	35.485	5.7276
2010	7	15	15	45	30	25.059	91.151	-6.8508	4.0896	-2.5956	0.1296	-0.5004	115.33	-1.944	-25.711	30.618	8.6436
2010	7	15	18	45	30	21.639	99.561	-38.156	-0.2628	-14.479	-2.3112	-0.1044	-149.45	-14.515	-35.46	-37.508	11.192
2010	7	15	21	45	30	18.012	103.3	-8.8416	0.0468	-4.4712	-0.5544	-0.1728	-53.334	-4.9572	-16.024	-12.47	4.572
2010	7	16	0	45	30	17.153	102.26	-49.032	-0.2988	-7.92	-0.6048	-0.2628	-95.648	-5.5656	-18.191	-20.398	3.5352
2010	7	16	3	45	30	18.21	98.723	-12.643	0.4068	-4.6332	-0.27	-0.2628	-179.94	-9.198	-16.618	-40.352	7.2864
2010	7	16	6	45	30	19.903	96.765	-11.624	0.5868	-5.562	0.5832	-0.396	-45.49	-5.0796	-5.9436	-9.8568	3.96
2010	7	16	9	45	30	20.286	102.06	-8.5356	0.63	-5.436	1.9332	-0.2484	45.166	-8.1936	-13.18	11.138	2.0664
2010	7	16	12	45	30	24.54	91.058	2.0376	4.23	-2.898	3.3696	-0.3636	178.63	0.0108	-10.984	46.724	3.816
2010	7	16	15	45	30	22.92	96.108	-11.236	2.2392	-8.5356	1.0872	-0.342	80.248	-9.3744	-13.043	19.231	5.4252
2010	7	16	18	45	30	22.022	99.133	-11.362	1.6092	-9.396	-0.2592	-0.2988	43.056	0.6948	-14.206	11.952	10.829
2010	7	16	21	45	30	17.74	104.33	-11.329	-0.1188	-9.3636	-0.4464	-0.09	-42.548	-12.251	-19.573	-9.2664	5.1192
2010	7	17	0	45	30	16.062	102.02	-48.719	-0.1476	-9.8316	-0.0576	-0.1404	10.562	-6.696	-15.415	4.014	1.6452
2010	7	17	3	45	30	14.146	102.47	-9.4212	-0.0864	-4.7808	-0.0396	-0.1296	2.8404	-6.9444	-8.5572	-0.0576	1.2312
2010	7	17	6	45	30	15.65	93.29	-6.7716	0.198	-4.9248	0.1116	-0.1368	-16.063	-2.8944	-15.21	1.8684	-0.6696
2010	7	17	9	45	30	21.023	82.645	5.7168	2.2788	-1.3104	1.4004	-0.1584	78.43	-0.6696	-7.74	21.319	-1.8828
2010	7	17	12	45	30	25.801	79.568	9.5796	5.1696	0.6948	0.216	-0.2844	93.19	3.564	-8.3124	20.97	0.0324
2010	7	17	15	45	30	22.92	76.993	-2.5992	2.664	-1.0692	-0.6732	-0.1584	4.8888	3.8592	0.8496	0.0108	10.922
2010	7	17	18	45	30	21.416	78.206	-24.052	0.3024	-7.614	-1.7568	-0.18	-176.36	-9.2304	-3.9636	-43.286	8.802
2010	7	17	21	45	30	16.493	94.484	-11.927	-1.1268	-11.092	-1.9692	-0.1692	-174.27	-10.915	-20.783	-43.286	4.122
2010	7	18	0	45	30	13.889	98.219	-39.406	-0.6372	-8.4996	-1.3968	-0.2484	-195	-5.8212	-21.06	-40.417	0.648
2010	7	18	3	45	30	12.851	98.587	-35.258	-0.108	-6.282	-0.9288	-0.234	-184.62	-7.0704	-11.408	-45.515	5.2848
2010	7	18	6	45	30	18.875	85.054	-8.4492	0.1296	-7.4808	0.4068	-0.0504	-51.095	-3.9852	-6.9588	-11.081	4.626
2010	7	18	9	45	30	23.885	82.602	8.5824	1.8396	-3.204	3.1428	-0.1368	72.526	1.1232	-6.6096	16.855	4.5216
2010	7	18	12	45	30	23.924	89.94	21.539	5.94	2.2104	4.0068	0.0216	104.92	4.6044	9.3276	26.791	1.224
2010	7	18	15	45	30	23.914	74.293	-10.372	3.7692	-0.1512	2.1024	0.1908	118.18	5.5404	18.731	29.758	2.3292
2010	7	18	18	45	30	21.615	75.819	-4.842	2.4444	-1.6704	0.1872	-0.0684	80.276	3.42	-8.514	18.353	2.8188
2010	7	18	21	45	30	17.818	79.882	-13.1	0.81	-2.8836	-0.2016	-0.1188	20.556	-1.5804	-11.776	4.356	1.2924
2010	7	19	0	45	30	14.626	90.267	-46.775	-1.764	-6.0516	-0.2808	-0.162	-34.398	-6.4656	-15.494	-6.2172	-0.2592
2010	7	19	3	45	30	11.585	98.076	-7.3548	-0.306	-4.8024	-0.3024	-0.234	-59.159	-6.0552	-6.6708	-13.774	3.474
2010	7	19	6	45	30	14.796	87.172	-12.91	-0.234	-4.1472	0.09	-0.144	-26.06	-2.7216	-10.397	-6.0984	1.7676
2010	7	19	9	45	30	21.154	75.792	NaN	NaN	NaN	NaN	NaN	NaN	NaN	NaN	NaN	NaN
2010	7	19	12	45	30	23.764	83.086	NaN	NaN	NaN	NaN	NaN	NaN	NaN	NaN	NaN	NaN
2010	7	19	15	45	30	23.444	56.035	NaN	NaN	NaN	NaN	NaN	NaN	NaN	NaN	NaN	NaN
2010	7	19	18	45	30	20.98	60.856	10.368	5.076	3.3408	0.0108	0.072	60.523	2.7144	10.775	13.342	2.3292
2010	7	19	21	45	30	14.486	82.412	-8.5212	0.5688	-1.4076	-0.1116	-0.0684	-59.245	-7.1712	-5.544	-15.584	3.8412
2010	7	20	0	45	30	11.217	94.119	-37.202	-1.818	-5.4252	-0.5472	-0.0396	-42.595	-4.3776	-9.6048	-9.828	1.4904
2010	7	20	3	45	30	10.814	92.899	-7.0704	-0.036	-3.618	-0.108	-0.054	-91.966	-4.6944	-9.2232	-19.062	0.4536
2010	7	20	6	45	30	17.459	76.654	-2.0412	0.4536	-0.954	0.7488	0.036	13.399	0.0504	-5.274	5.094	0.288
2010	7	20	9	45	30	18.632	86.025	3.5712	1.3032	1.4796	0.7488	-0.0108	40.662	-2.4192	0.684	10.562	2.1852
2010	7	20	12	45	30	23.739	64.23	-1.3068	4.4712	5.9184	2.9592	0.0792	93.37	9.396	16.625	21.87	4.2984
2010	7	20	15	45	30	22.692	60.836	12.924	5.202	5.3856	0.918	0.2052	52.416	0.6012	12.73	15.034	-1.9008
2010	7	20	18	45	30	19.68	66.956	-7.0236	2.628	2.1204	-0.2232	0.0504	52.754	-4.3956	0.9576	13.752	-1.422
2010	7	20	21	45	30	14.777	89.613	-10.696	-1.0764	-2.484	-0.4788	-0.0252	-126.62	-12.103	-14.357	-30.568	4.1904
2010	7	21	0	45	30	13.166	93.378	-37.386	-1.0548	-5.9976	-0.414	-0.0684	-66.902	-7.4988	-3.8268	-19.991	3.8124
2010	7	21	3	45	30	14.631	89.443	-5.3136	-0.1944	-3.0096	-0.0936	-0.2448	-45.608	-5.8212	-14.555	-12.24	0.7596
2010	7	21	6	45	40	17.628	86.2	1.368	-0.0504	-2.6604	0.27	-0.1872	-54.112	-3.4704	-12.654	-10.656	4.4496
2010	7	21	9	45	30	23.531	80.19	27.734	4.2228	4.5504	2.4516	-0.054	62.921	-1.4652	-1.8072	14.026	2.4624
2010	7	21	12	45	30	24.651	64.668	36.23	9.072	9.6048	2.5236	0.2916	110.66	13.259	21.55	24.21	-0.4716
2010	7	21	15	45	30	22.886	84.611	-1.638	1.5588	0.8748	1.0944	-0.198	18.14	1.1988	-21.377	3.9852	6.7428
2010	7	21	18	45	30	21.838	89.707	-2.5848	1.2996	-0.4932	-0.2232	-0.1044	-7.002	-7.3656	-8.4564	-1.1952	3.0528
2010	7	21	21	45	30	16.755	91.339	-10.804	-0.5832	-3.8664	-0.774	-0.0324	-69.739	-5.2344	-20.693	-17.611	3.7728
2010	7	22	0	45	30	13.782	96.763	-42.12	-1.3176	-6.5592	-1.1016	-0.2088	-107.81	-8.424	-16.214	-24.955	-2.7792
2010	7	22	3	45	30	12.774	96.624	-33.008	-0.558	-6.5016	-0.522	-0.072	-132.89	-3.3552	-16.189	-28.98	1.0224
2010	7	22	6	45	30	16.634	88.07	-2.6496	-0.4392	-5.2092	-0.1116	-0.1872	-95.555	-4.6332	-10.634	-23.72	5.3388
2010	7	22	9	45	30	24.457	74.68	31.964	4.7052	4.2948	2.3292	-0.1152	93.816	6.2388	6.7824	18.252	-1.6596
2010	7	22	15	45	30	25.81	NaN	NaN	NaN	NaN	NaN	NaN	NaN	NaN	NaN	NaN	NaN
2010	7	22	18	45	30	23.681	73.436	NaN	NaN	NaN	NaN	NaN	NaN	NaN	NaN	NaN	NaN
2010	7	22	21	45	30	21.416	76.7	NaN	NaN	NaN	NaN	NaN	NaN	NaN	NaN	NaN	NaN
2010	7	23	0	45	30	20.553	79.137	NaN	NaN	NaN	NaN	NaN	NaN	NaN	NaN	NaN	NaN
2010	7	23	3	45	30	16.12	89.515	NaN	NaN	NaN	NaN	NaN	NaN	NaN	NaN	NaN	NaN
2010	7	23	6	45	30	13.622	85.565	NaN	NaN	NaN	NaN	NaN	NaN	NaN	NaN	NaN	NaN
2010	7	23	9	45	30	16.086	64.222	NaN	NaN	NaN	NaN	NaN	NaN	NaN	NaN	NaN	NaN
2010	7	23	12	45	30	19.059	50.239	NaN	NaN	NaN	NaN	NaN	NaN	NaN	NaN	NaN	NaN
2010	7	23	15	45	30	18.273	50.392	NaN	NaN	NaN	NaN	NaN	NaN	NaN	NaN	NaN	NaN
2010	7	23	18	45	30	16.135	60.645	NaN	NaN	NaN	NaN	NaN	NaN	NaN	NaN	NaN	NaN
2010	7	23	21	45	30	12.439	73.891	NaN	NaN	NaN	NaN	NaN	NaN	NaN	NaN	NaN	NaN
2010	7	24	0	45	30	9.825	80.303	-35.514	-0.9	-2.3472	-0.3924	-0.1368	1.872	-0.7632	3.2148	-3.1428	-2.4912
2010	7	24	3	45	30	9.209	81.637	-23.926	-0.3024	-1.71	0.0036	0.0072	-22.154	-0.0504	-6.7536	-4.1544	1.5696
2010	7	24	6	45	30	11.925	75.029	-7.254	0.09	0.4932	0.0144	-0.1116	-16.222	1.3104	-4.4748	-0.8532	-1.9296
2010	7	24	9	45	30	17.008	62.677	-7.776	0.8748	3.0528	0.6948	0.0396	15.635	-0.0072	10.584	3.0024	-3.6
2010	7	24	12	45	30	19.505	57.627	18.468	4.9464	6.9336	0.8352	0.1512	35.395	9.414	17.726	8.4816	5.094
2010	7	24	15	45	30	20.267	54.319	20.484	4.806	7.02	0.252	0.1728	54.767	3.1968	13.118	11.347	-2.3976
2010	7	24	18	45	30	16.091	67.692	2.16	2.448	2.7252	0.0756	0.0576	-1.6164	-2.952	0.3276	0.4608	2.8152
2010	7	24	21	45	30	12.114	88.159	-6.0228	0.126	0.1836	-0.0864	-0.1188	-17.068	-4.6512	-10.606	-3.1608	-0.486
2010	7	25	0	45	30	10.955	94.688	-3.5856	0.0792	-1.3248	-0.216	-0.0792	-18.04	-3.0816	-12.391	-3.1824	-0.0576
2010	7	25	3	45	30	11.294	92.276	-27.929	-0.27	-2.6028	0.0972	0.0144	-15.401	-5.3208	-1.008	-3.6864	1.4076
2010	7	25	6	45	30	12.434	91.97	-7.7112	-0.1044	-1.566	0.0288	-0.0504	-15.829	-1.5732	-7.9092	-3.3516	1.0368
2010	7	25	9	45	30	14.558	92.266	-4.608	0.2592	-1.5336	0.162	-0.108	-17.64	-5.5008	-6.9696	-2.0664	2.736
2010	7	25	12	45	30	18.322	90.194	-4.9644	0.2664	-1.2348	1.5912	-0.1044	8.8056	-6.2172	-7.8048	0.2196	4.1688
2010	7	25	15	45	30	22.25	89.772	-9.3672	-0.6048	-6.282	0.2484	-0.378	-51.08	-6.6708	-12.614	-12.611	8.0568
2010	7	25	18	45	30	21.179	96.171	-18.839	-1.0584	-9.9036	-0.702	-0.4176	-86.515	-11.171	-27.169	-21.06	4.3308
2010	7	25	21	45	30	18.729	100.36	-9.612	0	-7.488	-0.3348	-0.216	-95.724	-8.0388	-17.19	-17.305	1.638
2010	7	26	0	45	30	18.186	97.125	-58.615	-1.4076	-13.824	-0.3168	-0.3204	-122.86	-12.514	-14.245	-27.306	0.0216
2010	7	26	3	45	30	17.284	98.2	-27.252	-0.6372	-12.629	-0.3456	-0.2988	-150.88	-4.2372	-17.543	-30.668	2.2572
2010	7	26	6	45	30	19.53	90.331	-12.701	-0.7848	-12.125	-0.4428	-0.3456	-149.24	-9.7272	-15.145	-37.523	3.3948
2010	7	26	9	45	30	22.997	89.088	-13.885	-1.53	-16.682	1.044	-0.3816	18.666	-14.832	-21.107	6.0444	5.3388
2010	7	26	12	45	30	27.741	77.911	11.34	1.9692	-10.58	1.5408	-0.5148	113.03	10.076	8.1324	27.67	10.66
2010	7	26	15	45	30	27.653	NaN	-4.95	1.5912	-14.191	0.09	-0.6156	86.987	-7.2036	-12.694	18.137	2.0304
2010	7	26	18	45	30	24.404	76.48	NaN	NaN	NaN	NaN	NaN	NaN	NaN	NaN	NaN	NaN
2010	7	26	21	45	30	21.246	91.781	NaN	NaN	NaN	NaN	NaN	NaN	NaN	NaN	NaN	NaN
2010	7	27	0	45	30	20.257	88.418	NaN	NaN	NaN	NaN	NaN	NaN	NaN	NaN	NaN	NaN
2010	7	27	3	45	30	17.948	90.634	-21.37	-2.286	-13.025	-0.7524	-0.1548	-105.73	-12.672	-22.73	-19.03	1.2528
2010	7	27	6	45	30	20.034	85.925	-9.7416	-1.3608	-11.779	-0.1224	-0.3168	-29.632	-10.526	-20.772	-7.2504	0.1872
2010	7	28	21	45	30	21.542	83.009	-40.201	-1.5156	-4.7736	-1.1844	-0.234	-90.396	-17.093	-8.4492	-18.832	1.9908
2010	7	29	0	45	30	19.176	88.128	-21.146	-2.8404	-8.1792	-0.7632	-0.5436	-103.72	-13.237	-25.909	-31.14	7.8984
2010	7	29	3	45	30	18.535	88.906	-42.61	-2.412	-10.368	-1.35	-0.288	-135.74	-16.664	-26.672	-34.29	6.0696
2010	7	29	6	45	30	20.858	84.941	-7.0452	-1.8936	-8.226	-0.468	-0.3276	-124.95	-14.53	-20.308	-28.39	4.0824
2010	7	29	9	45	30	27.372	64.801	NaN	NaN	NaN	NaN	NaN	NaN	NaN	NaN	NaN	NaN
2010	7	29	12	45	30	32.033	47.83	NaN	NaN	NaN	NaN	NaN	NaN	NaN	NaN	NaN	NaN
2010	7	29	15	45	30	30.66	43.03	49.849	8.5248	13.295	1.8864	0.3672	124.8	9.5652	26.23	27.396	-2.7
2010	7	29	18	45	30	26.509	55.159	24.97	5.148	8.0748	1.2924	-0.0828	42.451	0.7992	17.575	7.74	1.53
2010	7	29	21	45	30	21.29	76.745	-8.8416	1.1124	1.4112	0.8856	-0.0396	-121.91	2.952	16.625	-32.839	3.06
2010	7	30	0	45	31	19.641	82.163	-8.82	-0.1872	1.5696	0.6516	-0.1404	-36.194	-8.1216	-6.0336	-8.928	1.7856
2010	7	30	3	45	30	17.784	93.919	-9.9396	-0.882	-5.1876	0.09	-0.2376	-69.671	-12.582	-21.251	-15.037	3.4524
2010	7	30	6	45	30	18.341	92.93	-9.5004	-0.4212	-4.6368	0.5292	-0.0828	32.418	-5.4036	-16.074	7.6392	3.2004
2010	7	30	9	45	30	22.435	71.84	11.444	2.52	2.3256	0.1764	0.0072	48.33	-4.1832	1.6704	10.148	-0.8676
2010	7	30	12	45	30	21.746	77.07	-14.209	-0.0432	2.394	0.2088	0.0468	56.358	-1.5192	-2.9916	12.233	1.8756
2010	7	30	15	45	30	23.186	72.732	13.558	3.4416	4.5396	0.684	0.0324	44.262	1.0512	-1.0476	8.982	-0.0576
2010	7	30	18	45	30	20.087	74.488	-4.6224	2.0952	2.5596	0.6876	-0.0108	-8.8308	-1.08	4.0392	-7.3656	-2.0916
2010	7	30	21	45	30	15.664	82.491	-5.0364	0.0684	0.0252	0.2052	-0.1332	-20.156	-6.7968	-3.2328	-6.7536	1.116
2010	7	31	0	45	30	16.707	78.701	-35.626	-0.7632	-1.7856	-0.1476	-0.1332	36.32	-2.988	-2.2248	12.517	3.474
2010	7	31	3	45	30	15.465	92.09	-6.6924	-0.0684	-4.0428	0.1152	-0.0468	-4.0212	-7.9488	-11.002	-0.7632	2.5596
2010	7	31	6	45	30	15.393	93.912	-7.272	-0.1512	-2.5272	0.0864	-0.0684	-29.981	-7.056	-7.0632	-5.4	1.8108
2010	7	31	9	45	30	16.144	96.031	-5.4612	0.1404	-2.0052	0.3816	NaN	-20.531	-2.1924	-6.5556	-5.8212	4.1724
2010	7	31	12	45	30	20.558	88.949	0.5652	0.8712	0.0792	1.7352	-0.0576	58.349	-4.5144	-2.4012	11.93	4.626
2010	7	31	15	45	30	18.409	99.163	-1.1772	0.6768	-2.0376	0.0396	-0.2196	28.296	-4.5756	-10.984	5.9256	3.1608
2010	7	31	18	45	30	16.634	82.326	-4.3812	0.81	-1.3716	0.1296	-0.0612	17.766	-7.146	-4.1184	4.0212	-0.9252
2010	7	31	21	45	30	14.806	82.981	-4.914	0.2844	-1.9332	0.036	0.0216	-4.2804	-6.9804	-3.3696	-0.18	2.934
2010	8	1	0	45	30	14.321	82.047	-30.006	-0.8532	-4.2012	-0.1476	-0.0612	24.473	-2.5344	-1.8648	1.602	3.2256
2010	8	1	3	45	30	14.064	84.097	-13.979	-0.5688	-3.2652	-0.0864	-0.0072	-34.538	-5.3028	-6.2388	-8.1792	2.1384
2010	8	1	6	45	30	14.529	85.093	-6.444	-0.3996	-2.52	-0.1944	-0.0792	-22.676	-4.3488	-6.5808	-5.1804	2.3112
2010	8	1	9	45	30	19.573	68.973	-2.808	0.8244	0.0504	0.2808	-0.1116	22.198	-2.664	2.4408	6.5772	2.1852
2010	8	1	12	45	30	21.955	58.068	12.686	3.4956	3.8664	0.432	-0.0648	63.133	1.2204	8.2512	12.038	1.242
2010	8	1	15	45	30	23.54	53.32	17.946	4.5216	5.058	0.6948	0.0684	64.598	-0.4788	7.2864	12.866	1.6308
2010	8	1	18	45	30	22.066	59.18	7.6356	2.9016	2.646	-0.378	-0.0324	27.396	-2.4516	2.574	4.7556	2.3004
2010	8	1	21	45	30	16.92	76.97	-7.1316	-0.2376	-0.504	0.3096	-0.0396	-56.196	-3.3876	-2.358	-9.5724	2.7108
2010	8	2	0	45	30	12.744	88.019	-36.047	-1.962	-4.5828	-0.7272	-0.1872	-65.473	-4.5144	-9.864	-13.018	1.3824
2010	8	2	3	45	30	10.538	91.346	-14.929	-0.558	-3.6468	-0.0468	-0.0864	-38.156	-5.1192	-7.0524	-5.472	0.2772
2010	8	3	9	45	30	16.576	90.216	-29.34	-0.9288	-6.0228	-0.6444	-0.0576	3.2652	-10.249	-14.886	2.7144	-0.0756
2010	8	3	15	45	30	20.922	83.857	-12.852	1.7964	-3.6036	-0.1548	-0.3096	25.441	-4.9392	-4.5432	5.4072	3.744
2010	8	3	18	45	30	19.544	72.541	-27.281	-0.9864	-7.4952	-2.5776	-0.1836	-113.56	-9.4356	-6.2748	-26.978	7.6788
2010	8	3	21	45	30	16.28	81.502	-14.27	-1.0908	-8.7732	-0.9324	-0.1116	-121.25	-3.1644	-11.297	-27.684	2.4012
2010	8	4	0	45	30	15.897	92.918	-31.082	-0.4644	-6.6852	-0.054	-0.0972	-35.705	-3.5892	-9.108	-4.0032	-0.9576
2010	8	4	3	45	30	15.519	94.815	-15.656	-0.162	-5.0796	0.1008	-0.0036	-22.064	-5.5836	-9.09	-4.0068	0.1404
2010	8	4	6	45	30	16.033	93.687	-4.2084	-0.3384	-3.8808	0.2376	-0.072	-34.34	-5.1984	-11.873	-6.588	3.2112
2010	8	4	9	45	30	18.506	91.767	-10.537	-0.3564	-2.2968	0.6048	-0.234	-39.168	-5.0724	-12.701	-7.488	4.194
2010	8	4	12	45	30	19.326	98.041	-8.1576	-0.09	-4.0932	1.0944	-0.1044	-3.6252	-6.4116	-11.772	1.3176	2.7396
2010	8	4	15	45	30	21.426	97.82	-12.276	-0.396	-3.8664	1.494	-0.1908	8.5572	-6.3648	-19.735	2.3544	6.4656
2010	8	4	18	45	30	17.502	107.93	-13.889	-0.6984	-5.5008	0.2916	-0.2412	19.638	-6.4656	-15.948	5.4504	1.4976
2010	8	4	21	45	30	14.777	99.375	-6.066	-0.1908	-4.3236	0.3996	-0.0972	23.825	-9.5544	-11.416	6.6312	2.4192
2010	8	5	0	45	30	13.845	93.924	-4.806	0.0972	-4.7124	0.2628	0.0864	25.974	-4.752	-10.537	5.7528	-1.062
2010	8	5	3	45	30	14.039	93.255	-22.471	-0.2088	-5.832	0.2448	-0.0504	1.4256	-0.7416	-4.9104	1.2096	2.2248
2010	8	5	6	45	30	15.252	90.444	-5.5512	-0.0036	-4.5792	0.3636	-0.1044	-43.621	-3.978	-7.3656	-10.271	2.4912
2010	8	5	9	45	30	18.104	88.722	-6.6996	0.0756	-3.582	1.1232	-0.0936	40.237	-2.8152	-3.3732	7.5132	0.468
2010	8	5	12	45	30	21.193	84.574	-2.1276	1.2636	-2.1276	1.9944	-0.1656	124	-3.9456	-7.3764	27.968	6.2244
2010	8	5	15	45	30	20.126	95.539	-3.0276	0.4572	-3.0024	1.332	-0.144	63.662	-7.7652	-5.1552	14.526	3.6396
2010	8	5	18	45	30	18.021	98.75	-19.213	-0.3528	-8.3088	-0.09	-0.126	-64.555	-7.6284	-12.946	-13.824	1.8216
2010	8	5	21	45	30	13.574	100.82	-8.1756	0.0396	-6.6708	-0.2988	-0.1944	-105.41	-5.0796	-7.3008	-22.457	0.7848
2010	8	6	0	45	30	11.93	93.707	-20.682	-0.198	-4.4748	-0.27	-0.1728	-123.8	-1.7892	-2.8692	-24.674	0.6912
2010	8	6	3	45	30	11.076	91.51	-3.852	0.3636	-2.2824	-0.45	-0.0864	-89.51	-3.996	-1.4184	-16.963	0.7956
2010	8	6	6	45	30	13.011	85.916	-3.4956	0.0288	-2.5884	-0.0792	-0.0756	-103.05	-2.79	-5.7492	-18.133	1.4112
2010	8	6	9	45	30	19.971	79.653	-3.8556	0.36	-3.114	0.792	-0.2376	63.31	-7.4448	-7.9524	10.076	0.6012
2010	8	6	12	45	30	22.265	86.428	5.7672	2.4444	-2.0916	0.0072	-0.0468	86.26	0.0828	-4.5036	17.039	2.4084
2010	8	6	15	45	30	22.318	83.779	1.5084	2.754	-3.5496	0.1476	-0.0864	32.238	-6.0984	3.7116	7.9776	1.8684
2010	8	6	18	45	30	21.014	81.251	-5.9652	1.5912	-4.914	0.8964	-0.1872	-69.412	-3.7872	1.566	-14.44	3.0384
2010	8	6	21	45	30	15.737	92.065	-10.296	-1.1988	-8.7048	-0.4824	-0.2916	-238.85	-13.219	-7.7976	-46.343	7.6104
2010	8	7	0	45	30	15.499	89.895	-37.087	-0.576	-9.3888	-0.6444	-0.2232	-167.37	-5.706	-12.251	-35.053	3.0744
2010	8	7	3	45	30	15.208	89.592	-8.3232	-0.5688	-8.2908	-0.1296	-0.1332	-148.21	-8.802	-12.136	-28.577	4.2516
2010	8	7	6	45	30	16.653	85.218	-4.6764	0.0828	-6.174	-0.4104	-0.1404	-111.95	-6.7968	-3.5748	-24.599	3.51
2010	8	7	9	45	30	23.172	78.934	-4.4964	0.1044	-7.128	1.1196	-0.0648	-6.0408	-3.3768	-4.9248	4.1292	-2.952
2010	8	7	12	45	30	26.819	82.919	15.916	2.4228	-4.1364	2.7324	-0.3528	79.632	2.1672	9.4608	16.578	2.8908
2010	8	7	15	45	30	25.316	81.181	-5.7924	1.1088	-6.7212	0.594	-0.1152	10.89	-0.126	-8.046	-0.1836	6.498
2010	8	7	18	45	30	20.999	85.958	-6.4476	0.324	-6.156	0.7164	-0.1764	21.517	-4.806	-3.5712	4.4784	7.6752
2010	8	7	21	45	30	17.997	93.312	-8.7804	0.0468	-8.2692	0.108	-0.2088	-98.028	-3.024	-4.9716	-19.991	3.7872
2010	8	8	0	45	30	17.716	92.028	-38.372	-0.2448	-8.1036	0.1404	-0.0684	-117.11	-7.776	-14.288	-25.438	5.1336
2010	8	8	3	45	30	16.804	93.256	-6.5736	-0.1116	-7.3728	-0.054	-0.2196	-94.507	-6.1956	-10.537	-17.003	0.4536
2010	8	8	6	45	30	18.39	89.807	-10.49	0.1224	-8.5212	0.2412	-0.234	-87.088	-9.9324	-5.796	-17.662	0.8208
2010	8	8	9	45	30	22.377	88.186	-8.5284	-0.45	-12.719	0.5184	-0.5184	-78.826	-7.9308	-6.534	-14.076	-0.7272
2010	8	8	12	45	30	27.047	80.924	-7.4448	0.3276	-13.32	2.7072	-0.6264	64.717	-11.329	0.1656	12.33	6.4188
2010	8	8	15	45	30	27.139	83.209	0.594	2.6424	-9.1404	1.1556	-0.6876	31.259	-1.7568	8.586	4.1184	5.058
2010	8	8	18	45	30	21.756	85.575	-14.299	-0.1548	-7.7652	0.4392	-0.27	46.238	-1.5552	-2.088	9.5616	-0.5724
2010	8	8	21	45	30	17.638	92.802	-11.243	-1.0728	-12.712	0.0468	-0.0864	-79.722	-11.473	-12.575	-16.139	4.1976
2010	8	9	12	45	30	19.302	93.644	NaN	NaN	NaN	NaN	NaN	NaN	NaN	NaN	NaN	NaN
2010	8	9	15	45	30	18.026	106.48	NaN	NaN	NaN	NaN	NaN	NaN	NaN	NaN	NaN	NaN
2010	8	9	18	45	30	19.142	99.048	NaN	NaN	NaN	NaN	NaN	NaN	NaN	NaN	NaN	NaN
2010	8	9	21	45	30	16.532	102.51	NaN	NaN	NaN	NaN	NaN	NaN	NaN	NaN	NaN	NaN
2010	8	10	0	45	30	16.047	100.9	-5.9616	-0.0792	-2.2536	0.4644	-0.144	-14.857	0.5076	-8.982	-2.2752	6.7068
2010	8	10	3	45	30	16.028	99.277	-5.6556	0.3888	-1.5804	0.396	-0.0828	-42.235	-3.6504	-4.0896	-8.802	3.3156
2010	8	10	6	45	30	16.241	99.209	-5.5548	0.324	-2.502	0.6552	0	-22.943	-6.4368	-7.1748	-4.8564	0.45
2010	8	10	9	45	30	17.798	98.923	-6.2856	0.4428	-2.3724	1.3536	-0.2052	23.148	0.6372	-4.8708	5.4648	2.7972
2010	8	10	12	45	30	21.605	88.045	-2.2932	1.2816	-1.62	2.1708	-0.0864	113.12	-7.0416	-7.0704	25.355	4.1796
2010	8	10	15	45	30	18.889	102.74	-1.6992	0.5256	1.6812	0.252	0.0432	-0.054	-6.372	3.0096	-0.0468	-3.7692
2010	8	10	18	45	30	17.745	105.69	-25.38	0.6228	-5.9508	0.9252	-0.2016	-4.8924	-6.9336	-13.104	0.2484	-1.1736
2010	8	10	21	45	30	16.154	103.26	-4.5576	1.098	-4.23	0.1764	-0.1692	-0.3348	-3.888	-2.7396	0.6228	-0.1296
2010	8	11	0	45	30	15.926	99.586	-31.37	0.6336	-5.2128	0.3384	-0.1404	-7.7832	-4.9968	-2.538	-1.1664	3.0636
2010	8	11	3	45	30	15.48	99.45	-18.536	1.2132	-3.5496	0.414	-0.0828	-4.6728	-4.7304	-5.1516	0.0936	0.6912
2010	8	11	6	45	30	15.878	98.627	-3.7512	0.8568	-1.476	0.4428	-0.1044	-1.4868	-4.3344	-3.3696	-0.5076	2.7036
2010	8	11	9	45	30	17.051	98.583	-5.0868	0.45	-0.6156	1.2204	-0.1584	3.9852	-1.764	-2.8764	1.8432	4.0572
2010	8	11	12	45	30	18.812	99.359	-7.3476	1.728	-2.628	1.4184	-0.09	95.663	-2.8584	-10.541	19.984	2.9088
2010	8	11	15	45	30	19.699	97.139	2.5164	1.944	-1.0116	1.7352	-0.0432	151.91	-4.176	-13.687	34.603	0.6624
2010	8	11	18	45	30	17.919	102.24	-3.456	1.2708	-4.3956	0.216	-0.2376	89.453	-9.342	-11.624	19.656	3.3192
2010	8	11	21	45	30	13.583	106.2	-12.226	0.4248	-5.3352	0.0108	-0.1116	-92.106	-6.9156	-4.8456	-19.505	2.376
2010	8	12	0	45	30	11.212	101.34	-18.562	0.4032	-4.626	-0.0972	0	-52.499	-4.7232	-4.7448	-8.6688	0.7344
2010	8	12	3	45	30	10.814	96.905	-3.42	0.5508	-1.836	0.162	-0.126	-51.242	-1.674	-2.5056	-12.672	2.8908
2010	8	12	6	45	31	12.754	92.514	-6.21	0.4176	-2.304	0.2304	-0.0828	-37.195	-2.9124	-6.7896	-5.04	0.1476
2010	8	12	9	45	30	19.5	82.68	NaN	NaN	NaN	NaN	NaN	NaN	NaN	NaN	NaN	NaN
2010	8	12	12	45	30	20.825	88.629	NaN	NaN	NaN	NaN	NaN	NaN	NaN	NaN	NaN	NaN
2010	8	12	15	45	30	21.169	93.424	NaN	NaN	NaN	NaN	NaN	NaN	NaN	NaN	NaN	NaN
2010	8	12	18	45	30	19.04	99.743	NaN	NaN	NaN	NaN	NaN	NaN	NaN	NaN	NaN	NaN
2010	8	12	21	45	30	14.67	104.9	-23.976	-0.324	-8.9928	-0.6588	-0.3096	-153.83	-8.7624	-14.674	-31.194	5.1768
2010	8	13	0	45	30	14.03	96.249	-47.668	-0.4104	-6.6744	-0.2268	-0.018	-83.635	-5.2668	-11.398	-16.193	1.98
2010	8	13	3	45	30	13.928	95.748	-34.808	-0.594	-7.5924	-0.3564	-0.0144	-213.93	-6.5448	-10.872	-58.162	6.5448
2010	8	13	6	45	30	14.684	91.569	-5.004	-0.0468	-3.9852	0.1836	-0.18	-174.75	-2.5776	-9.7488	-33.25	6.6924
2010	8	13	9	45	30	20.795	87.515	3.8664	0.1476	-4.2336	0.9144	-0.072	107.65	-5.1876	-14.249	23.263	5.9472
2010	8	13	12	45	30	23.977	90.792	7.1244	0.8676	-3.3624	2.3796	-0.3492	186.47	-11.174	-11.12	42.948	4.032
2010	8	13	15	45	30	25.049	92.427	NaN	NaN	NaN	NaN	NaN	NaN	NaN	NaN	NaN	NaN
2010	8	13	18	45	30	21.135	98.252	NaN	NaN	NaN	NaN	NaN	NaN	NaN	NaN	NaN	NaN
2010	8	13	21	45	30	16.848	101.23	NaN	NaN	NaN	NaN	NaN	NaN	NaN	NaN	NaN	NaN
2010	8	14	0	45	30	15.237	98.317	NaN	NaN	NaN	NaN	NaN	NaN	NaN	NaN	NaN	NaN
2010	8	14	3	45	30	16.246	93.469	NaN	NaN	NaN	NaN	NaN	NaN	NaN	NaN	NaN	NaN
2010	8	14	6	45	30	16.333	94.323	NaN	NaN	NaN	NaN	NaN	NaN	NaN	NaN	NaN	NaN
2010	8	14	9	45	30	20.815	91.031	NaN	NaN	NaN	NaN	NaN	NaN	NaN	NaN	NaN	NaN
2010	8	14	12	45	30	22.517	93.738	NaN	NaN	NaN	NaN	NaN	NaN	NaN	NaN	NaN	NaN
2010	8	14	15	45	30	22.769	95.548	NaN	NaN	NaN	NaN	NaN	NaN	NaN	NaN	NaN	NaN
2010	8	14	18	45	30	19.981	102.32	NaN	NaN	NaN	NaN	NaN	NaN	NaN	NaN	NaN	NaN
2010	8	14	21	45	30	17.619	103.93	NaN	NaN	NaN	NaN	NaN	NaN	NaN	NaN	NaN	NaN
2010	8	15	0	45	30	17.061	99.129	NaN	NaN	NaN	NaN	NaN	NaN	NaN	NaN	NaN	NaN
2010	8	15	3	45	30	16.348	98.641	NaN	NaN	NaN	NaN	NaN	NaN	NaN	NaN	NaN	NaN
2010	8	15	6	45	30	18.186	96.418	NaN	NaN	NaN	NaN	NaN	NaN	NaN	NaN	NaN	NaN
2010	8	15	9	45	30	20.136	93.435	NaN	NaN	NaN	NaN	NaN	NaN	NaN	NaN	NaN	NaN
2010	8	15	12	45	30	22.789	90.197	NaN	NaN	NaN	NaN	NaN	NaN	NaN	NaN	NaN	NaN
2010	8	15	15	45	30	21.47	95.613	NaN	NaN	NaN	NaN	NaN	NaN	NaN	NaN	NaN	NaN
2010	8	15	18	45	30	17.226	98.389	NaN	NaN	NaN	NaN	NaN	NaN	NaN	NaN	NaN	NaN
2010	8	15	21	45	30	11.867	99.513	NaN	NaN	NaN	NaN	NaN	NaN	NaN	NaN	NaN	NaN
2010	8	16	0	45	30	9.311	97.008	NaN	NaN	NaN	NaN	NaN	NaN	NaN	NaN	NaN	NaN
2010	8	16	3	45	30	7.371	96.382	-15.469	-0.0324	-3.2292	-0.7344	-0.918	-31.187	-12.928	-8.6364	-6.1884	-3.7188
2010	8	16	6	45	30	8.278	89.901	-4.0248	-0.3564	-2.0268	-0.5076	-0.63	-26.932	-23.191	-14.029	-6.3756	-28.498
2010	8	16	9	45	30	14.267	73.292	-11.074	0.558	-2.7792	0.36	-0.1152	74.894	-4.6872	-6.1236	15.75	-0.396
2010	8	16	12	45	30	18.239	80.069	4.0968	2.0412	0.2484	0.5328	-0.3672	114.37	-3.7656	-4.2336	26.294	-5.6376
2010	8	16	15	45	30	18.002	73.738	6.066	2.3148	0.6408	0.7236	0.0108	118.31	-0.3708	7.3368	27.475	4.59
2010	8	16	18	45	30	14.738	81.871	-7.2468	0.2844	-2.8764	-0.3312	-0.1404	0.648	-0.5904	1.962	3.5748	7.5096
2010	8	16	21	45	30	10.121	93.552	-4.6368	-0.234	-4.2156	-0.252	0.1188	-33.746	-0.45	-3.8844	-6.9732	8.1288
2010	8	17	0	45	30	8.292	93.968	-19.847	-0.7236	-4.3848	-0.4752	-0.1188	-31.039	-0.6984	-4.7448	-5.6412	7.0164
2010	8	17	3	45	30	6.706	94.611	-12.834	-0.3276	-3.9996	-0.0756	0.0252	-11.567	0.7704	-1.404	-1.9332	7.3836
2010	8	17	6	45	31	8.093	87.636	-6.2028	-0.0648	-2.1204	-0.1044	-0.0108	-38.297	-3.6936	-5.6736	-8.1612	2.8188
2010	8	17	9	45	30	15.761	72.4	-10.055	-0.0324	-2.43	0.27	-0.2628	53.69	-3.6756	1.1052	12.42	6.1272
2010	8	17	12	45	30	19.408	82.219	6.7752	2.5056	0.6192	0.9288	0.0216	139.2	-6.48	0.3024	28.642	4.7664
2010	8	17	15	45	30	19.176	81.737	2.0304	2.16	0.3492	1.0656	-0.0504	98.586	-1.89	7.542	19.897	12.002
2010	8	17	18	45	30	16.406	86.864	-10.224	-0.0468	-3.312	-0.846	0.0684	-2.5596	-0.2448	-2.2644	-3.0276	0.8352
2010	8	17	21	45	30	12.541	93.195	-5.8716	-0.4464	-5.166	-0.8028	-0.3348	-75.64	-3.1788	-2.3436	-13.345	-6.4764
2010	8	18	0	45	30	12.701	89.056	-25.07	-0.846	-6.6312	-1.8648	-0.45	-61.038	-26.651	-20.725	-15.286	-7.0848
2010	8	18	3	45	30	12.754	90.461	-6.192	0.054	-4.4424	-0.0108	-0.0936	-41.605	-2.9448	-8.3304	-5.6124	2.5668
2010	8	18	6	45	30	12.386	90.414	-4.4172	0.0792	-3.7692	-0.4392	-0.162	-101.21	-6.0336	-5.1732	-20.243	4.0608
2010	8	18	9	45	30	16.721	72.272	-0.486	0.7452	-1.4148	0.3456	-0.0252	75.107	1.6596	0.558	16.441	3.9996
2010	8	18	12	45	30	19.68	84.622	5.1912	2.4732	0.6732	0.3888	-0.1188	111.3	-4.8996	0.9108	21.186	-9.63
2010	8	18	15	45	30	19.142	71.502	-1.062	2.4408	0.3528	0.342	-0.162	136.84	1.7964	4.9428	27.306	0.6516
2010	8	18	18	45	30	15.15	80.916	-4.6152	0.2016	-1.8504	-1.4868	-0.3312	24.66	-8.3556	1.1448	5.202	-2.0952
2010	8	18	21	45	30	10.533	86.459	-9.864	-0.4068	-2.9304	-0.2736	-0.1116	-12.949	-0.7992	-1.3932	-6.1704	0.1836
2010	8	19	0	45	30	7.919	89.532	NaN	NaN	NaN	NaN	NaN	NaN	NaN	NaN	NaN	NaN
2010	8	19	3	45	30	6.376	91.96	-13.403	-0.5688	-3.492	0.1656	0.1908	-1.7964	2.6568	2.6064	-0.5328	8.8488
2010	8	19	18	45	30	13.05	73.661	-14.962	0.7092	-1.278	-0.5796	0.0324	-6.75	1.206	1.746	-0.8424	7.3728
2010	8	19	21	45	30	8.53	88.415	-5.472	-0.162	-2.7936	-0.2772	-0.0504	-31.979	-3.5316	-1.2456	-5.184	2.7432
2010	8	20	0	45	30	6.527	90.52	-21.506	-0.9432	-4.554	-0.5364	-0.3132	-19.584	-5.4756	-3.2076	0.1152	-0.8136
2010	8	20	3	45	30	5.465	90.729	-4.4352	-0.1044	-2.9304	-0.5472	-0.1224	-24.386	-3.3804	-4.1904	-3.8808	6.1164
2010	8	20	6	45	30	6.59	88.739	-2.88	0.3132	-1.6236	-0.0108	0.108	-24.905	2.844	-3.2436	-7.0956	3.6612
2010	8	20	9	45	30	14.374	71.851	-4.1832	-0.0396	-1.3572	0.0576	-0.1836	2.9808	-0.2844	-0.5364	-1.1232	1.4256
2010	8	20	12	45	30	16.595	86.175	0.3528	2.4948	1.422	-0.3348	-0.0252	75.841	-1.1196	6.8472	16.628	2.8224
2010	8	20	15	45	30	17.536	63.8	-0.6948	2.4372	2.0232	-0.0756	0.1692	61.589	6.1128	15.883	14.681	15.203
2010	8	20	18	45	30	14.971	76.898	-8.604	0.3564	-1.5156	-0.6696	0	-1.9404	-4.9536	4.9032	-3.6468	4.1364
2010	8	20	21	45	30	9.631	90.648	-4.2696	-0.2736	-3.7836	-0.0036	-0.1152	-18.738	-4.0248	-7.1352	-1.1016	5.9004
2010	8	21	0	45	30	8.893	88.836	-25.279	-1.1232	-6.1128	-0.27	-0.0216	-11.534	-8.7696	-4.86	-2.1204	0.8316
2010	8	21	3	45	30	8.108	91.076	-16.862	-0.396	-4.752	-0.4284	-0.0036	-15.847	0.3384	-2.0772	-2.2788	5.238
2010	8	21	6	45	30	11.483	85.798	-8.4456	-0.0324	-2.7828	-0.1872	-0.594	-16.405	-11.563	-7.326	-4.1904	-5.3496
2010	8	21	9	45	30	15.271	87.647	-16.459	-0.432	-2.1996	0.7236	-0.2196	-1.8828	-5.3064	-5.5476	2.0376	-1.9548
2010	8	21	12	45	30	16.867	89.991	-4.968	0.108	-0.5796	0.7884	-0.1584	32.04	-1.7136	-2.3508	7.092	3.042
2010	8	21	15	45	30	17.57	96.111	-7.218	0.3672	-2.52	-0.0684	-0.18	46.364	-1.2276	-7.7508	8.5896	3.1716
2010	8	21	18	45	30	16.285	99.575	-8.6688	0.0432	-4.6764	-0.4104	-0.1512	-56.614	-7.596	-10.188	-11.38	5.796
2010	8	21	21	45	30	14.995	97.893	-6.0264	-0.2916	-4.7052	-0.5652	-0.1044	-96.523	-4.5936	-6.0192	-17.057	0.2628
2010	8	22	0	45	30	15.092	95.489	-34.193	-0.0252	-5.4936	0.2304	0.0216	-41.425	2.2464	-2.6712	-4.1904	8.0532
2010	8	22	3	45	30	15.029	96.66	-6.4944	0.1296	-2.7216	0.7452	0.2052	-46.634	4.1184	2.916	-10.422	7.794
2010	8	22	6	45	40	15.407	97.032	-4.14	0.144	-1.494	0.2556	-0.198	9.6984	-1.6488	-4.6512	2.6676	-1.6776
2010	8	22	9	45	30	15.979	95.343	-5.7888	-0.2268	-1.764	-0.504	-0.4716	3.5352	-9.9468	-14.573	-0.252	-6.4728
2010	8	22	12	45	30	18.564	90.237	-2.3148	0.8568	-0.1404	0.6444	0.0072	97.038	4.3956	0.2628	20.776	10.451
2010	8	22	15	45	30	18.632	93.932	3.726	1.8792	0.2988	0.99	0.0504	110.42	2.8728	-0.954	22.712	6.1776
2010	8	22	18	45	30	15.111	90.303	-6.4728	0.63	-2.1924	-0.2376	-0.1944	32.951	-4.0068	-5.2776	7.8804	0.1548
2010	8	22	21	45	30	10.867	95.874	-3.1752	0.0252	-2.5308	-0.0864	-0.0972	-44.111	0.0324	-0.6768	-7.1784	9.1836
2010	8	23	0	45	30	9.679	95.365	-24.88	-0.0756	-4.2048	-0.1656	-0.1296	-73.433	-0.198	-1.5336	-17.802	3.6504
2010	8	23	3	45	30	9.087	94.597	-14.89	0.1872	-2.1456	0.3852	0.1044	-75.193	1.3392	1.0692	-13.752	3.9096
2010	8	23	6	45	40	13.04	89.702	-3.6432	0.1404	-2.1852	-0.036	-0.2376	14.735	-19.98	-17.788	-2.016	-26.118
2010	8	23	9	45	30	14.941	89.662	-15.059	-0.4248	-2.1816	-0.018	-0.3168	20.768	-2.5344	-5.2956	4.6836	2.7072
2010	8	23	12	45	30	15.785	95.12	-3.3192	0.1908	-2.3976	0.1188	-0.036	50.911	-7.2936	-5.6376	9.0216	2.61
2010	8	23	15	45	30	13.656	96.98	-3.8808	0.3168	-1.2708	0.4644	-0.2556	-6.0444	-3.1752	-5.49	-0.7236	0.3492
2010	8	23	18	45	30	13.491	97.837	-5.04	0.3348	-1.908	0.09	-0.072	-16.146	-5.1912	-0.4608	-2.7504	4.2984
2010	8	23	21	45	30	9.519	100.85	-2.5452	0.4896	-2.0592	0.0612	-0.0864	-36.666	0.1476	-0.6264	-7.1964	8.1684
2010	8	24	0	45	30	7.225	96.596	-20.081	0.0792	-2.8224	0.126	-0.198	-19.951	-0.4824	-1.548	-4.8456	1.188
2010	8	24	3	45	30	5.663	94.897	-13.115	0.0684	-1.3392	-0.1116	-0.1764	-26.071	-1.9044	0.864	-5.1408	0.7272
2010	8	24	6	45	40	6.886	91.129	-1.8252	0.0972	-0.3816	-0.2052	-0.1872	-47.801	-0.3708	-2.3724	-8.226	-1.1916
2010	8	24	9	45	30	11.396	91.602	-14.425	-0.0144	-1.7892	0.234	-0.018	9.2772	-4.3956	-1.5012	1.5804	-0.684
2010	8	24	12	45	30	13.545	94.858	-3.2724	0.468	-0.684	0.3528	-0.0756	26.302	-2.5632	-2.1708	6.5952	0.0612
2010	8	24	15	45	30	12.473	100.11	-3.2004	0.1044	-0.936	-0.108	0.0468	6.6996	-2.3112	-1.1124	-0.864	4.4532
2010	8	24	18	45	30	11.546	96.636	-2.4984	0.2556	-1.044	-0.0396	-0.054	-6.012	-2.6568	-3.3912	-1.242	0.9468
2010	8	24	21	45	30	11.396	95.289	-1.7676	0.828	-1.1556	-0.1044	-0.09	-3.9924	-4.0968	-5.3856	-1.2204	4.0248
2010	8	25	0	45	30	12.298	93.242	-23.99	0.648	-2.4192	-0.1584	-0.2736	-24.851	-5.4648	-6.5448	-5.1948	0.3132
2010	8	25	3	45	30	10.091	95.954	-3.7008	0.5148	-0.7452	0.126	-0.0936	-45.947	-1.9368	-0.8964	-8.298	4.4892
2010	8	25	6	45	40	11.585	91.672	-2.7216	0.8856	-0.5328	0.3564	-0.072	-14.897	-1.3644	2.2248	-3.2076	0.2448
2010	8	25	9	45	30	14.907	91.167	-3.6252	0.8244	0.5328	0.9396	-0.036	18.058	-8.6436	-1.7388	4.4712	2.1816
2010	8	25	12	45	30	15.834	98.204	-3.1068	0.8532	1.7208	1.1988	-0.0756	14.209	-2.4084	-7.2396	3.3192	6.5088
2010	8	25	15	45	30	14.825	100.02	-2.106	0.3816	-0.3276	0.5292	-0.0576	27.756	-2.862	-2.7288	6.7572	2.0844
2010	8	25	18	45	30	13.53	99.088	12.55	5.4072	5.076	3.24	0.5112	80.161	15.185	25.988	17.338	17.978
2010	8	25	21	45	30	10.761	99.322	-1.71	0.6048	-0.0684	0.0144	0.0324	-34.592	-1.1736	-1.602	-4.716	1.2528
2010	8	26	0	45	30	10.552	96.035	-23.641	0.3132	-1.3716	0.0216	-0.0756	-34.056	0.666	0.2016	-7.2108	1.8108
2010	8	26	3	45	30	10.727	95.862	-3.6396	0.612	-1.404	-0.0216	-0.1728	-13.165	-3.0024	-6.6348	-3.8844	1.5768
2010	8	26	6	45	30	11.188	94.871	-2.6532	0.4608	-0.144	0.3096	0.0216	-16.538	-4.6368	0.99	-1.7172	3.15
2010	8	26	9	45	30	11.26	96.579	NaN	NaN	NaN	NaN	NaN	NaN	NaN	NaN	NaN	NaN
2010	8	26	12	45	30	11.687	97.114	NaN	NaN	NaN	NaN	NaN	NaN	NaN	NaN	NaN	NaN
2010	8	26	15	45	30	11.11	97.42	-2.7252	0.0036	-1.0296	0.2772	-0.1512	31.075	-3.5244	-2.0484	7.1928	0.9648
2010	8	26	18	45	30	9.931	98.037	-18.99	0.054	-2.1528	-0.1008	-0.2196	8.4924	-3.3804	-0.0216	0.6804	-0.1008
2010	8	26	21	45	30	9.078	97.276	-7.2936	0.3744	-1.7676	0.2268	0.0432	3.15	-2.3004	-2.7396	1.6164	5.8752
2010	8	27	0	45	30	8.53	95.893	-21.29	-0.0252	-1.5516	0.0324	-0.018	-6.3612	-1.7928	1.566	-1.1808	4.0644
2010	8	27	3	45	30	7.778	95.262	-3.9276	0.2988	-1.5516	0.3204	-0.0144	0.7884	-3.3912	-1.7496	0.7632	1.0008
2010	8	27	6	45	30	8.181	93.528	-1.9836	0	-1.8324	0.198	-0.1044	16.387	-4.1364	-2.7972	4.7412	2.2428
2010	8	27	9	45	30	10.523	90.404	-1.8468	0.2628	-1.2276	0.576	-0.0864	32.58	-2.0376	-2.2428	6.1236	3.132
2010	8	27	12	45	30	11.27	92.566	-0.6948	-0.0756	-1.3212	0.144	-0.2304	50.558	-10.026	-8.658	10.523	-3.168
2010	8	27	15	45	30	10.678	98.153	-2.5452	-0.0828	-2.7576	0.0972	-0.0792	43.081	-3.6144	-1.7676	12.056	4.9212
2010	8	27	18	45	30	9.388	96.148	-2.5992	0.2232	-3.0744	-0.0756	-0.3168	25.42	-7.5636	-5.5836	4.8024	-1.8648
2010	8	27	21	45	30	7.938	95.678	-2.25	0.2628	-2.1492	-0.054	0.0252	-3.4956	-1.1664	-2.7648	-0.7776	4.8744
2010	8	28	0	45	30	6.983	93.881	-18.216	-0.0432	-2.214	-0.018	-0.072	-7.7184	-0.5436	-2.7612	-2.6208	2.592
2010	8	28	3	45	30	6.478	93.201	-3.4812	0.3348	-1.5156	0.0072	-0.1008	-24.206	-1.0224	1.9728	-4.3668	2.7576
2010	8	28	6	45	40	7.831	89.626	-15.534	-0.252	-1.35	-0.0288	-0.144	3.2076	-2.5524	-3.1608	-1.2384	2.9664
2010	8	28	9	45	30	10.499	89.647	-2.6316	0.0864	-1.4436	0.0252	-0.0864	42.865	-0.9288	-1.152	10.3	6.9768
2010	8	28	12	45	30	10.736	94.433	-3.3336	0.1908	-1.116	0.4608	0.0468	26.874	-1.1556	0.8136	7.1244	4.0212
2010	8	28	15	45	30	10.882	98.491	-3.7512	0.3924	-0.4896	0.7452	0.3996	21.546	3.0744	5.2416	4.0068	12.024
2010	8	28	18	45	30	9.912	97.964	-2.0232	0.072	-1.0836	-0.27	-0.6588	-14.465	-6.4476	-8.5212	-3.0852	-4.0536
2010	8	28	21	45	30	8.927	95.021	-1.6056	0.414	-0.6264	0.2628	0.0576	-7.0416	-1.4544	3.0276	-0.6084	6.4548
2010	8	29	0	45	30	8.117	95.254	-18.331	-0.0612	-1.1844	0.0936	0.0324	-4.1076	-0.6372	0.396	-0.9504	2.8296
2010	8	29	3	45	30	8.016	93.457	-2.7972	0.2952	-0.4932	-0.0504	-0.072	-8.8344	-3.0996	2.2212	-1.4364	1.2672
2010	8	29	6	45	40	8.365	92.488	-1.4724	0.3852	-0.3096	0.2592	0	-1.1988	2.6388	3.744	-0.0504	7.2072
2010	8	29	9	45	30	11.163	89.994	NaN	NaN	NaN	NaN	NaN	NaN	NaN	NaN	NaN	NaN
2010	8	29	12	45	30	10.547	98.028	-2.0088	-0.0396	-1.1772	0.306	-0.1116	21.442	-5.616	-7.2648	4.1076	1.3608
2010	8	29	15	45	30	11.508	94.958	-2.8116	-0.018	-2.7864	0.6408	0.0324	37.469	-0.378	-0.6768	9.2052	10.303
2010	8	29	18	45	30	9.665	98.294	-3.2292	-0.0828	-3.9852	-0.1188	-0.0936	7.1892	-2.8476	-2.1024	1.5516	3.6036
2010	8	29	21	45	30	7.594	96.024	-2.196	0.2664	-2.862	0.2448	-0.1368	-11.254	-0.3744	-1.1952	-2.3472	1.4544
2010	8	30	0	45	30	6.444	93.575	-17.647	0.0216	-1.872	0.054	-0.2808	-14.425	-2.9088	-1.7208	-2.8584	1.0548
2010	8	30	3	45	30	5.222	92.592	-3.5064	0.1584	-1.0476	-0.0108	-0.0684	-11.599	1.584	-2.5812	-4.3452	1.3032
2010	8	30	6	45	30	6.313	89.964	NaN	NaN	NaN	NaN	NaN	NaN	NaN	NaN	NaN	NaN
2010	8	30	9	45	30	11.095	86.378	-2.4336	0.2628	-1.4832	0.4032	-0.0432	28.602	-3.384	-3.2976	6.5808	6.3864
2010	8	30	15	45	30	12.405	96.211	-3.1248	0.7164	-2.7036	0.3492	-0.2412	75.766	-3.5496	-7.9848	16.83	-3.2796
2010	8	30	18	45	30	10.164	95.078	-3.8448	0.0324	-4.3488	0.0936	0.0972	7.416	-2.5704	-1.8612	-1.4184	9.7272
2010	8	30	21	45	30	6.813	98.138	-3.1644	0.2412	-2.0808	-0.0144	-0.0144	-28.105	-2.8872	-3.3984	-4.3128	4.7808
2010	8	31	0	45	30	6.861	94.411	NaN	NaN	NaN	NaN	NaN	NaN	NaN	NaN	NaN	NaN
2010	8	31	3	45	30	6.842	93.822	NaN	NaN	NaN	NaN	NaN	NaN	NaN	NaN	NaN	NaN
2010	8	31	6	45	30	7.914	90.881	NaN	NaN	NaN	NaN	NaN	NaN	NaN	NaN	NaN	NaN
2010	8	31	9	45	30	12.191	87.45	NaN	NaN	NaN	NaN	NaN	NaN	NaN	NaN	NaN	NaN
2010	8	31	12	45	30	13.069	91.23	NaN	NaN	NaN	NaN	NaN	NaN	NaN	NaN	NaN	NaN
2010	8	31	15	45	30	11.799	99.498	NaN	NaN	NaN	NaN	NaN	NaN	NaN	NaN	NaN	NaN
2010	8	31	18	45	30	10.688	93.142	NaN	NaN	NaN	NaN	NaN	NaN	NaN	NaN	NaN	NaN
2010	8	31	21	45	30	9.054	94.912	NaN	NaN	NaN	NaN	NaN	NaN	NaN	NaN	NaN	NaN
2010	9	1	0	45	30	8.379	94.586	-20.56	-1.1124	-2.7576	-1.0224	-0.9108	-22.608	-21.485	-23.609	-9.8208	-17.91
2010	9	1	3	45	30	6.924	95.683	-15.692	-0.0684	-2.484	0.0468	-0.1332	-8.2188	-3.6864	0.3024	-2.4588	3.5064
2010	9	1	6	45	40	8.612	91.362	-4.2732	0.2988	-1.3428	0.36	-0.162	-3.5316	-2.6244	1.8288	-2.25	2.4732
2010	9	1	9	45	30	11.663	89.811	-13.669	0.0288	-2.2176	0.4284	0.0648	41.386	-1.5948	-4.7052	9.8352	3.312
2010	9	1	12	45	30	11.949	97.215	-5.2452	0.432	-1.3716	0.5076	-0.0972	66.812	-2.6172	-2.052	15.804	4.4676
2010	9	1	15	45	30	13.069	84.593	0.3096	1.152	-0.9072	0.5256	-0.09	95.393	-2.0304	1.6632	18.058	6.876
2010	9	1	18	45	30	9.034	92.271	-6.48	-0.3348	-2.7576	0.1188	-0.1872	3.7944	-0.5184	-2.2104	-0.5364	5.5368
2010	9	1	21	45	30	4.761	99.261	-2.4336	0.3132	-1.9584	0.0072	0.054	-3.924	0.9036	1.62	1.962	7.704
2010	9	2	0	45	30	3.413	96.654	-14.555	-0.3096	-1.2924	0.036	-0.1728	-9.2556	-0.7668	-2.2896	-1.9728	1.1808
2010	9	2	3	45	30	2.171	97.388	-9.7056	0.0432	-0.936	-0.2268	0.0144	-2.7864	0.4032	4.7088	-0.2376	3.8916
2010	9	2	6	45	30	2.705	94.175	-4.9788	-0.0108	-0.5544	0.1008	-0.1368	-16.528	-2.9268	-1.8936	-5.526	3.4416
2010	9	2	9	45	30	8.302	86.395	-10.886	-0.36	-1.3392	0.1692	-0.0324	17.982	-2.7504	-3.0564	4.0428	3.8052
2010	9	2	12	45	30	12.318	84.222	-2.3832	0.8028	-0.8604	0.6876	-0.0828	91.141	-2.5704	-1.368	17.039	4.7412
2010	9	2	15	45	30	10.8	83.988	0.2952	0.8388	-0.1656	0.6156	0.0252	78.185	-2.7144	0.702	17.64	4.0464
2010	9	2	18	45	30	8.685	89.425	-3.0456	0.108	-1.2276	-0.0252	-0.1656	64.328	-0.0324	-6.1128	15.595	2.4372
2010	9	2	21	45	30	6.866	91.719	-1.5156	-0.0648	-1.7928	-0.1764	-0.1404	38.142	1.3788	-2.7612	7.8552	4.0284
2010	9	3	0	45	30	5.92	90.484	-15.584	-0.18	-2.3436	-0.1296	-0.09	196.55	-1.3716	-2.052	42.001	2.0232
2010	9	3	3	45	30	6.294	90.701	-13.385	-0.108	-2.3148	0.0288	-0.0612	49.219	2.1528	-1.7748	11.916	2.484
2010	9	3	6	45	40	7.055	89.285	-1.7676	0.1404	-1.8648	0.054	-0.0756	83.574	-2.4516	0.0468	19.523	0.2124
2010	9	3	9	45	30	7.021	93.508	-11.182	-0.3816	-1.8828	0.0108	0.0684	61.517	-1.0296	-2.7756	13.95	0.2664
2010	9	3	12	45	30	6.672	99.275	-2.9088	-0.2376	-1.4256	0.1656	-0.1008	53.96	-1.1772	-4.9212	10.987	1.2564
2010	9	3	15	45	30	6.522	99.958	-2.0592	-0.1152	-1.0944	0.0504	-0.09	37.627	-4.698	-1.53	8.8632	1.4544
2010	9	3	18	45	30	5.838	100.5	-2.2248	-0.162	-1.1088	0.216	-0.0864	20.704	0.5184	0.4248	5.9616	-0.9468
2010	9	3	21	45	30	5.397	100.74	-1.206	-0.1008	-0.954	-0.0756	-0.072	5.9112	-0.2772	0.5112	1.2096	1.9152
2010	9	4	0	45	30	4.858	99.927	-15.206	-0.7272	-2.3112	-0.144	0.0036	9.4572	-4.248	-0.18	3.0924	0.576
2010	9	4	3	45	30	4.223	99.084	-11.376	-0.738	-2.5056	-1.0728	-1.0188	-9.2412	-23.504	-17.096	-3.1032	-24.286
2010	9	4	6	45	40	4.955	97.555	-12.038	-0.486	-1.638	0.0252	-0.1584	0.9504	-2.952	-0.396	0.144	2.304
2010	9	4	9	45	30	7.264	99.278	-11.369	-0.1548	-1.908	0.1692	-0.1116	50.98	-1.9008	-1.728	11.164	3.5748
2010	9	4	12	45	30	10.334	89.847	-0.522	0.5004	-0.936	0.2088	-0.2592	80.989	-8.2584	-6.0552	16.967	1.2924
2010	9	4	15	45	30	9.96	95.718	-1.2924	0.4932	-1.6488	0.4896	-0.0288	78.066	2.2176	-2.3688	17.377	6.0084
2010	9	4	18	45	30	8.447	96.62	-4.266	-0.1692	-3.7404	-0.4716	-0.2196	-2.0448	-4.6836	0.054	0.4644	4.158
2010	9	4	21	45	30	6.09	98.004	-2.0016	0.1296	-1.7496	0.1728	0.0144	-28.357	-1.9728	-4.0176	-6.6996	3.4848
2010	9	5	0	45	30	5.547	97.448	-15.206	-0.3564	-2.3904	-0.09	-0.1656	-12.881	-3.5748	-0.5904	-1.6848	3.078
2010	9	5	3	45	30	6.464	96.281	-13.504	-0.0612	-2.6244	-0.2844	-0.09	3.2004	-3.4092	-6.3468	-0.3636	5.5368
2010	9	5	6	45	40	7.822	93.972	-15.372	-0.1512	-2.0592	0.2556	0.0144	21.29	1.6812	-3.5496	3.8736	7.11
2010	9	5	9	45	30	12.623	84.7	-12.19	-0.3708	-1.1304	0.5904	-0.1512	72.763	0.3816	-0.5148	16.729	0.9756
2010	9	5	12	45	30	14.5	92.005	-0.7416	0.6732	0.0792	0.7308	-0.0288	139.65	-1.9944	-5.2992	30.409	4.6836
2010	9	5	15	45	30	13.375	97.878	-3.4416	0.09	-1.5552	0.6336	-0.1224	85.583	-4.374	-0.8244	19.908	4.932
2010	9	5	18	45	30	11.658	98.695	-5.0148	-0.3024	-2.6136	-0.0972	-0.1296	-54.486	-4.2804	-3.4524	-12.614	3.9636
2010	9	5	21	45	30	10.819	96.248	-2.9484	0.0612	-0.8784	0.4212	0	-41.112	0.4176	-4.2768	-9.702	0.4716
2010	9	6	0	45	30	10.445	95.314	-25.171	-0.1116	-2.1528	-0.0432	-0.018	-51.08	-0.7524	-1.0044	-11.002	5.3856
2010	9	6	3	45	30	7.928	98.057	NaN	NaN	NaN	NaN	NaN	NaN	NaN	NaN	NaN	NaN
2010	9	6	6	45	50	7.264	94.804	-12.067	-0.0468	-0.5796	-0.0792	-0.0648	-24.84	-3.3408	0.7704	-5.9976	2.7504
2010	9	6	9	45	30	11.968	85.181	-15.059	-0.3996	-1.9044	-0.3636	-0.2268	21.323	-5.6988	-3.8448	6.3828	3.1464
2010	9	6	12	45	30	15.805	85.587	-2.0808	1.242	-0.4824	0.8352	-0.072	108.14	-1.3032	3.2292	25.47	6.4476
2010	9	6	15	45	30	15.315	87.345	-21.215	0.2448	-3.6828	0.4068	-0.3456	103.48	-4.7664	-7.1172	22.273	5.0724
2010	9	6	18	45	30	12.376	94.486	-4.6836	-0.1908	-3.0384	0.1692	-0.0792	-24.984	-5.526	0.0792	-8.9928	7.8516
2010	9	6	21	45	30	10.897	95.936	-13.759	0.0036	-2.6172	-0.2412	0.09	-69.577	-1.116	-3.4056	-12.776	8.4348
2010	9	7	0	45	30	10.61	93.285	-19.955	0.1188	-2.1348	-0.18	-0.0612	-87.48	-2.4192	-0.0792	-19.447	2.7648
2010	9	7	3	45	30	10.276	94.078	-14.116	0.0324	-1.6812	0.0864	-0.1476	-89.348	-2.8296	0.5292	-25.481	5.058
2010	9	7	6	45	40	10.538	92.096	-15.847	-0.1368	-1.1016	0.072	-0.018	-56.117	0.2196	-3.7152	-9.7956	6.1704
2010	9	7	9	45	30	13.22	89.741	-12.877	-0.5616	-3.9708	-0.3708	-0.1512	-1.7172	-6.426	-3.2724	-1.5696	2.9844
2010	9	7	12	45	30	16.401	85.694	-2.79	1.908	-1.2672	0.9432	-0.0252	88.337	-0.5292	-0.324	16.931	6.9768
2010	9	7	15	45	30	17.866	78.426	-8.6436	1.044	-1.818	0.3348	-0.2052	101.29	-5.796	3.4164	24.57	2.7396
2010	9	7	18	45	30	13.889	93.943	-7.812	-0.342	-5.0724	-0.2952	-0.2736	-63.929	-5.4468	-2.0268	-9.7272	9.4896
2010	9	7	21	45	30	9.912	97.899	-2.9556	-0.036	-2.7252	-0.4608	0.0468	-30.632	-5.04	0.9324	-7.3656	1.188
2010	9	8	0	45	30	9.388	94.205	-21.838	0.0396	-2.4012	-0.2232	-0.1908	-27.13	-4.2372	-0.1368	-7.1208	4.7628
2010	9	8	3	45	30	8.025	96.774	-16.117	-0.0684	-2.1096	-0.3384	-0.1872	-68.047	-1.17	-4.8384	-17.15	2.7036
2010	9	8	6	45	40	10.305	90.1	-20.405	-0.3564	-0.666	0.0576	-0.144	-60.991	-6.6132	-4.9932	-10.184	0.45
2010	9	8	9	45	30	14.51	86.314	NaN	NaN	NaN	NaN	NaN	NaN	NaN	NaN	NaN	NaN
2010	9	8	12	45	30	17.551	89.693	NaN	NaN	NaN	NaN	NaN	NaN	NaN	NaN	NaN	NaN
2010	9	8	15	45	30	16.101	89.372	NaN	NaN	NaN	NaN	NaN	NaN	NaN	NaN	NaN	NaN
2010	9	8	18	45	30	14.214	95.017	NaN	NaN	NaN	NaN	NaN	NaN	NaN	NaN	NaN	NaN
2010	9	8	21	45	30	12.264	96.318	NaN	NaN	NaN	NaN	NaN	NaN	NaN	NaN	NaN	NaN
2010	9	9	0	45	30	9.927	99.056	NaN	NaN	NaN	NaN	NaN	NaN	NaN	NaN	NaN	NaN
2010	9	9	3	45	30	8.04	97.186	NaN	NaN	NaN	NaN	NaN	NaN	NaN	NaN	NaN	NaN
2010	9	9	6	45	40	8.447	92.728	NaN	NaN	NaN	NaN	NaN	NaN	NaN	NaN	NaN	NaN
2010	9	9	9	45	30	14.02	84.841	NaN	NaN	NaN	NaN	NaN	NaN	NaN	NaN	NaN	NaN
2010	9	9	12	45	30	17.255	80.127	NaN	NaN	NaN	NaN	NaN	NaN	NaN	NaN	NaN	NaN
2010	9	9	15	45	30	16.115	80.187	NaN	NaN	NaN	NaN	NaN	NaN	NaN	NaN	NaN	NaN
2010	9	9	18	45	30	13.132	92.255	NaN	NaN	NaN	NaN	NaN	NaN	NaN	NaN	NaN	NaN
2010	9	9	21	45	30	12.162	94.326	NaN	NaN	NaN	NaN	NaN	NaN	NaN	NaN	NaN	NaN
2010	9	10	0	45	30	11.58	94.613	NaN	NaN	NaN	NaN	NaN	NaN	NaN	NaN	NaN	NaN
2010	9	10	3	45	30	11.343	94.39	NaN	NaN	NaN	NaN	NaN	NaN	NaN	NaN	NaN	NaN
2010	9	10	6	45	31	11.42	93.843	NaN	NaN	NaN	NaN	NaN	NaN	NaN	NaN	NaN	NaN
2010	9	10	9	45	30	13.608	90.032	NaN	NaN	NaN	NaN	NaN	NaN	NaN	NaN	NaN	NaN
2010	9	10	12	45	30	16.493	77.856	NaN	NaN	NaN	NaN	NaN	NaN	NaN	NaN	NaN	NaN
2010	9	10	15	45	30	17.26	76.766	NaN	NaN	NaN	NaN	NaN	NaN	NaN	NaN	NaN	NaN
2010	9	10	18	45	30	12.502	94.365	NaN	NaN	NaN	NaN	NaN	NaN	NaN	NaN	NaN	NaN
2010	9	10	21	45	30	10.538	96.576	NaN	NaN	NaN	NaN	NaN	NaN	NaN	NaN	NaN	NaN
2010	9	11	0	45	30	9.267	96.008	-24.181	-0.3168	-4.0968	-0.3348	-0.2232	-54.31	-3.5172	0.8352	-18.889	4.9824
2010	9	11	3	45	30	9.34	95.47	-4.59	-0.6732	-3.8196	-0.6516	-0.1368	-227.63	-1.4868	-6.3864	-53.071	0.7128
2010	9	11	6	45	40	9.694	95.336	-5.2848	0.27	-1.2744	0.1224	-0.288	-31.604	-1.4292	-2.3904	-6.5448	5.8248
2010	9	11	9	45	30	11.178	94.42	-3.0132	-0.0828	-0.6876	0.414	-0.4572	-10.296	-0.1116	-4.2012	-2.1348	8.0424
2010	9	11	12	45	30	11.934	96.452	-2.8908	0.0432	-1.1232	0.1872	-0.162	-8.7912	-5.184	-1.116	-1.0836	-1.0404
2010	9	11	15	45	30	12.681	96.556	-3.654	-0.162	-1.1916	0.2124	-0.1476	-5.7132	-9.4428	-1.62	-0.2124	4.9356
2010	9	11	18	45	30	12.541	97.728	-3.2184	0.2016	-0.4176	0.3312	-0.2232	-9.8928	-0.2628	-5.3424	-1.0332	4.0608
2010	9	11	21	45	30	12.56	96.788	-3.4056	0.4392	0.1188	-0.1368	-0.27	-29.495	-1.2096	-0.324	-4.3524	2.4264
2010	9	12	0	45	30	11.939	97.879	-28.174	0.1188	-2.178	0.126	-0.3384	-39.964	-2.6964	-5.4288	-9.9756	7.038
2010	9	12	3	45	30	11.896	97.551	-3.0312	0.288	0.5112	0.0036	-0.1044	-39.978	1.8468	0.5904	-7.182	2.61
2010	9	12	6	45	43	11.871	97.994	-13.954	0.2088	0.0144	0.2808	-0.0936	-34.733	-3.762	-4.6548	-6.8184	4.2372
2010	9	12	9	45	30	14.078	94.63	-4.284	0.396	0.378	0.6768	-0.1764	-1.53	-5.328	-3.7836	1.6956	8.5068
2010	9	12	12	45	30	15.485	95.961	-7.4556	0.162	-0.9216	0.8136	-0.2592	19.26	-1.5264	2.3508	5.2848	5.9508
2010	9	12	15	45	30	14.17	101.94	-4.2156	0.0324	-0.6408	0.2196	-0.072	-9.8964	-2.0808	-4.6476	-0.7344	3.7152
2010	9	12	18	45	30	13.632	99.681	-2.538	0.4392	-0.6084	-0.0144	-0.0864	-19.422	0.108	-1.35	-2.61	4.014
2010	9	12	21	45	30	13.797	98.173	-2.6208	0.3456	-0.4428	-0.0252	-0.2268	-23.695	0.5184	-1.2384	-5.8716	2.9016
2010	9	13	0	45	30	13.593	98.313	-30.625	0.5076	-1.2852	0.5364	-0.1296	-43.052	-0.2304	-3.5964	-10.033	6.6096
2010	9	13	3	45	30	13.632	97.647	-3.078	0.7632	0.4356	-0.3456	-0.0072	-61.686	-0.702	-1.332	-13.68	5.5692
2010	9	13	6	45	33	13.996	96.176	-2.1348	0.5652	0.6336	-0.1008	-0.2268	-27.018	1.8504	-3.4056	-5.6412	5.58
2010	9	13	9	45	30	14.292	98.253	-2.5812	0.3204	0.2412	0.612	-0.0792	4.2228	-3.3912	-9.3168	1.2384	4.1904
2010	9	13	12	45	30	15.257	98.224	-5.544	0.5076	1.278	1.0656	-0.162	7.7112	-3.7764	-3.5892	1.5696	5.4864
2010	9	13	15	45	30	13.108	106.11	-2.1924	0.8352	0.4176	0.8064	-0.0648	2.6964	-2.4804	-1.1736	0.6588	2.952
2010	9	13	18	45	30	11.357	103.05	-23.404	0.4824	-1.3104	0.2124	-0.0684	0.0432	-1.2744	-4.5252	-0.9828	3.1752
2010	9	13	21	45	30	10.935	100.34	-2.1456	0.7668	-0.7092	0.4248	-0.1512	-4.4424	-1.3932	-0.2916	-1.9368	-0.8208
2010	9	14	0	45	30	10.673	99.785	-21.571	0.018	-1.0836	0.288	-0.0036	-18.479	1.098	0.1764	-6.0372	2.2032
2010	9	14	3	45	30	10.712	97.971	-2.7864	0.3888	-0.2124	0.0324	-0.1476	-2.1024	-1.7028	-6.3324	-1.0368	-0.7992
2010	9	14	6	45	33	11.561	97.642	-1.9044	0.1296	-1.1808	0.7164	-0.072	-7.65	-4.7628	-3.5568	-0.3564	1.3572
2010	9	14	9	45	30	12.39	100.23	-3.4632	-0.3708	-1.5804	0.072	-0.4536	17.352	-2.5884	-1.1628	5.4684	6.5664
2010	9	14	12	45	30	12.633	102.71	-5.7816	0.2988	-0.6984	0.1872	-0.1692	91.609	-6.2784	-2.6136	21.668	3.6792
2010	9	14	15	45	30	14.073	99.414	-2.3004	0.4536	-0.432	0.6732	-0.0828	80.356	-8.5536	-7.9164	21.521	3.96
2010	9	14	18	45	30	10.96	104.79	-4.5396	0.2484	-0.9216	-0.0072	-0.1404	-11.484	-2.16	-1.296	-5.4324	3.7656
2010	9	14	21	45	30	10.174	101.04	-1.3212	0.0936	-0.5004	0.198	0.036	5.706	-2.7504	-1.3896	1.4472	4.3128
2010	9	15	0	45	30	10.858	98.592	-23.598	0.0792	-1.4904	0.2268	-0.054	20.264	-4.392	-1.8108	5.0688	1.3788
2010	9	15	3	45	30	11.086	97.937	-16.549	-0.018	-0.3276	-0.1404	-0.1944	-3.4632	-3.0744	-0.8856	-0.27	3.4668
2010	9	15	6	45	50	11.425	97.192	-1.6524	0.5796	0.1512	0.504	-0.2412	2.88	-5.3136	-3.7512	1.4004	1.7496
2010	9	15	9	45	30	12.366	97.006	-0.8244	0.8388	0.6372	0.3312	-0.1188	5.6844	-1.2672	-4.7016	-0.2412	3.0456
2010	9	15	12	45	30	12.73	98.352	-3.2904	1.2204	1.008	0.4824	-0.0648	6.4908	3.1212	-3.0528	2.0664	2.376
2010	9	15	15	45	30	12.182	100.26	-1.2204	1.3788	0.7884	0.4284	-0.3672	3.5784	-3.6612	-9.162	0.2448	1.3644
2010	9	15	18	45	30	11.459	98.282	-1.6776	1.5156	-0.99	0.3528	-0.3204	8.694	-0.9828	0.9792	2.1024	0.8208
2010	9	15	21	45	30	9.204	102.14	-0.7848	1.3356	-1.386	0	-0.036	5.778	-1.7388	-1.9116	1.062	3.2688
2010	9	16	0	45	30	8.598	99.623	-18.54	0.6588	-1.0044	0.2268	-0.1584	0.2232	-1.2852	-3.204	-0.8712	2.4516
2010	9	16	3	45	30	8.515	98.215	-17.402	0.6264	-0.7776	0.18	-0.0252	-19.775	-2.4012	-6.7212	-3.8916	3.1644
2010	9	16	6	45	50	8.835	98.168	-14.234	0.7668	-0.3672	0.2052	-0.0864	1.9296	-3.9744	-8.262	-0.4212	2.0196
2010	9	16	9	45	30	10.707	96.172	NaN	NaN	NaN	NaN	NaN	NaN	NaN	NaN	NaN	NaN
2010	9	16	12	45	30	12.846	97.707	NaN	NaN	NaN	NaN	NaN	NaN	NaN	NaN	NaN	NaN
2010	9	16	15	45	30	12.187	102.19	NaN	NaN	NaN	NaN	NaN	NaN	NaN	NaN	NaN	NaN
2010	9	16	18	45	30	9.96	107.56	NaN	NaN	NaN	NaN	NaN	NaN	NaN	NaN	NaN	NaN
2010	9	16	21	45	30	8.651	100.08	-7.4628	0.6876	-0.7416	0.108	-0.1152	-9.5724	-4.176	-9.1872	-0.3708	1.1628
2010	9	17	0	45	30	8.699	97.799	-18.364	0.4464	-0.954	0.0756	-0.2412	6.498	-1.7892	-6.0228	1.3392	2.9304
2010	9	17	3	45	30	9.349	97.211	-14.922	0.648	-0.54	0.252	-0.18	7.3872	-2.1852	-5.6916	3.3624	2.5524
2010	9	17	6	45	40	9.766	96.777	-1.458	1.152	0.1656	0.0396	-0.1728	2.6856	0.4248	-2.7576	1.2348	3.5964
2010	9	17	9	45	30	11.949	94.88	-6.5736	0.9252	0.1944	0.3384	-0.1224	39.636	2.1096	-5.3748	11.113	3.0276
2010	9	17	12	45	30	12.565	96.856	-2.3004	0.9684	0.1836	0.4932	-0.0144	21.92	-1.4148	-2.8476	7.0776	4.0824
2010	9	17	15	45	30	11.91	101.07	-21.02	1.1844	-0.6912	0.162	-0.1512	16.384	-4.2444	-7.6068	5.6412	3.2544
2010	9	17	18	45	30	9.417	102.82	-2.0592	1.332	-0.3996	-0.2196	-0.0504	-5.022	-3.1716	-6.7824	-0.0648	5.292
2010	9	17	21	45	30	7.526	99.332	-1.2492	0.8928	-0.1656	0.018	-0.324	-3.24	-3.3588	-3.4848	-1.3752	0.684
2010	9	18	0	45	30	8.942	95.766	-16.528	0.8244	-0.5688	0	-0.1332	2.6892	-0.072	-4.2192	0.0036	6.0084
2010	9	18	3	45	30	8.079	97.632	-12.899	0.9612	-0.3996	0.3096	-0.1836	2.7792	-4.1436	0.558	0.6768	3.2796
2010	9	18	6	45	50	9.005	95.44	-9.6084	0.9576	0.0288	0.5724	-0.0828	-2.4624	-2.52	-5.2272	-0.144	4.4424
2010	9	18	9	45	30	10.387	96.849	-10.555	1.008	-0.2556	0.4968	-0.072	9.99	-2.8584	-3.2976	4.104	3.2652
2010	9	18	12	45	30	11.503	95.599	-1.6092	0.9144	0.342	0.4572	0.0756	17.528	-2.6208	-2.556	4.9788	2.3616
2010	9	18	15	45	30	11.556	99.262	-6.012	0.9216	-0.198	0.5292	-0.162	37.588	0.6912	-5.4396	10.714	1.8936
2010	9	18	18	45	31	9.437	101.92	-2.2104	0.8568	-1.1844	-0.2016	-0.1152	-35.233	-0.8352	-2.7036	-8.5716	-1.6128
2010	9	18	21	45	30	9.388	96.578	-3.474	0.9972	-0.0684	0.144	-0.18	11.693	-2.682	-3.888	2.6424	4.9248
2010	9	19	0	45	30	8.447	96.83	-17.456	0.504	-0.7092	0.0972	-0.0252	1.3536	-3.7656	-0.684	0.0108	1.3716
2010	9	19	3	45	30	7.594	98.208	-2.1636	0.6696	-0.7344	0.0144	-0.0828	5.9256	-3.3948	-3.5712	0.0792	2.664
2010	9	19	6	45	40	7.773	96.74	-12.157	0.5976	-0.2844	0.0648	-0.0108	5.5188	-4.1076	-2.6964	2.4948	-1.5552
2010	9	19	9	45	30	9.015	97.013	-4.8852	0.432	-0.486	0.4356	-0.0756	11.311	-0.9576	-4.2048	2.2392	1.4904
2010	9	19	12	45	30	10.518	97.394	-1.7172	0.5148	0.4356	0.1656	-0.162	32.53	-2.07	-4.0068	9.2052	6.498
2010	9	19	15	45	30	10.547	100.41	-4.7844	0.5616	-1.1304	-0.0828	-0.0972	49.698	-3.402	-0.8028	12.942	4.4424
2010	9	19	18	45	30	8.447	100.53	-1.5696	0.5184	-0.6156	0.018	-0.0288	1.1232	-1.0116	-0.7164	2.196	1.4832
2010	9	19	21	45	30	8.394	97.761	-3.0528	0.6408	-0.9036	-0.0576	-0.1008	9.6912	-1.3644	-4.0932	1.9044	3.132
2010	9	20	0	45	30	7.288	98.321	-19.879	0.2556	-1.4112	0.2196	-0.09	9.4104	-1.5516	-3.4056	1.0836	3.7836
2010	9	20	3	45	30	8.127	95.985	-2.9052	0.1152	-1.3608	-0.1476	-0.2196	16.499	-0.252	-1.9908	3.9492	3.0312
2010	9	20	6	45	50	8.147	97.666	-12.715	0.198	-1.026	0.1044	0.072	23.303	-0.1332	-2.7324	7.0524	2.2032
2010	9	20	9	45	30	9.786	95.971	-1.3068	0.6408	-0.6696	0.234	-0.0504	54.497	-2.9916	-3.816	15.754	4.7232
2010	9	20	12	45	30	11.867	97.332	0.6552	0.2736	-0.5364	0.5796	-0.0936	193.13	-1.242	0.8064	47.203	4.9644
2010	9	20	15	45	30	12.25	94.792	-0.2844	-0.2052	-2.3472	-0.1512	-0.126	94.45	-1.0764	-10.12	23.515	6.7068
2010	9	20	18	45	30	8.287	105.76	-1.9332	-0.1368	-1.8648	0.1476	-0.2592	32.688	-0.882	-6.9264	5.4468	4.5252
2010	9	20	21	45	30	5.775	99.166	-1.3248	0.4536	-1.17	-0.1152	0.0432	2.4984	-2.4552	-4.968	-1.404	-1.278
2010	9	21	0	45	30	4.849	95.856	-14.8	0.1044	-0.9756	-0.2376	0.0576	0.2304	-1.7532	-3.3336	-0.396	2.8512
2010	9	21	3	45	30	6.541	93.503	-2.1708	0.0288	-0.8748	0.1188	-0.0864	-44.338	-1.17	-0.216	-7.812	2.4516
2010	9	21	6	45	40	7.991	94.28	-3.4992	-0.054	-0.648	-0.072	-0.036	23.962	-3.546	-3.8196	7.5636	0.6516
2010	9	21	9	45	30	9.519	92.813	-2.2356	0.1512	-0.1584	0.3168	-0.1908	11.254	-0.1692	-1.0656	4.3164	1.1664
2010	9	21	12	45	30	10.819	93.451	-4.4712	0.2088	-0.7344	0.2124	-0.1224	7.0344	-2.304	-7.2072	2.3724	3.5208
2010	9	21	15	45	30	11.095	96.372	-2.1888	0.3384	-0.8064	0.4068	-0.2448	15.106	-5.1264	-3.7332	3.906	2.3616
2010	9	21	18	45	30	10.455	96.885	-1.44	0.342	-1.1664	0.3384	-0.0828	12.215	-2.7792	0.45	3.8628	2.9484
2010	9	21	21	45	30	10.392	95.928	-1.6632	0.3492	-1.2204	0.396	-0.144	6.4908	-1.152	-1.152	1.1844	-2.0844
2010	9	22	0	45	30	10.625	95.139	-17.935	0.756	-1.4112	0.414	-0.2952	4.3056	-1.1484	-5.7672	0.6876	1.674
2010	9	22	3	45	30	10.717	95.473	-2.646	0.3276	-1.4148	-0.0108	-0.1188	6.0264	0.5796	-1.6956	2.1996	-1.8792
2010	9	22	6	45	40	8.787	99.895	-2.232	0.7092	-1.2564	0.2376	-0.2124	10.458	-4.8384	0.5328	3.6468	1.098
2010	9	22	9	45	30	9.805	97.102	NaN	NaN	NaN	NaN	NaN	NaN	NaN	NaN	NaN	NaN
2010	9	22	12	45	30	10.664	98.088	NaN	NaN	NaN	NaN	NaN	NaN	NaN	NaN	NaN	NaN
2010	9	22	15	45	30	10.901	99.116	1.1268	0.1908	-1.638	0.3636	-0.1584	184.75	-1.6704	-8.0388	41.224	4.6404
2010	9	22	18	45	30	6.706	106.88	-10.051	0.2628	-1.908	-0.0396	-0.1656	33.034	-3.4092	-2.2212	7.7112	-0.8172
2010	9	22	21	45	30	4.819	98.181	-1.0296	0.3168	-1.0944	0.0036	-0.1404	-4.104	0.36	-2.8332	-0.6876	0.9216
2010	9	23	0	45	30	5.935	93.973	-11.516	0.1548	-0.8784	-0.1836	-0.2484	15.721	-2.1204	-3.5892	2.8332	5.472
2010	9	23	3	45	30	6.532	95.903	-1.5516	0.2916	-0.972	0.2736	-0.0072	40.756	0.144	1.332	9.1332	0.8172
2010	9	23	6	45	35	6.789	94.755	-12.244	0.0972	-1.0728	-0.0216	0.018	17.77	-1.8324	1.548	4.0752	4.6656
2010	9	23	9	45	30	10.858	89.619	-0.72	-0.2448	-0.8928	0.036	-0.2196	108.02	-0.9576	-4.3452	22.478	5.976
2010	9	23	12	45	30	10.838	96.826	-2.8512	0.1944	-1.5336	0.0576	-0.09	69.772	1.7352	-1.4796	15.847	3.1356
2010	9	23	15	45	30	11.212	96.207	-1.6956	0.0216	-1.6668	0.4104	0.0036	87.43	-1.5264	0.0828	21.139	8.1108
2010	9	23	18	45	30	10.387	97.438	-1.8036	0.0972	-2.4732	0.126	-0.0108	72.806	-0.3204	-2.0016	16.531	4.266
2010	9	23	21	45	30	10.29	96.621	-3.7944	0.0432	-2.4228	-0.0468	-0.0576	34.276	-5.2056	-2.6964	10.422	9.6948
2010	9	24	0	45	30	10.843	95.089	-24.282	-0.036	-2.8548	0.0576	0.0072	69.628	0.2016	2.2752	14.85	6.5484
2010	9	24	3	45	30	11.309	94.332	-20.448	-0.1008	-3.546	0.3384	-0.0324	80.5	-5.4792	-6.8508	18.342	1.566
2010	9	24	6	45	40	11.197	96.522	-1.98	0.36	-2.8944	0.18	-0.1404	58.309	-6.3576	-2.2788	13.514	8.784
2010	9	24	9	45	30	11.673	96.809	-1.674	0.27	-1.5624	0.3168	-0.0612	42.88	-3.3552	-2.7936	10.318	5.346
2010	9	24	12	45	30	14.267	94.185	-2.8404	0.1512	-1.5192	0.954	-0.2556	127.32	-4.0032	-7.218	30.344	8.8128
2010	9	24	15	45	30	13.889	99.104	-1.3536	0.0684	-3.366	0.2844	-0.1728	128.93	-1.0152	-4.4496	28.102	6.5124
2010	9	24	18	45	30	12.478	100.2	-2.466	0.0756	-4.7232	0.2592	-0.306	79.283	-7.0992	-5.6664	17.078	7.218
2010	9	24	21	45	30	11.483	98.872	-0.954	0.4428	-2.9736	-0.0468	-0.2556	49.615	-2.1996	-1.3968	10.663	4.1184
2010	9	25	0	45	30	10.911	98.029	-22.352	0.0504	-3.2184	0.1008	-0.2988	39.791	0.198	-1.8324	9.612	5.4504
2010	9	25	3	45	30	11.032	97.708	-18.583	-0.1656	-3.5136	-0.126	-0.2772	41.537	-2.7504	-4.7484	9.18	3.3984
2010	9	25	6	45	40	11.333	97.083	-1.2096	0.3348	-2.142	0.0576	-0.4284	26.597	-2.214	-3.8304	4.9824	5.058
2010	9	25	9	45	30	12.376	95.762	-1.746	0.1476	-2.9592	0.3276	-0.468	38.596	-3.5748	-2.6964	9.4968	0.6192
2010	9	25	12	45	30	13.676	96.624	-1.89	0.4968	-2.934	0.2844	-0.2556	66.636	-1.9296	-3.4956	13.892	6.7716
2010	9	25	15	45	30	15.242	95.398	-1.998	-0.846	-4.9176	0.6156	-0.0684	100.79	-7.9236	-4.7772	23.396	8.4888
2010	9	25	18	45	30	8.748	112.99	-4.0068	0.0252	-3.4704	-0.0792	-0.0324	65.264	-0.3672	-3.2544	16.535	4.0824
2010	9	25	21	45	30	6.512	107.46	0.3384	0.216	-1.9224	0	-0.036	66.348	-0.18	-5.5584	15.206	0.9432
2010	9	26	0	45	30	5.198	103.02	-14.843	-0.198	-1.638	-0.0504	0.0216	78.516	-0.2844	-0.4752	17.345	-0.4356
2010	9	26	3	45	30	5.266	99.387	-1.5552	0.108	-2.178	0.0864	-0.1008	55.771	-0.972	-6.264	13.615	2.7468
2010	9	26	6	45	40	2.909	102.86	-0.8712	-0.0468	-0.8748	-0.1404	0.0072	34.715	-1.0008	-1.3572	7.578	1.5696
2010	9	26	9	45	30	5.629	91.031	-4.3596	-0.306	-1.4436	-0.0108	-0.0648	67.784	-2.0268	-1.2276	16.34	5.6232
2010	9	26	12	45	30	8.661	86.678	1.692	0.1152	-1.2204	0.2916	0.0396	150.13	0.9	0.4896	31.63	1.7964
2010	9	26	15	45	30	8.826	89.401	-2.8656	-0.036	-1.476	0.1584	0.0576	167.21	0.8784	-1.8468	35.24	7.5924
2010	9	26	18	45	30	4.436	101.95	-1.998	-0.2736	-2.142	-0.1044	0.0432	25.247	-3.4164	-4.986	7.9092	1.9836
2010	9	26	21	45	30	2.516	98.868	-0.072	0.1764	-1.3248	-0.036	-0.0288	25.938	-3.8268	-1.17	5.4864	5.3676
2010	9	27	0	45	30	1.793	96.596	-10.325	-0.1908	-1.4544	-0.1296	-0.1296	21.294	1.7568	-4.0752	3.9888	-0.288
2010	9	27	3	45	30	0.678	97.618	-1.0368	0.0252	-0.5652	0.27	0.0252	15.307	0.828	-5.5908	5.184	-0.54
2010	9	27	6	45	32	-0.045	99.49	-1.0548	0.0684	-0.396	-0.1152	-0.0972	20.866	0.4212	-0.0648	5.058	-2.5668
2010	9	27	9	45	30	4.858	91.513	-2.5488	-0.2808	-0.7884	0.3348	-0.1728	68.479	2.8836	-6.8076	14.49	1.6488
2010	9	27	12	45	30	7.545	87.593	-0.2808	-0.648	-0.8712	0.2952	-0.0936	94.972	-2.7288	-0.0432	20.128	6.0516
2010	9	27	15	45	30	7.594	93.332	-1.5768	-0.4104	-1.3464	0.036	-0.126	126.29	0.5616	-5.6016	28.818	6.5772
2010	9	27	18	45	30	3.883	102.39	-1.2744	-0.3816	-2.3112	-0.0864	0.0036	39.136	-3.4164	-3.9204	9.5076	6.552
2010	9	27	21	45	30	1.919	101.21	-0.6948	-0.1908	-1.494	-0.1368	-0.0072	26.708	-3.2652	0.8712	5.796	2.6712
2010	9	28	0	45	30	1.051	100.53	NaN	NaN	NaN	NaN	NaN	NaN	NaN	NaN	NaN	NaN
2010	9	28	3	45	30	0.168	101.24	NaN	NaN	NaN	NaN	NaN	NaN	NaN	NaN	NaN	NaN
2010	9	28	6	45	30	-0.2	101.77	NaN	NaN	NaN	NaN	NaN	NaN	NaN	NaN	NaN	NaN
2010	9	28	9	45	30	3.5	93.141	NaN	NaN	NaN	NaN	NaN	NaN	NaN	NaN	NaN	NaN
2010	9	28	12	45	30	7.526	87.103	NaN	NaN	NaN	NaN	NaN	NaN	NaN	NaN	NaN	NaN
2010	9	28	15	45	30	7.768	92.063	NaN	NaN	NaN	NaN	NaN	NaN	NaN	NaN	NaN	NaN
2010	9	28	18	45	30	5.722	100.46	NaN	NaN	NaN	NaN	NaN	NaN	NaN	NaN	NaN	NaN
2010	9	28	21	45	30	2.584	103.67	NaN	NaN	NaN	NaN	NaN	NaN	NaN	NaN	NaN	NaN
2010	9	29	0	45	30	0.988	102.89	NaN	NaN	NaN	NaN	NaN	NaN	NaN	NaN	NaN	NaN
2010	9	29	3	45	30	0.571	100.53	NaN	NaN	NaN	NaN	NaN	NaN	NaN	NaN	NaN	NaN
2010	9	29	6	45	30	2.268	98.36	NaN	NaN	NaN	NaN	NaN	NaN	NaN	NaN	NaN	NaN
2010	9	29	9	45	30	4.878	95.854	NaN	NaN	NaN	NaN	NaN	NaN	NaN	NaN	NaN	NaN
2010	9	29	12	45	30	6.997	91.09	NaN	NaN	NaN	NaN	NaN	NaN	NaN	NaN	NaN	NaN
2010	9	29	15	45	30	8.413	93.93	NaN	NaN	NaN	NaN	NaN	NaN	NaN	NaN	NaN	NaN
2010	9	29	18	45	30	7.414	100.39	NaN	NaN	NaN	NaN	NaN	NaN	NaN	NaN	NaN	NaN
2010	9	29	21	45	30	4.669	102.74	NaN	NaN	NaN	NaN	NaN	NaN	NaN	NaN	NaN	NaN
2010	9	30	0	45	30	2.424	104.75	NaN	NaN	NaN	NaN	NaN	NaN	NaN	NaN	NaN	NaN
2010	9	30	3	45	30	1.987	103.19	NaN	NaN	NaN	NaN	NaN	NaN	NaN	NaN	NaN	NaN
2010	9	30	6	45	41	0.188	107.5	NaN	NaN	NaN	NaN	NaN	NaN	NaN	NaN	NaN	NaN
2010	9	30	9	45	30	4.131	92.438	NaN	NaN	NaN	NaN	NaN	NaN	NaN	NaN	NaN	NaN
2010	9	30	12	45	30	8.37	86.255	NaN	NaN	NaN	NaN	NaN	NaN	NaN	NaN	NaN	NaN
2010	9	30	15	45	30	9.796	88.626	NaN	NaN	NaN	NaN	NaN	NaN	NaN	NaN	NaN	NaN
2010	9	30	18	45	30	4.752	102.27	NaN	NaN	NaN	NaN	NaN	NaN	NaN	NaN	NaN	NaN
2010	9	30	21	45	30	2.783	98.901	NaN	NaN	NaN	NaN	NaN	NaN	NaN	NaN	NaN	NaN
2010	10	1	0	45	30	2.642	96.586	NaN	NaN	NaN	NaN	NaN	NaN	NaN	NaN	NaN	NaN
2010	10	1	3	45	30	2.482	97.543	NaN	NaN	NaN	NaN	NaN	NaN	NaN	NaN	NaN	NaN
2010	10	1	6	45	31	0.944	100.4	NaN	NaN	NaN	NaN	NaN	NaN	NaN	NaN	NaN	NaN
2010	10	1	15	45	31	8.695	83.704	NaN	NaN	NaN	NaN	NaN	NaN	NaN	NaN	NaN	NaN
2010	10	1	18	45	30	4.053	99.737	NaN	NaN	NaN	NaN	NaN	NaN	NaN	NaN	NaN	NaN
2010	10	1	21	45	30	2.094	97.852	NaN	NaN	NaN	NaN	NaN	NaN	NaN	NaN	NaN	NaN
2010	10	2	0	45	30	1.197	99.107	NaN	NaN	NaN	NaN	NaN	NaN	NaN	NaN	NaN	NaN
2010	10	2	3	45	31	0.105	98.455	NaN	NaN	NaN	NaN	NaN	NaN	NaN	NaN	NaN	NaN
2010	10	2	6	45	41	-0.389	97.925	NaN	NaN	NaN	NaN	NaN	NaN	NaN	NaN	NaN	NaN
2010	10	2	9	45	30	2.54	92.168	NaN	NaN	NaN	NaN	NaN	NaN	NaN	NaN	NaN	NaN
2010	10	2	12	45	30	6.721	91.27	NaN	NaN	NaN	NaN	NaN	NaN	NaN	NaN	NaN	NaN
2010	10	2	15	45	30	6.551	97.278	NaN	NaN	NaN	NaN	NaN	NaN	NaN	NaN	NaN	NaN
2010	10	2	18	45	30	5.004	100.26	NaN	NaN	NaN	NaN	NaN	NaN	NaN	NaN	NaN	NaN
2010	10	2	21	45	30	4.946	96.763	NaN	NaN	NaN	NaN	NaN	NaN	NaN	NaN	NaN	NaN
2010	10	3	0	45	30	4.819	96.22	NaN	NaN	NaN	NaN	NaN	NaN	NaN	NaN	NaN	NaN
2010	10	3	3	45	30	4.834	96.011	NaN	NaN	NaN	NaN	NaN	NaN	NaN	NaN	NaN	NaN
2010	10	3	6	45	31	4.441	96.313	NaN	NaN	NaN	NaN	NaN	NaN	NaN	NaN	NaN	NaN
2010	10	3	9	45	30	6.435	92.067	NaN	NaN	NaN	NaN	NaN	NaN	NaN	NaN	NaN	NaN
2010	10	3	12	45	30	8.302	93.074	NaN	NaN	NaN	NaN	NaN	NaN	NaN	NaN	NaN	NaN
2010	10	3	15	45	30	8.122	93.884	NaN	NaN	NaN	NaN	NaN	NaN	NaN	NaN	NaN	NaN
2010	10	3	18	45	30	6.59	94.908	NaN	NaN	NaN	NaN	NaN	NaN	NaN	NaN	NaN	NaN
2010	10	3	21	45	31	5.222	94.865	NaN	NaN	NaN	NaN	NaN	NaN	NaN	NaN	NaN	NaN
2010	10	4	0	45	31	3.069	93.622	NaN	NaN	NaN	NaN	NaN	NaN	NaN	NaN	NaN	NaN
2010	10	4	3	45	30	3.549	91.506	NaN	NaN	NaN	NaN	NaN	NaN	NaN	NaN	NaN	NaN
2010	10	4	6	45	30	2.506	91.985	NaN	NaN	NaN	NaN	NaN	NaN	NaN	NaN	NaN	NaN
2010	10	4	9	45	30	6.202	86.115	NaN	NaN	NaN	NaN	NaN	NaN	NaN	NaN	NaN	NaN
2010	10	4	12	45	30	9.296	83.047	NaN	NaN	NaN	NaN	NaN	NaN	NaN	NaN	NaN	NaN
2010	10	4	15	45	30	9.534	91.696	NaN	NaN	NaN	NaN	NaN	NaN	NaN	NaN	NaN	NaN
2010	10	4	18	45	30	6.032	98.162	NaN	NaN	NaN	NaN	NaN	NaN	NaN	NaN	NaN	NaN
2010	10	4	21	45	30	3.767	95.058	NaN	NaN	NaN	NaN	NaN	NaN	NaN	NaN	NaN	NaN
2010	10	5	0	45	30	2.972	92.795	NaN	NaN	NaN	NaN	NaN	NaN	NaN	NaN	NaN	NaN
2010	10	5	3	45	30	2.875	90.804	NaN	NaN	NaN	NaN	NaN	NaN	NaN	NaN	NaN	NaN
2010	10	5	6	45	30	2.322	90.464	NaN	NaN	NaN	NaN	NaN	NaN	NaN	NaN	NaN	NaN
2010	10	5	12	45	30	9.087	82.49	NaN	NaN	NaN	NaN	NaN	NaN	NaN	NaN	NaN	NaN
2010	10	5	15	45	30	8.884	90.892	NaN	NaN	NaN	NaN	NaN	NaN	NaN	NaN	NaN	NaN
2010	10	5	18	45	30	4.708	96.377	NaN	NaN	NaN	NaN	NaN	NaN	NaN	NaN	NaN	NaN
2010	10	5	21	45	30	3.098	93.098	NaN	NaN	NaN	NaN	NaN	NaN	NaN	NaN	NaN	NaN
2010	10	6	0	45	30	1.415	94.272	NaN	NaN	NaN	NaN	NaN	NaN	NaN	NaN	NaN	NaN
2010	10	6	3	45	30	0.45	92.662	NaN	NaN	NaN	NaN	NaN	NaN	NaN	NaN	NaN	NaN
2010	10	6	6	45	30	-0.021	92	NaN	NaN	NaN	NaN	NaN	NaN	NaN	NaN	NaN	NaN
2010	10	6	9	45	30	5.057	84.443	NaN	NaN	NaN	NaN	NaN	NaN	NaN	NaN	NaN	NaN
2010	10	6	12	45	30	8.054	84.423	NaN	NaN	NaN	NaN	NaN	NaN	NaN	NaN	NaN	NaN
2010	10	6	15	45	30	8.428	88.097	NaN	NaN	NaN	NaN	NaN	NaN	NaN	NaN	NaN	NaN
2010	10	6	18	45	30	4.946	93.709	NaN	NaN	NaN	NaN	NaN	NaN	NaN	NaN	NaN	NaN
2010	10	6	21	45	30	2.719	93.445	NaN	NaN	NaN	NaN	NaN	NaN	NaN	NaN	NaN	NaN
2010	10	7	0	45	30	2.171	91.885	NaN	NaN	NaN	NaN	NaN	NaN	NaN	NaN	NaN	NaN
2010	10	7	3	45	30	1.963	91.16	NaN	NaN	NaN	NaN	NaN	NaN	NaN	NaN	NaN	NaN
2010	10	7	6	45	30	1.861	91.588	NaN	NaN	NaN	NaN	NaN	NaN	NaN	NaN	NaN	NaN
2010	10	7	9	45	30	5.562	85.655	NaN	NaN	NaN	NaN	NaN	NaN	NaN	NaN	NaN	NaN
2010	10	7	15	45	30	8.253	88.445	NaN	NaN	NaN	NaN	NaN	NaN	NaN	NaN	NaN	NaN
2010	10	7	18	45	30	6.25	93.682	NaN	NaN	NaN	NaN	NaN	NaN	NaN	NaN	NaN	NaN
2010	10	7	21	45	30	6.498	92.034	NaN	NaN	NaN	NaN	NaN	NaN	NaN	NaN	NaN	NaN
2010	10	8	0	45	30	6.808	92.756	NaN	NaN	NaN	NaN	NaN	NaN	NaN	NaN	NaN	NaN
2010	10	8	3	45	30	6.289	94.069	NaN	NaN	NaN	NaN	NaN	NaN	NaN	NaN	NaN	NaN
2010	10	8	6	45	31	6.483	93.513	NaN	NaN	NaN	NaN	NaN	NaN	NaN	NaN	NaN	NaN
2010	10	8	9	45	30	8.161	92.214	NaN	NaN	NaN	NaN	NaN	NaN	NaN	NaN	NaN	NaN
2010	10	8	12	45	30	8.879	93.98	NaN	NaN	NaN	NaN	NaN	NaN	NaN	NaN	NaN	NaN
2010	10	8	15	45	30	9.136	94.765	NaN	NaN	NaN	NaN	NaN	NaN	NaN	NaN	NaN	NaN
2010	10	8	18	45	30	8.413	95.706	NaN	NaN	NaN	NaN	NaN	NaN	NaN	NaN	NaN	NaN
2010	10	8	21	45	30	8.137	95.585	NaN	NaN	NaN	NaN	NaN	NaN	NaN	NaN	NaN	NaN
2010	10	9	0	45	30	7.87	94.656	NaN	NaN	NaN	NaN	NaN	NaN	NaN	NaN	NaN	NaN
2010	10	9	3	45	30	7.574	95.46	NaN	NaN	NaN	NaN	NaN	NaN	NaN	NaN	NaN	NaN
2010	10	9	6	45	41	7.725	95	NaN	NaN	NaN	NaN	NaN	NaN	NaN	NaN	NaN	NaN
2010	10	9	9	45	30	8.957	92.823	NaN	NaN	NaN	NaN	NaN	NaN	NaN	NaN	NaN	NaN
2010	10	9	12	45	30	9.252	94.69	NaN	NaN	NaN	NaN	NaN	NaN	NaN	NaN	NaN	NaN
2010	10	9	15	45	30	8.675	95.89	NaN	NaN	NaN	NaN	NaN	NaN	NaN	NaN	NaN	NaN
2010	10	9	18	45	30	8.035	95.712	NaN	NaN	NaN	NaN	NaN	NaN	NaN	NaN	NaN	NaN
2010	10	9	21	45	30	7.138	96.657	NaN	NaN	NaN	NaN	NaN	NaN	NaN	NaN	NaN	NaN
2010	10	10	0	45	30	6.677	95.031	NaN	NaN	NaN	NaN	NaN	NaN	NaN	NaN	NaN	NaN
2010	10	10	3	45	30	6.939	94.201	NaN	NaN	NaN	NaN	NaN	NaN	NaN	NaN	NaN	NaN
2010	10	10	6	45	41	7.472	93.635	NaN	NaN	NaN	NaN	NaN	NaN	NaN	NaN	NaN	NaN
2010	10	10	9	45	30	8.069	93.591	NaN	NaN	NaN	NaN	NaN	NaN	NaN	NaN	NaN	NaN
2010	10	10	12	45	30	4.912	98.077	NaN	NaN	NaN	NaN	NaN	NaN	NaN	NaN	NaN	NaN
2010	10	10	15	45	30	4.208	91.874	NaN	NaN	NaN	NaN	NaN	NaN	NaN	NaN	NaN	NaN
2010	10	10	18	45	30	2.816	91.093	NaN	NaN	NaN	NaN	NaN	NaN	NaN	NaN	NaN	NaN
2010	10	10	21	45	30	2.918	89.691	NaN	NaN	NaN	NaN	NaN	NaN	NaN	NaN	NaN	NaN
2010	10	11	0	45	30	3.573	87.069	NaN	NaN	NaN	NaN	NaN	NaN	NaN	NaN	NaN	NaN
2010	10	11	3	45	30	3.229	90.306	NaN	NaN	NaN	NaN	NaN	NaN	NaN	NaN	NaN	NaN
2010	10	11	6	45	30	3.922	89.951	NaN	NaN	NaN	NaN	NaN	NaN	NaN	NaN	NaN	NaN
2010	10	11	9	45	30	4.451	88.81	NaN	NaN	NaN	NaN	NaN	NaN	NaN	NaN	NaN	NaN
2010	10	11	12	45	30	6.575	85.617	NaN	NaN	NaN	NaN	NaN	NaN	NaN	NaN	NaN	NaN
2010	10	11	15	45	30	6.323	90.167	NaN	NaN	NaN	NaN	NaN	NaN	NaN	NaN	NaN	NaN
2010	10	11	18	45	30	4.562	92.212	NaN	NaN	NaN	NaN	NaN	NaN	NaN	NaN	NaN	NaN
2010	10	11	21	45	30	3.757	91.215	NaN	NaN	NaN	NaN	NaN	NaN	NaN	NaN	NaN	NaN
2010	10	12	0	45	30	3.064	92.206	NaN	NaN	NaN	NaN	NaN	NaN	NaN	NaN	NaN	NaN
2010	10	12	3	45	30	2.06	94.587	NaN	NaN	NaN	NaN	NaN	NaN	NaN	NaN	NaN	NaN
2010	10	12	6	52	30	-0.632	101.56	NaN	NaN	NaN	NaN	NaN	NaN	NaN	NaN	NaN	NaN
2010	10	12	12	45	30	2.482	89.323	NaN	NaN	NaN	NaN	NaN	NaN	NaN	NaN	NaN	NaN
2010	10	12	15	45	30	2.899	88.328	NaN	NaN	NaN	NaN	NaN	NaN	NaN	NaN	NaN	NaN
2010	10	12	18	45	30	2.152	90.8	NaN	NaN	NaN	NaN	NaN	NaN	NaN	NaN	NaN	NaN
2010	10	12	21	45	30	0.319	92.045	NaN	NaN	NaN	NaN	NaN	NaN	NaN	NaN	NaN	NaN
2010	10	13	0	45	30	-1.209	94.292	NaN	NaN	NaN	NaN	NaN	NaN	NaN	NaN	NaN	NaN
2010	10	13	3	45	30	-1.068	92.885	NaN	NaN	NaN	NaN	NaN	NaN	NaN	NaN	NaN	NaN
2010	10	13	6	45	40	-1.956	95.362	NaN	NaN	NaN	NaN	NaN	NaN	NaN	NaN	NaN	NaN
2010	10	13	9	45	30	0.944	86.825	NaN	NaN	NaN	NaN	NaN	NaN	NaN	NaN	NaN	NaN
2010	10	13	12	45	30	5.12	86.167	NaN	NaN	NaN	NaN	NaN	NaN	NaN	NaN	NaN	NaN
2010	10	13	15	45	30	4.936	89.061	NaN	NaN	NaN	NaN	NaN	NaN	NaN	NaN	NaN	NaN
2010	10	13	18	45	30	2.521	95.556	NaN	NaN	NaN	NaN	NaN	NaN	NaN	NaN	NaN	NaN
2010	10	13	21	45	30	-1.786	100.98	NaN	NaN	NaN	NaN	NaN	NaN	NaN	NaN	NaN	NaN
2010	10	14	0	45	30	-1.985	95.605	-1.7748	-0.1404	-0.8316	-0.0144	-0.0144	3.4488	-2.088	-4.5792	6.5628	NaN
2010	10	14	3	45	30	-0.724	94.69	-1.2528	0.1296	-0.2484	-0.072	-0.1476	3.6144	-0.3924	-2.4012	6.5736	NaN
2010	10	14	6	45	40	0.634	91.873	-5.1264	-0.3996	-0.432	0	-0.2844	2.3328	0.1152	4.0104	2.9196	NaN
2010	10	14	9	45	30	0.556	95.062	-1.0008	-0.0504	0.072	-0.1332	0.054	1.0008	-2.07	2.5344	1.782	NaN
2010	10	14	12	45	30	2.875	93.034	-4.8672	-0.2916	-0.8568	-0.1548	-0.2556	1.944	-1.2744	4.176	3.5748	NaN
2010	10	14	15	45	30	2.399	96.156	-1.404	-0.036	-1.1196	-0.0792	-0.054	1.3752	0.2628	0.3564	1.8216	NaN
2010	10	14	18	45	30	0.712	98.552	-5.6124	-0.6192	-0.7776	-0.0792	-0.2016	-0.5328	-3.3552	-3.3444	-0.6624	NaN
2010	10	14	21	45	30	0.687	93.228	-2.898	-0.18	-0.6372	-0.558	0.0684	1.278	-2.2788	-1.7028	2.5272	NaN
2010	10	15	0	45	30	-0.394	99.27	-3.9816	-0.3276	-0.4356	0	-0.09	1.5336	-3.6432	-0.558	2.4048	NaN
2010	10	15	3	45	30	-0.292	96.52	-3.222	0.0684	-0.4248	0.0612	-0.1224	1.2204	-1.1448	-3.3696	1.7784	NaN
2010	10	15	6	45	30	-0.612	97.172	-4.4712	-0.3348	-0.828	-0.3456	-0.0324	2.4408	-2.142	3.2184	5.292	NaN
2010	10	15	9	45	30	0.299	94.776	-2.5488	-0.2232	-0.4104	-0.1476	-0.0144	2.5524	-0.9252	0.2304	5.2524	NaN
2010	10	15	12	45	30	0.595	97.797	-5.1012	-0.6768	-0.5112	-0.252	-0.1476	2.2932	-2.61	-2.8764	3.4776	NaN
2010	10	15	15	45	30	0.619	96.716	-3.2688	-0.3024	-1.0764	0.018	-0.1152	2.7036	-0.2412	-6.7392	5.0436	NaN
2010	10	15	18	45	30	0.29	98.652	-1.0008	-0.234	-1.0692	0.0252	-0.1872	3.1428	-1.17	-2.0268	4.752	NaN
2010	10	15	21	45	30	-0.094	99.316	-1.926	-0.4212	-0.7344	-0.0972	-0.1404	2.5488	-2.9088	-4.3992	4.284	NaN
2010	10	16	0	45	30	-0.069	97.916	-6.9876	-0.2844	-1.2492	-0.2016	-0.0936	2.4984	-0.3708	3.9744	5.3388	NaN
2010	10	16	3	45	30	-0.549	99.436	-4.9716	-0.3708	-1.3032	-0.1548	-0.0756	2.7468	-5.2524	-6.8184	5.4576	NaN
2010	10	16	6	45	30	-0.627	97.971	-1.0044	-0.1476	-1.368	-0.3096	-0.0792	4.104	-0.8028	-5.1228	8.2656	NaN
2010	10	16	9	45	30	0.445	94.619	-3.9708	-0.6048	-0.8172	-0.306	-0.0072	4.2336	0.1332	-1.8936	7.1748	NaN
2010	10	16	12	45	30	0.687	96.236	-0.5904	-0.3996	-0.6372	-0.4428	-0.0252	3.8124	-2.7144	-0.1296	7.4988	NaN
2010	10	16	15	45	30	0.872	94.563	-1.1844	-0.5184	-0.828	-0.0648	-0.1116	3.1104	-2.5488	0.2268	4.248	NaN
2010	10	16	18	45	30	0.037	96.682	-1.278	-0.0108	-0.378	-0.108	0.0072	1.8936	-1.7316	-1.404	4.1004	NaN
2010	10	16	21	45	30	-1.743	99.926	-0.3672	-0.2844	-0.5364	-0.3276	-0.0396	3.654	-2.5272	-7.4916	5.7456	NaN
2010	10	17	0	45	30	-2.092	96.759	-5.5764	-0.27	-0.846	-0.2736	-0.2736	3.6	-1.8828	3.0024	7.1712	NaN
2010	10	17	3	45	30	-0.85	94.613	-1.1556	-0.2268	-0.5256	-0.2448	-0.2412	4.032	-0.5868	-2.61	7.884	NaN
2010	10	17	6	45	41	-1.253	96.504	-4.7196	-0.2268	-0.5544	-0.1656	-0.09	3.4164	-2.7504	2.7324	5.526	NaN
2010	10	17	9	45	30	0.304	89.92	-0.198	-0.3816	-0.0432	-0.216	-0.1692	1.6596	0.1476	-5.7636	3.0456	NaN
2010	10	17	12	45	30	3.132	86.92	-2.5956	-0.7596	-0.6912	0.0792	-0.4716	3.4776	-2.1204	1.1772	6.6276	NaN
2010	10	17	15	45	30	2.884	90.034	-3.5028	-0.2988	-0.8352	-0.0324	-0.0324	2.8836	-0.8928	-7.5636	5.7132	NaN
2010	10	17	18	45	30	2.133	92.91	-0.45	-0.0108	-1.1232	0.0756	-0.054	2.2212	-2.7504	-3.6576	6.1164	NaN
2010	10	17	21	45	30	3.059	92.822	-0.6552	-0.378	-0.7092	-0.0288	0.0504	3.3588	-0.1476	0.8244	6.9804	NaN
2010	10	18	0	45	30	2.264	94.56	-7.1028	-0.4572	-1.224	0.0828	-0.0036	2.6496	-3.9996	-2.79	5.8428	NaN
2010	10	18	3	45	30	0.193	96.771	-4.3236	-0.1044	-0.8064	0.3924	-0.3816	1.9188	0.774	0.7272	3.312	NaN
2010	10	18	6	45	41	0.658	92.334	-4.9464	-0.3168	-0.6552	0.0036	0.0648	1.7712	-0.4572	2.8152	3.7008	NaN
2010	10	18	9	45	30	2.952	88.672	-4.5	-0.4932	-0.4176	-0.0684	-0.0072	3.0636	-1.8936	2.6568	5.436	NaN
2010	10	18	12	45	30	6.333	85.478	-0.054	-0.3708	-0.0828	-0.1656	-0.1044	7.4268	-2.25	0.3708	14.108	NaN
2010	10	18	15	45	30	5.726	91.71	-2.3832	5.778	10.278	15.336	15.404	53.449	144.63	-172.99	-37.526	NaN
2010	10	18	18	45	30	4.616	94.273	-4.7196	-16.61	-27.871	-58.241	-38.909	-88.06	-1409.2	-2346.6	-324.91	NaN
2010	10	18	21	45	30	4.902	93.455	-381.95	86.976	101.69	351.45	253.4	496.96	4213.2	7506.1	989.36	NaN
2010	10	20	0	45	30	3.942	95.426	NaN	NaN	NaN	NaN	NaN	NaN	NaN	NaN	NaN	NaN
2010	10	20	3	45	30	4.15	96.035	NaN	NaN	NaN	NaN	NaN	NaN	NaN	NaN	NaN	NaN
2010	10	20	6	45	41	4.465	96.135	NaN	NaN	NaN	NaN	NaN	NaN	NaN	NaN	NaN	NaN
2010	10	20	9	45	30	4.989	95.861	NaN	NaN	NaN	NaN	NaN	NaN	NaN	NaN	NaN	NaN
2010	10	20	12	45	30	6.114	95.343	NaN	NaN	NaN	NaN	NaN	NaN	NaN	NaN	NaN	NaN
2010	10	20	15	45	30	5.867	98.468	NaN	NaN	NaN	NaN	NaN	NaN	NaN	NaN	NaN	NaN
2010	10	20	18	45	30	5.358	99.534	NaN	NaN	NaN	NaN	NaN	NaN	NaN	NaN	NaN	NaN
2010	10	20	21	45	30	5.421	98.505	NaN	NaN	NaN	NaN	NaN	NaN	NaN	NaN	NaN	NaN
2010	10	21	0	45	30	5.368	98.022	NaN	NaN	NaN	NaN	NaN	NaN	NaN	NaN	NaN	NaN
2010	10	21	3	45	30	2.22	103.83	NaN	NaN	NaN	NaN	NaN	NaN	NaN	NaN	NaN	NaN
2010	10	21	6	45	30	0.731	100.6	NaN	NaN	NaN	NaN	NaN	NaN	NaN	NaN	NaN	NaN
2010	10	21	9	45	30	0.745	100.63	NaN	NaN	NaN	NaN	NaN	NaN	NaN	NaN	NaN	NaN
2010	10	21	12	45	30	0.668	99.879	NaN	NaN	NaN	NaN	NaN	NaN	NaN	NaN	NaN	NaN
2010	10	21	15	45	30	-0.263	101.31	NaN	NaN	NaN	NaN	NaN	NaN	NaN	NaN	NaN	NaN
2010	10	21	18	45	30	-2.305	102.07	NaN	NaN	NaN	NaN	NaN	NaN	NaN	NaN	NaN	NaN
2010	10	21	21	45	30	-2.184	99.551	NaN	NaN	NaN	NaN	NaN	NaN	NaN	NaN	NaN	NaN
2010	10	22	0	45	30	-3.615	98.687	NaN	NaN	NaN	NaN	NaN	NaN	NaN	NaN	NaN	NaN
2010	10	22	3	45	30	-4.25	96.566	NaN	NaN	NaN	NaN	NaN	NaN	NaN	NaN	NaN	NaN
2010	10	22	6	45	40	-5.128	95.357	NaN	NaN	NaN	NaN	NaN	NaN	NaN	NaN	NaN	NaN
2010	10	22	9	45	30	-3.193	88.443	NaN	NaN	NaN	NaN	NaN	NaN	NaN	NaN	NaN	NaN
2010	10	22	12	45	30	-0.302	87.801	NaN	NaN	NaN	NaN	NaN	NaN	NaN	NaN	NaN	NaN
2010	10	22	15	45	30	-1.388	93.396	NaN	NaN	NaN	NaN	NaN	NaN	NaN	NaN	NaN	NaN
2010	10	22	18	45	30	-4.129	97.223	NaN	NaN	NaN	NaN	NaN	NaN	NaN	NaN	NaN	NaN
2010	10	22	21	45	30	-4.289	91.871	NaN	NaN	NaN	NaN	NaN	NaN	NaN	NaN	NaN	NaN
2010	10	23	0	45	30	-3.634	91.484	-6.6312	-3.6396	-4.4208	-12.935	-7.2252	-11.473	-142.75	-268.89	-35.237	NaN
2010	10	23	3	45	30	-0.913	88.653	-3.204	-0.6192	-0.9936	0.0396	-0.4968	3.5892	-7.2396	-8.8344	7.0776	NaN
2010	10	23	6	45	31	0.59	88.309	-0.1872	0.036	-0.6228	-0.3312	-0.144	3.744	-3.4956	-2.0016	7.272	NaN
2010	10	23	9	45	30	1.555	88.133	-3.0384	0.1332	-0.6516	-0.0648	-0.1152	4.6188	-2.1312	-2.1024	9.9036	NaN
2010	10	23	12	45	30	2.855	86.227	-3.9636	-5.2344	-6.5592	-11.52	-7.1316	-10.098	-267.68	-430.65	-54.781	NaN
2010	10	23	15	45	30	2.666	86.437	-7.236	-10.354	-9.5472	-1.008	-0.1764	-0.1836	-504.36	-250.29	-26.276	NaN
2010	10	23	18	45	30	0.969	89.22	0.4752	0.5256	-0.1764	1.494	1.7568	7.9488	23.98	29.808	16.031	NaN
2010	10	23	21	45	30	1.827	89.509	-2.6856	-5.0904	-5.2812	-34.852	-18.788	-5.1372	-164.6	-189.05	-23.45	NaN
2010	10	24	0	45	30	-0.68	96.734	-5.9256	-0.8604	-1.3356	0.3204	-0.1548	4.8816	41.9	61.808	14.364	NaN
2010	10	24	3	45	30	-0.642	95.33	-3.456	-0.5616	-0.3456	-0.486	-0.2088	5.7708	3.8808	1.6344	18.428	NaN
2010	10	24	6	45	30	0.474	95.099	0.3708	1.8468	1.728	2.736	2.2572	8.9208	79.891	107.83	23.908	NaN
2010	10	24	9	45	30	1.837	92.849	-3.186	-0.4608	-0.216	0.2448	0.3276	3.6468	-23.652	-37.724	2.7792	NaN
2010	10	24	12	45	30	2.482	94.029	-0.5076	0.27	0.3312	3.0888	2.4588	10.85	87.181	124.64	17.96	NaN
2010	10	24	15	45	30	1.73	95.648	-1.0404	-0.4068	-0.3564	-0.162	-0.0792	2.8332	1.71	-3.5424	4.5288	NaN
2010	10	24	18	45	30	0.75	94.983	-1.4436	-0.2592	-1.3824	-3.114	-3.2112	-5.0544	-43.51	-71.939	-6.7536	NaN
2010	10	24	21	45	30	0.615	93.923	1.2492	1.692	1.5624	5.1336	4.3308	9.576	88.56	135.08	19.98	NaN
2010	10	25	0	45	30	0.566	96.303	-5.4144	-0.1944	-0.6084	-0.2736	0.2088	0.7704	1.4436	6.9048	2.0988	NaN
2010	10	25	3	45	30	0.673	95.863	-2.4732	0.8424	0.8748	3.348	2.8512	4.8564	43.722	81.108	12.233	NaN
2010	10	25	6	45	30	0.668	95.032	-1.98	-0.0468	-0.5148	-0.99	-0.7992	-0.0504	-11.556	-18.925	-0.5976	NaN
2010	11	6	0	45	30	0.251	101.06	-2.0052	7.8444	9.3456	36.418	29.516	45.414	429.29	728.31	98.323	NaN
2010	11	6	3	45	30	0.057	99.654	-1.8792	0.0396	-0.4104	0.2196	1.026	1.5552	22.608	0.0792	1.3752	NaN
2010	11	6	6	45	30	-0.307	100.07	-0.9108	0.2448	0.2196	1.8144	1.1736	2.322	9.3564	17.647	6.2712	NaN
2010	11	6	9	45	30	0.367	97.255	0.9432	2.5884	1.7532	8.01	5.562	8.0064	102.34	189.89	32.879	NaN
2010	11	6	12	45	30	0.648	96.527	-0.3456	0.2196	0.1728	2.052	1.9008	8.2656	37.454	55.84	11.462	NaN
2010	11	6	15	45	30	0.673	96.541	-0.6588	-0.0864	-0.5256	0.5796	0.5256	1.5084	9.9864	8.3412	3.1932	NaN
2010	11	6	18	45	30	0.687	93.948	0.2664	1.9368	1.4796	6.4296	3.2544	8.7804	72.443	77.641	11.509	NaN
2010	11	6	21	45	30	0.508	96.664	-0.9216	-0.4176	-1.1916	-3.7944	-2.3796	-0.8568	-36.245	-81.22	1.8324	NaN
2010	11	7	0	45	30	0.425	97.799	-4.8276	-0.2484	-0.6192	-0.4356	-0.306	-0.0108	-4.14	-2.3112	0.3024	NaN
2010	11	7	3	45	30	0.236	97.322	-0.1224	0.1872	-0.6372	0.4464	0.5148	1.4436	7.5672	16.279	4.4316	NaN
2010	11	7	6	45	30	0.188	96.188	-1.0764	0.0756	-0.5508	-0.2844	-0.1692	0.504	-7.9236	-6.7932	-2.2032	NaN
2010	11	7	9	45	30	0.459	95.591	-1.188	-0.6156	-1.0224	-1.4868	-2.178	-1.4508	-58.846	-66.024	-10.836	NaN
2010	11	7	12	45	30	0.639	95.564	1.7064	2.052	2.538	12.582	9.4824	15.174	134.81	159.32	27.389	NaN
2010	11	7	15	45	30	0.193	97.017	-5.9148	-4.986	-8.3448	-18.331	-26.633	-32.411	-280.44	-514.03	-40.86	NaN
2010	11	7	18	45	30	-0.302	97.515	-0.1656	0.1116	-0.6588	-0.0576	-0.1944	1.3284	11.743	7.47	5.1516	NaN
2010	11	7	21	45	30	-1.093	98.732	-1.062	-0.4212	-0.9684	-0.9108	-0.3348	3.834	-6.9012	-7.488	5.7384	NaN
2010	11	8	0	45	30	-2.417	99.153	-3.5424	-0.252	-0.6876	-0.2052	-0.1188	5.9868	-1.2168	-3.276	11.448	NaN
2010	11	8	3	45	30	-1.073	95.909	-0.9288	-0.3132	-0.7488	-0.252	-0.162	4.4388	-0.4428	-8.9208	8.316	NaN
2010	11	8	6	45	30	-1.083	98.719	-0.7812	0.0828	-0.576	0.108	-0.3492	3.3372	1.386	6.12	5.6592	NaN
2010	11	8	9	45	30	-1.292	97.399	-0.1692	0.3816	-0.0252	2.0916	1.5192	6.3324	19.62	31.104	10.379	NaN
2010	11	8	12	45	30	-0.069	94.218	-2.5848	-0.3564	-0.414	-0.1692	0.2376	1.404	-2.5524	-3.6576	2.3976	NaN
2010	11	8	15	45	30	-2.034	96.525	-0.4752	-0.198	-0.1656	-0.0432	-0.2844	3.3624	-2.0232	-1.4076	7.146	NaN
2010	11	8	18	45	30	-4.192	98.015	-0.7632	-0.36	-0.5436	-0.9684	-0.612	-1.6884	-6.2532	-12.848	-1.4688	NaN
2010	11	8	21	45	30	-4.745	96.082	-1.1232	-0.1224	-0.3924	-0.612	-0.2448	2.1168	-2.6892	-9.27	4.5036	NaN
2010	11	9	0	45	30	-3.789	92.786	-2.7684	-0.4752	-0.9108	-0.3204	-0.2088	4.2336	-0.1692	4.6116	8.0568	NaN
2010	11	9	3	45	30	-2.999	93.201	-0.882	-0.0468	-0.6912	0.6048	0.3276	5.49	10.67	14.029	10.253	NaN
2010	11	9	6	45	30	-3.566	96.113	-2.7072	-0.1692	-1.2312	-0.1872	-0.036	4.0824	-1.4436	-4.9752	7.4268	NaN
2010	11	9	9	45	30	-3.513	95.285	-1.44	-0.1908	-0.9756	-0.2808	0.0252	4.0824	-0.1188	-4.5612	7.2252	NaN
2010	11	9	12	45	30	-2.81	92.422	-2.16	-0.3204	-1.3104	-0.0792	0.0972	4.0824	0.1296	-2.5488	7.8588	NaN
2010	11	9	15	45	30	-3.047	96.36	-1.422	-0.2088	-1.098	-0.306	-0.2988	4.0428	-0.072	1.1376	7.6788	NaN
2010	11	9	18	45	30	-2.742	93.12	-0.5904	-0.0396	-0.6156	0.63	0.5436	4.644	-0.6192	21.452	10.199	NaN
2010	11	9	21	45	30	-2.814	93.018	-0.8748	-0.3564	-0.7848	-0.5184	-0.0576	3.3336	-1.2168	-2.3292	6.5592	NaN
2010	11	10	0	45	30	-2.32	97.186	-3.4416	-0.0036	-0.648	0.1872	0.3816	5.094	10.75	9.2988	10.174	NaN
2010	11	10	3	45	30	-1.529	97.617	-2.6748	-0.288	-0.792	-0.594	-0.2628	2.0268	-0.738	-2.0088	3.5028	NaN
2010	11	10	6	45	30	-1.151	99.613	-3.5712	0.2016	-0.4356	0.5004	0.558	3.6468	9.216	17.37	6.2424	NaN
2010	11	10	9	45	30	0.052	96.563	-1.6596	-0.1944	-0.4068	-0.3528	-0.4176	1.152	-0.9036	0.1116	2.502	NaN
2010	11	10	12	45	30	0.634	94.787	-0.0252	0.0684	-0.0504	0.3636	0.0252	2.0592	5.1156	3.744	4.2192	NaN
2010	11	10	15	45	30	0.619	95.881	-1.6092	-0.0756	-0.216	-0.0684	-0.1764	1.044	-2.2752	-7.362	2.0808	NaN
2010	11	10	18	45	30	0.663	96.967	-1.2024	-0.0144	-0.306	-0.2412	-0.1584	0.0756	-0.0612	-1.3356	0.2304	NaN
2010	11	10	21	45	30	0.678	96.538	-0.936	0.1476	-0.4464	-0.648	-0.468	-0.666	-0.9216	-5.85	-0.9108	NaN
2010	11	11	0	45	30	0.731	96.36	-4.2228	-0.126	-0.0252	-0.0468	0.3384	1.674	13.396	14.382	2.052	NaN
2010	11	11	3	45	30	0.702	95.508	-2.1024	-0.0396	-0.0108	-0.0396	-0.6228	-1.0764	-1.1772	-0.2916	-1.3644	NaN
2010	11	11	6	45	30	0.678	95.118	NaN	NaN	NaN	NaN	NaN	NaN	NaN	NaN	NaN	NaN
2010	11	11	9	45	30	0.697	94.314	-2.1168	-0.576	-0.3744	-1.0188	-0.9828	-1.8288	-10.696	-22.946	-2.628	NaN
2010	11	11	12	45	30	0.678	94.486	-0.6156	-0.1296	0.072	-0.2484	-0.1116	-0.3204	-0.4068	-2.2212	-0.5652	NaN
2010	11	11	15	45	30	0.736	94.809	-1.3464	-0.1116	-0.0504	-0.2196	-0.018	0.2052	-1.746	-6.1128	0.1044	NaN
2010	11	11	18	45	30	0.707	94.124	-0.8208	-0.1836	-0.1728	-0.1188	0.0612	-0.0684	-2.0664	-1.188	-0.6228	NaN
2010	11	11	21	45	30	0.712	92.765	-0.486	-0.054	-0.1188	-0.0108	-0.252	-0.0936	-3.7584	-1.9836	-0.288	NaN
2010	11	12	0	45	30	0.731	91.43	-3.9456	-0.1584	-0.252	-0.6048	-0.0828	0.1728	-3.0528	-5.3568	-0.3168	NaN
2010	11	12	3	45	30	0.1	93.452	-1.6308	-0.0828	-0.3024	-0.288	-0.1836	0.0648	-7.3008	3.3552	0.4176	NaN
2010	11	12	6	45	30	-1.849	100.32	-0.5868	-0.1152	-0.2808	-0.4356	0.0684	0.6228	-3.8952	-3.8844	0.972	NaN
2010	11	12	9	45	30	-1.01	96.308	-0.7416	-0.2592	-0.1584	-0.2736	-0.1044	-0.0468	-3.1824	0.8892	-0.27	NaN
2010	11	12	12	45	30	0.551	90.553	-0.81	-0.234	-0.3816	-0.198	-0.1368	-0.5652	-1.62	-3.7548	-1.8144	NaN
2011	5	4	15	45	30	10.785	47.937	NaN	NaN	NaN	NaN	NaN	NaN	NaN	NaN	NaN	NaN
2011	5	4	18	45	30	6.881	58.798	3.1572	1.1484	1.4652	1.3968	-0.09	5.472	2.0484	89.759	11.902	-2.2104
2011	5	4	21	45	30	2.103	73.339	-0.4104	0.45	-0.576	0.702	-0.1296	5.3352	-1.0404	26.489	9.5616	0.396
2011	5	5	0	45	30	2.307	77.164	-1.3572	-0.1116	-1.2024	0.072	-0.0612	0.5076	-3.2148	9.4968	2.8728	2.1744
2011	5	5	3	45	30	1.192	80.71	-1.2492	0.9828	-1.3032	0.1656	-0.1944	3.0096	-2.3688	10.397	4.932	-0.6336
2011	5	5	6	45	40	3.845	68.782	0.5724	1.5192	0.7812	0.6228	0.1188	5.2776	-2.2464	28.242	10.343	0.1044
2011	5	5	9	45	30	11.086	48.916	4.9464	4.0608	4.824	1.6632	0.1152	10.282	4.0392	52.992	18.958	0.8856
2011	5	5	12	45	30	11.939	40.233	8.7192	4.6656	6.4224	1.3104	0.0828	14.638	5.436	60.095	26.359	-1.3032
2011	5	5	15	45	30	12.104	40.869	7.8984	3.6288	5.0688	1.278	0.0684	12.967	1.224	35.878	22.32	1.1052
2011	5	5	18	45	30	9.893	47.604	4.536	1.6128	2.6244	1.0728	-0.0252	8.37	4.536	30.226	15.034	2.5812
2011	5	5	21	45	30	4.79	66.451	1.6128	0.7128	0.9648	0.6948	-0.0252	5.0796	0.1296	11.484	8.2404	1.3536
2011	5	6	0	45	30	1.279	76.18	-0.612	0.666	-0.4572	0.4284	-0.1872	3.7944	-6.552	6.7716	6.2424	-1.0044
2011	5	6	3	45	30	-1.539	86.114	-0.99	1.3212	-0.8892	0.1836	-0.3636	2.268	-5.0904	0.1008	1.6272	0.288
2011	5	6	6	45	30	2.118	78.378	-0.5112	1.9116	0.0648	0.4752	0.0288	3.9204	-1.5876	10.796	6.462	1.1736
2011	5	6	12	45	30	12.114	35.154	9.2988	5.2344	6.138	1.3572	0.1368	12.143	1.0224	47.12	21.323	2.4768
2011	5	6	15	45	30	13.414	32.075	8.244	4.7988	5.9364	1.224	0.1548	11.484	8.082	33.448	20.74	-1.4256
2011	5	6	18	45	30	10.673	46.339	4.734	1.8	3.438	0.8712	0.0792	9.738	2.5848	21.816	15.293	3.8736
2011	5	6	21	45	30	3.112	66.724	0.018	0.54	0.5904	0.1656	-0.1656	3.618	-0.2556	13.072	6.2676	-0.3384
2011	5	7	0	45	30	2.142	73.94	0.6012	0.8964	0.2628	0.3708	-0.1332	2.0808	1.2888	3.978	2.232	0.1944
2011	5	7	3	45	30	-1.34	83.478	-1.0476	1.314	-0.6732	0.3384	-0.1044	0.0972	-3.2832	6.7968	-1.5552	0.2376
2011	5	7	6	45	30	3.452	72.96	-0.072	3.4272	1.584	0.4752	0.0108	3.5316	2.844	2.8008	3.9096	1.0296
2011	5	7	12	45	30	12.599	33.547	9.6552	5.832	7.1532	0.6048	0.0288	13.172	7.2468	34.387	22.95	2.0592
2011	5	7	15	45	30	14.684	30.711	10.318	4.878	6.8472	0.612	0.0684	12.989	1.8252	31.928	21.748	1.7748
2011	5	7	18	45	30	12.235	44.093	5.6988	2.3184	4.5036	0.6156	0.1692	9.0612	3.5784	17.845	17.708	-0.0576
2011	5	7	21	45	30	4.48	64.354	1.5696	0.6804	1.8216	0.5328	-0.1008	3.978	-5.7924	8.4276	7.5528	1.1556
2011	5	8	0	45	30	3.19	67.968	-0.1224	0.7452	1.224	0.1584	0.072	4.2948	-3.618	6.2064	8.3268	-0.54
2011	5	8	3	45	30	1.628	76.836	-0.9468	1.9728	1.0404	0.2088	-0.1008	2.5956	-1.5912	3.0312	2.4732	-0.8568
2011	5	8	6	45	30	5.489	67.086	-0.4068	3.3444	2.7828	0.7488	-0.036	2.9808	-1.17	9.8136	6.3864	1.6992
2011	5	8	12	45	30	17.619	29.512	13.997	7.5096	9.8136	0.9108	0.3348	17.701	2.8908	44.111	33.538	3.6144
2011	5	8	15	45	30	18.705	25.224	14.249	6.6204	9.5976	1.8252	0.2196	17.82	5.4756	46.033	33.635	-0.1836
2011	5	8	18	45	30	15.679	41.018	6.9192	2.5092	5.2056	0.5472	0.1656	6.6168	3.1824	25.438	14.044	3.2292
2011	5	8	21	45	30	7.337	60.761	2.3436	1.4472	3.2472	0.162	-0.0432	2.5308	-0.2052	11.884	7.0668	4.032
2011	5	9	0	45	30	5.566	62.512	-0.4644	0.9288	1.98	0.4788	-0.1476	2.7792	0.3024	6.0408	3.9816	-1.098
2011	5	9	3	45	30	3.864	71.253	-2.8008	1.6416	1.638	0.3024	0.0468	3.9996	1.584	13.226	6.9192	1.638
2011	5	9	6	45	30	8.505	68.093	0.36	3.2364	3.762	0.9144	0.0144	1.2492	-2.3544	14.213	4.7916	0.9972
2011	5	9	9	45	30	16.018	34.367	10.314	5.5548	9.9612	1.62	0.2664	13.115	4.7844	29.257	21.542	2.7936
2011	5	9	12	45	30	18.928	32.103	15.509	7.7112	10.933	1.0764	0.1836	19.433	10.03	49.018	32.94	3.4344
2011	5	9	15	45	30	20.131	27.374	16.056	7.7004	11.034	1.2024	0.3672	20.246	13.086	50.35	35.906	1.692
2011	5	9	18	45	30	18.162	33.54	11.43	4.6872	7.8336	0.6408	0.0324	13.748	2.448	32.519	24.656	2.502
2011	5	9	21	45	30	10.586	48.268	5.598	1.674	3.0636	0.8604	-0.0396	3.9168	-1.7568	21.607	9.4428	0.8856
2011	5	10	0	45	30	5.872	59.596	2.4516	1.278	2.8656	0.5292	-0.0432	3.2976	0.072	12.56	6.534	1.3428
2011	5	10	3	45	30	4.029	66.16	0.5076	1.6164	2.1528	0.4248	0.018	3.2976	-0.0144	16.704	4.6224	0.6084
2011	5	10	6	45	30	8.758	60.869	2.934	3.7512	5.5836	0.8784	0.2628	5.5008	-0.8496	19.858	9.1944	-0.2088
2011	5	10	12	45	30	19.311	39.405	19.213	8.658	13.871	1.458	0.3708	20.567	6.7464	50.785	37.868	3.168
2011	5	10	15	45	30	20.82	36.761	18.925	7.7796	13.097	0.6984	0.2196	20.88	7.7076	55.08	36.392	4.6836
2011	5	10	18	45	30	17.643	46.215	12.51	3.8124	8.9496	0.2412	-0.0144	13.115	3.906	30.809	23.116	2.0772
2011	5	10	21	45	30	9.723	67.947	2.0844	2.0052	5.2128	0.5868	0.1008	5.022	-5.9436	12.402	14.076	-1.2636
2011	5	11	0	45	30	6.182	74.984	-1.944	2.8404	4.9464	0.5544	0.018	5.49	-5.7528	22.561	10.256	-1.1088
2011	5	11	3	45	30	4.33	75.895	-2.0772	4.5252	3.2328	0.2484	-0.1548	0.0324	-1.0548	6.3648	0.54	1.8324
2011	5	11	6	45	30	8.763	64.914	0.9432	7.668	8.5212	0.7308	0.1476	2.7648	0.18	15.271	3.3408	-1.9548
2011	5	11	12	45	30	20.563	35.318	21.359	10.595	17.496	2.0268	0.3888	24.912	16.92	65.412	46.192	0.4752
2011	5	11	15	45	30	22.265	34.512	19.948	8.4924	15.678	1.0836	0.3312	21.942	11.527	57.42	39.956	5.3856
2011	5	11	18	45	30	18.409	46.627	9.954	4.1076	9.3168	0.252	0.0648	9.3852	2.322	29.963	15.487	2.9592
2011	5	11	21	45	30	10.615	65.39	1.7964	2.6784	4.7844	0.5616	-0.0864	1.8396	3.9816	13.633	3.0996	4.7772
2011	5	12	0	45	30	7.332	74.325	-0.9648	2.5956	3.6144	0.486	-0.0792	-3.0024	-3.1716	7.9848	-8.1792	0.5796
2011	5	12	3	45	30	6.493	73.045	-5.6016	3.8844	3.4164	0.1872	-0.036	2.8188	-4.0284	12.514	7.182	0.756
2011	5	12	6	45	30	10.945	76.889	0.0576	6.7176	7.4628	0.5832	-0.1368	3.0888	1.1376	18.68	6.0408	2.5884
2011	5	12	9	45	30	19.258	52.859	15.75	8.7552	20.369	2.2716	0.3348	14.584	14.648	52.553	26.921	4.8636
2011	5	12	12	45	30	18.647	52.093	13.079	6.2676	13.327	1.0656	0.2376	12.64	3.276	40.46	24.415	4.41
2011	5	12	15	45	30	15.708	61.868	7.3332	4.0212	8.352	0.846	0.0252	8.2044	4.1544	23.99	16.466	2.5164
2011	5	12	18	45	30	9.893	92.408	-1.7316	1.0152	16.204	0.4392	0.0288	3.9564	-2.0268	1.3284	8.6328	2.4516
2011	5	12	21	45	30	8.418	93.592	-1.3428	0.18	5.7204	-0.072	0.0144	3.4848	-3.4416	-1.7208	6.7716	2.034
2011	5	13	0	45	30	7.409	92.804	-0.378	-0.432	3.2076	-0.234	0.0648	1.9008	0.072	2.2212	3.276	0.7632
2011	5	13	3	45	30	6.735	93.097	-0.5688	-0.5832	0.5652	-0.216	-0.018	1.4076	-0.594	2.7144	2.322	3.0204
2011	5	13	6	45	40	6.003	92.813	-0.5616	-0.1368	0.252	0.0072	-0.0396	1.9188	-0.5508	-0.1224	3.258	-1.4832
2011	5	13	9	45	30	9.49	95.791	-0.5868	0.7992	4.734	0.7236	-0.0612	8.1108	-1.2204	1.71	15.448	4.158
2011	5	13	12	45	30	13.2	59.169	1.9692	3.0132	6.2208	0.9144	0.1908	17.874	7.416	25.787	32.832	4.8996
2011	5	13	15	45	30	13.249	48.586	2.0592	3.6432	4.3308	1.206	0.18	22.108	8.3736	28.958	38.099	1.8576
2011	5	13	18	45	30	11.251	50.259	0.4032	2.07	0.99	0.6912	0.1044	14.008	3.5784	18.475	25.682	1.5984
2011	5	13	21	45	30	5.033	71.669	-0.7956	0.216	-1.2276	0.3204	0.1224	5.3712	-3.1896	4.5252	10.858	1.2024
2011	5	14	0	45	30	2.816	69.716	-1.4976	0.1188	-1.1016	0.198	0.0936	3.9816	-3.9024	2.2032	7.8228	2.5092
2011	5	14	3	45	30	1.09	76.011	-1.368	-0.0072	-1.3932	0.036	-0.18	3.3048	-0.882	5.148	6.9876	0.3744
2011	5	14	6	45	40	4.722	60.428	-0.9504	0.594	-0.4284	0.2304	-0.0108	6.2532	3.7404	5.0904	10.991	3.24
2011	5	14	9	45	30	12.022	45.826	3.348	3.8628	4.0176	1.1124	0.1008	16.286	12.632	23.648	29.311	4.536
2011	5	14	12	45	30	15.087	39.447	9.9252	7.074	9.5328	1.9116	0.1944	24.635	9.1764	45.346	44.654	2.88
2011	5	14	15	45	30	14.558	40.225	7.362	5.2992	5.7924	0.9288	0.0576	21.74	16.139	38.966	37.181	3.9888
2011	5	14	18	45	30	11.658	50.465	2.7936	2.2932	2.4048	0.4068	-0.072	11.329	-3.6756	12.092	20.491	2.1924
2011	5	14	21	45	30	7.618	55.542	0.5544	1.2744	0.4608	0.342	0.1548	7.722	-0.5292	9.2304	13.63	1.62
2011	5	15	0	45	30	5.358	88.939	-1.7316	-0.2736	-0.1584	-0.0288	-0.0216	2.16	-6.4836	0.1476	5.6412	0.72
2011	5	15	3	45	30	4.48	90.508	-1.35	-0.1908	-0.7128	-0.1008	0.0216	1.5048	-4.8096	-0.3276	2.16	-1.6452
2011	5	15	6	45	30	6.59	89.288	-2.6208	-0.3456	-0.972	0.0504	0.0324	2.9088	-4.2768	-0.468	5.7672	0.3816
2011	5	15	9	45	30	12.875	63.467	-2.1384	1.3032	4.0536	0.9792	0	12.809	6.5232	22.122	22.529	2.8656
2011	5	15	12	45	30	15.082	54.581	4.6476	4.572	5.9184	1.5444	0.1224	24.289	14.821	39.557	42.962	7.9992
2011	5	15	15	45	30	12.914	47.917	2.2932	2.6388	2.6676	0.7056	0.0396	14.324	6.6348	23.81	26.006	3.1032
2011	5	15	18	45	30	11.896	59.825	0.3348	1.6668	0.7236	0.3708	0	8.964	4.3524	11.11	16.668	2.9268
2011	5	15	21	45	30	8.641	72.559	-4.2372	0.522	-1.4364	-0.108	-0.1656	4.3488	-0.1548	4.7736	7.1388	3.798
2011	5	16	0	45	30	7.089	76.348	-4.5756	0.0072	-2.0304	-0.0216	-0.216	3.3228	-2.9448	5.2308	8.2116	2.1384
2011	5	16	3	45	30	7.244	76.258	-3.978	-0.2016	-1.656	-0.0648	-0.126	2.8152	0.0504	1.4616	8.6256	2.448
2011	5	16	6	45	40	8.137	87.954	-2.6568	0.1908	-0.2988	0.036	0.0072	5.832	0.234	5.0688	11.794	0.3672
2011	5	16	9	45	30	9.466	95.455	-0.9108	0.0108	0.486	0.2304	-0.1404	3.8124	1.098	0.252	6.6384	1.6272
2011	5	16	12	45	30	11.028	92.523	-0.1188	0.2628	2.0844	-0.018	-0.0612	5.2416	-0.6228	1.0548	9.9144	1.9692
2011	5	16	15	45	30	10.31	83.986	-1.0476	0.0288	0.0072	0.0396	0.0036	5.328	2.4876	1.2276	9.756	1.5696
2011	5	16	18	45	30	8.889	81.399	-0.9216	-0.0072	-0.3996	-0.144	-0.09	3.8232	-0.2448	3.2544	7.4736	2.268
2011	5	16	21	45	30	5.571	88.842	-0.648	-0.2664	-1.3932	-0.0504	-0.1332	-1.1592	-2.3508	-1.1484	-2.232	-1.1988
2011	5	17	0	45	30	5.004	88.889	-0.6444	-0.1764	-1.224	-0.1332	0.036	-0.9144	-1.9008	2.5236	-1.2492	1.8432
2011	5	17	3	45	30	5.751	90.312	-0.5184	-0.0828	-1.3572	-0.2988	-0.0468	-7.8408	-1.4364	1.7388	-13.586	1.8252
2011	5	17	6	45	41	6.527	92.077	-0.72	-0.1656	-0.5652	-0.1476	-0.0936	1.0368	1.8972	4.4892	2.0916	-1.6704
2011	5	17	9	45	30	10.067	87.763	0.1764	0.3168	1.4724	0.0504	-0.0684	4.7088	3.6072	8.2296	7.5528	2.2608
2011	5	17	12	45	30	13.525	63.503	2.6928	2.1744	3.8952	0.8316	0.1692	13.349	8.64	24.134	24.466	3.6
2011	5	17	15	45	30	8.331	95.409	-0.486	0.1764	-0.216	-0.0972	-0.0468	2.0052	-0.144	2.484	3.906	1.3284
2011	5	17	18	45	30	9.029	93.051	0.1872	0.1944	-0.4212	-0.1512	-0.108	0.1404	-1.4364	3.9168	1.6704	2.016
2011	5	17	21	45	30	7.026	92.923	-0.2268	-0.0072	-0.3852	-0.2016	-0.0684	-0.3276	-2.2644	-8.8056	-0.3924	1.6812
2011	5	18	0	45	30	7.235	89.966	-0.5004	-0.0864	-0.81	-0.27	-0.0036	-0.0432	-1.3644	-2.8152	0.5508	-1.8972
2011	5	18	3	45	30	6.687	91.358	-0.0612	0.072	-0.8712	-0.234	-0.0504	0.8316	-4.3344	-1.4076	2.4876	-1.5984
2011	5	18	6	45	40	6.493	92.243	-0.252	-0.09	-1.098	-0.252	-0.0252	0.99	-0.6264	-4.5468	1.9116	2.682
2011	5	18	9	45	30	9.412	94.607	0.378	0.5796	1.4076	0.018	-0.0036	4.7592	2.2896	6.6996	8.46	1.8756
2011	5	18	12	45	30	11.755	86.476	1.2348	1.3356	1.2852	-0.2772	0.0648	10.31	3.3336	5.3388	19.285	4.4244
2011	5	18	15	45	30	13.661	61.026	2.5524	2.1996	1.3608	0.2484	0.0432	17.158	2.9052	8.46	30.863	0.7956
2011	5	18	18	45	30	11.517	55.323	1.5552	1.5228	0.216	0.2448	-0.0648	15.7	3.1968	16.934	29.812	2.9736
2011	5	18	21	45	30	4.606	84.222	-0.6696	-0.108	-1.44	-0.1008	0.0108	4.5072	-3.3408	-1.9188	7.7544	0.2088
2011	5	19	0	45	30	2.074	87.413	-0.6552	-0.0972	-1.5228	-0.2736	-0.0972	3.7404	-3.9276	-1.206	4.6656	0.7236
2011	5	19	3	45	30	3.883	89.945	-0.594	0.0108	-1.5012	-0.2556	-0.0792	3.2544	0.1656	-3.2508	6.7212	1.2816
2011	5	19	9	45	40	8.554	92.895	-0.3528	-0.1368	-0.8316	-0.2664	-0.0072	2.178	1.4544	1.2204	4.3524	0.4212
2011	5	19	12	45	30	10.387	94.738	-0.486	-0.3096	-0.828	-0.234	-0.1152	1.692	-2.5596	0.7128	2.8908	-1.7352
2011	5	19	15	45	30	14.738	80.033	-0.0684	0.2304	0.3492	-0.0936	-0.0108	7.3044	-3.0492	2.1672	12.121	1.7064
2011	5	19	18	45	30	12.143	81.879	-0.9828	-0.036	-1.3104	-0.2016	-0.1368	6.1776	-2.2752	2.5164	12.564	-0.0756
2011	5	19	21	45	30	7.569	88.927	-0.7992	-0.1368	-2.4732	-0.3456	-0.0252	-1.4292	-5.4108	-1.5336	-0.7128	2.2716
2011	5	20	0	45	30	7.54	90.789	-0.6948	-0.2628	-1.908	-0.4536	-0.0756	1.8864	-1.7388	-2.448	3.6252	0.2484
2011	5	20	3	45	30	6.716	88.296	-0.3096	-0.3636	-2.0268	-0.1584	-0.0216	1.4508	-0.954	-6.5808	3.0348	3.9276
2011	5	20	6	45	40	8.816	83.911	-0.6552	-0.0612	-1.224	-0.2808	-0.0324	2.4588	-0.7776	1.1016	4.4172	3.3912
2011	5	20	12	49	50	16.329	49.071	10.12	6.1596	7.7472	2.34	0.3528	35.172	18.439	47.358	65.999	9.198
2011	5	20	18	45	30	15.242	41.645	5.1372	3.114	3.168	0.4716	0.0252	20.495	5.6628	25.009	38.966	2.6136
2011	5	20	21	45	30	7.22	74.441	-3.816	0.1476	-1.764	-0.3132	-0.0072	5.1768	-2.7	4.8672	8.2008	1.6848
2011	5	21	0	45	30	4.475	80.261	-3.7332	-0.486	-2.8692	-0.126	-0.198	2.7396	-4.7088	0.18	5.4576	1.6488
2011	5	21	3	45	30	2.297	85.497	-0.3096	-0.1476	-1.6596	-0.5256	-0.0684	1.062	1.728	-1.3968	1.7928	-1.2096
2011	5	21	6	45	40	7.938	78.859	-1.1304	0.1116	-1.6632	-0.288	-0.0828	8.6688	-4.3524	0.972	16.938	0.6264
2011	5	21	9	45	30	16.46	50.48	8.5356	4.986	5.6016	1.0548	0.162	27.932	21.485	24.682	47.678	8.1216
2011	5	21	12	45	30	17.303	42.697	10.116	5.0256	5.634	0.594	0.09	22.91	8.4672	30.776	42.685	-0.2376
2011	5	21	15	45	30	16.77	39.42	9.27	4.1112	4.536	0.0936	0.1584	19.501	5.7456	26.914	36.259	4.5072
2011	5	21	18	45	30	12.754	48.519	6.102	2.52	2.0988	0.1836	0.108	13.234	1.6164	17.676	22.234	1.9872
2011	5	21	21	45	30	6.013	74.999	-1.0368	0.7236	-0.3924	0.1368	-0.108	5.6952	-1.3752	7.092	12.236	3.2976
2011	5	22	0	45	30	3.607	80.857	-2.1348	-0.2988	-1.1484	-0.3744	0.0648	3.1716	-6.9264	-1.6776	6.9444	1.4724
2011	5	22	3	45	30	3.99	84.747	-0.9864	-0.1908	-1.368	-0.0324	-0.0252	5.1588	-1.116	-5.508	7.5672	1.7496
2011	5	22	6	45	40	9.49	74.915	NaN	NaN	NaN	NaN	NaN	NaN	NaN	NaN	NaN	NaN
2011	5	22	12	45	30	18.395	37.516	NaN	NaN	NaN	NaN	NaN	NaN	NaN	NaN	NaN	NaN
2011	5	22	15	45	30	19.083	35.705	NaN	NaN	NaN	NaN	NaN	NaN	NaN	NaN	NaN	NaN
2011	5	22	18	45	30	16.978	45.467	NaN	NaN	NaN	NaN	NaN	NaN	NaN	NaN	NaN	NaN
2011	5	22	21	45	30	9.408	72.147	NaN	NaN	NaN	NaN	NaN	NaN	NaN	NaN	NaN	NaN
2011	5	23	0	45	30	5.77	80.876	NaN	NaN	NaN	NaN	NaN	NaN	NaN	NaN	NaN	NaN
2011	5	23	3	45	30	4.47	84.394	NaN	NaN	NaN	NaN	NaN	NaN	NaN	NaN	NaN	NaN
2011	5	23	6	45	40	10.882	73.083	NaN	NaN	NaN	NaN	NaN	NaN	NaN	NaN	NaN	NaN
2011	5	23	9	45	30	14.767	78.342	NaN	NaN	NaN	NaN	NaN	NaN	NaN	NaN	NaN	NaN
2011	5	23	12	45	30	14.224	92.94	NaN	NaN	NaN	NaN	NaN	NaN	NaN	NaN	NaN	NaN
2011	5	23	15	45	30	10.15	94.922	NaN	NaN	NaN	NaN	NaN	NaN	NaN	NaN	NaN	NaN
2011	5	23	18	45	30	9.587	95.002	NaN	NaN	NaN	NaN	NaN	NaN	NaN	NaN	NaN	NaN
2011	5	23	21	45	30	6.764	91.862	NaN	NaN	NaN	NaN	NaN	NaN	NaN	NaN	NaN	NaN
2011	5	24	0	45	30	6.396	88.653	-0.5076	0.0792	-1.6668	-0.5472	0.0216	0.0072	-4.0356	2.8152	-0.1548	-2.376
2011	5	24	3	45	30	4.8	89.503	-0.4392	-0.0936	-1.08	-0.4968	0.018	-0.594	1.2528	-4.446	-2.502	2.0448
2011	5	24	6	45	41	8.244	88.616	-0.9504	-0.0792	-1.0116	-0.9504	-0.162	-0.324	-2.4552	1.5444	-0.396	0.126
2011	5	24	9	45	30	12.128	94.388	1.8972	0.6768	1.404	-0.0936	-0.1044	9.144	3.9132	-4.8528	16.553	3.6252
2011	5	25	12	40	30	9.946	89.341	NaN	NaN	NaN	NaN	NaN	NaN	NaN	NaN	NaN	NaN
2011	5	25	15	40	30	12.647	64.948	4.014	2.2968	1.8432	-1.5228	-0.0324	13.784	3.1104	-20.779	22.464	-1.7748
2011	5	25	18	40	30	11.294	71.553	NaN	NaN	NaN	NaN	NaN	NaN	NaN	NaN	NaN	NaN
2011	5	25	21	40	30	5.663	82.832	-2.9772	-0.3348	-2.9628	-1.7964	-0.1512	0.5868	-0.7236	-32.213	2.4624	1.314
2011	5	26	0	40	30	5.605	79.859	NaN	NaN	NaN	NaN	NaN	NaN	NaN	NaN	NaN	NaN
2011	5	26	3	40	30	5.106	82.53	NaN	NaN	NaN	NaN	NaN	NaN	NaN	NaN	NaN	NaN
2011	5	26	6	40	41	7.453	72.685	NaN	NaN	NaN	NaN	NaN	NaN	NaN	NaN	NaN	NaN
2011	5	26	9	40	30	9.883	59.087	NaN	NaN	NaN	NaN	NaN	NaN	NaN	NaN	NaN	NaN
2011	5	26	12	40	30	11.076	48.749	NaN	NaN	NaN	NaN	NaN	NaN	NaN	NaN	NaN	NaN
2011	5	26	15	45	30	14.534	42.692	9.9252	4.3848	5.3856	0.6984	-0.018	24.383	5.8824	35.795	43.236	0.72
2011	5	26	18	45	30	10.096	48.445	6.5196	2.2824	2.304	0.3816	0.018	16.924	4.0752	22.01	30.83	2.7216
2011	5	26	21	45	30	4.286	76.474	-4.4316	-0.5292	-3.0384	-0.2376	-0.018	1.9152	-5.5476	-4.6044	4.2732	1.3104
2011	5	27	0	45	30	1.725	82.828	-0.828	-0.162	-1.5084	-0.2448	-0.036	1.2636	-3.5496	-4.86	0.2448	-0.1872
2011	5	27	3	45	30	0.537	82.727	-0.4068	-0.0576	-1.6488	-0.3528	0.0648	0.36	-3.7908	-3.2616	1.3428	-0.0684
2011	5	27	6	45	42	7.075	72.892	0.396	-0.0684	-1.3212	-0.4284	0.1188	7.2396	-1.0332	3.4956	15.473	2.862
2011	5	27	9	45	30	12.521	51.712	8.5968	3.582	3.942	0.6912	0.0576	19.876	8.8992	28.134	35.446	2.592
2011	5	27	12	45	30	13.516	50.093	11.117	4.2804	5.4144	0.5832	0.0504	21.19	9.3852	24.556	35.881	3.4164
2011	5	27	15	45	30	13.331	47.949	12.928	4.014	5.742	0.792	0.198	21.884	5.8356	28.123	40.133	3.3192
2011	5	27	18	45	30	7.463	89.273	-0.0864	-0.0036	-0.9576	-0.7056	-0.0792	0.3096	0.45	-4.032	1.6776	2.916
2011	5	27	21	45	30	8.302	89.601	-0.6696	-0.4464	-2.1312	-0.3744	-0.2232	0.918	-2.1384	-6.0732	2.106	1.7172
2011	5	28	0	45	30	8.176	88.937	-0.4824	-0.234	-2.0988	-0.7452	-0.1296	-2.106	-0.9216	-2.052	-4.9212	1.7568
2011	5	28	3	45	30	7.957	88.429	0.0216	-0.2664	-1.8828	-0.6732	-0.1512	-0.756	-1.3824	-4.6728	-0.1836	2.3436
2011	5	28	6	45	50	9.917	89.929	NaN	NaN	NaN	NaN	NaN	NaN	NaN	NaN	NaN	NaN
2011	5	28	9	45	30	12.09	79.819	NaN	NaN	NaN	NaN	NaN	NaN	NaN	NaN	NaN	NaN
2011	5	28	12	45	30	12.992	81.435	NaN	NaN	NaN	NaN	NaN	NaN	NaN	NaN	NaN	NaN
2011	5	28	15	45	30	14.359	59.972	NaN	NaN	NaN	NaN	NaN	NaN	NaN	NaN	NaN	NaN
2011	5	28	18	45	30	11.008	89.883	NaN	NaN	NaN	NaN	NaN	NaN	NaN	NaN	NaN	NaN
2011	5	28	21	45	30	7.579	89.112	NaN	NaN	NaN	NaN	NaN	NaN	NaN	NaN	NaN	NaN
2011	5	29	0	45	30	7.118	89.588	NaN	NaN	NaN	NaN	NaN	NaN	NaN	NaN	NaN	NaN
2011	5	29	3	45	30	6.527	87.787	NaN	NaN	NaN	NaN	NaN	NaN	NaN	NaN	NaN	NaN
2011	5	29	6	45	40	8.088	89.482	NaN	NaN	NaN	NaN	NaN	NaN	NaN	NaN	NaN	NaN
2011	5	29	9	45	30	10.062	88.862	NaN	NaN	NaN	NaN	NaN	NaN	NaN	NaN	NaN	NaN
2011	5	29	12	45	30	10.542	87.086	NaN	NaN	NaN	NaN	NaN	NaN	NaN	NaN	NaN	NaN
2011	5	29	15	45	30	9.485	89.791	NaN	NaN	NaN	NaN	NaN	NaN	NaN	NaN	NaN	NaN
2011	5	29	18	45	30	8.772	89.628	NaN	NaN	NaN	NaN	NaN	NaN	NaN	NaN	NaN	NaN
2011	5	29	21	45	30	6.895	87.934	NaN	NaN	NaN	NaN	NaN	NaN	NaN	NaN	NaN	NaN
2011	5	30	0	45	30	5.954	88.083	NaN	NaN	NaN	NaN	NaN	NaN	NaN	NaN	NaN	NaN
2011	5	30	3	45	30	5.722	86.977	NaN	NaN	NaN	NaN	NaN	NaN	NaN	NaN	NaN	NaN
2011	5	30	6	55	0	7.943	88.511	NaN	NaN	NaN	NaN	NaN	NaN	NaN	NaN	NaN	NaN
2011	5	30	9	45	30	8.918	89.435	NaN	NaN	NaN	NaN	NaN	NaN	NaN	NaN	NaN	NaN
2011	5	30	12	45	30	9.834	91.315	NaN	NaN	NaN	NaN	NaN	NaN	NaN	NaN	NaN	NaN
2011	5	30	15	45	30	13.38	77.141	NaN	NaN	NaN	NaN	NaN	NaN	NaN	NaN	NaN	NaN
2011	5	30	18	45	30	12.837	67.672	NaN	NaN	NaN	NaN	NaN	NaN	NaN	NaN	NaN	NaN
2011	5	30	21	45	30	7.574	84.66	NaN	NaN	NaN	NaN	NaN	NaN	NaN	NaN	NaN	NaN
2011	5	31	0	45	30	6.342	85.487	0.9072	-0.396	-2.448	-1.566	-0.0216	1.2384	-4.4208	-5.0652	2.106	0.0036
2011	5	31	3	45	30	5.474	85.249	-0.5832	-0.2016	-1.872	-1.1196	-0.054	0.1296	1.4112	2.1132	0.9252	-1.6236
2011	5	31	6	45	50	10.421	80.763	-1.062	-0.3276	-2.3112	-1.8576	-0.126	2.2392	-3.8016	-0.7164	3.7836	-2.1744
2011	5	31	9	45	30	16.755	59.912	14.692	2.3292	4.7736	0.6012	0.036	25.384	7.0128	30.262	45.497	4.1544
2011	5	31	12	45	30	16.736	72.952	8.1	1.2276	2.61	-0.8172	-0.0612	23.71	0.8928	4.5828	42.768	8.1648
2011	5	31	15	45	30	21.009	56.368	28.318	3.9024	4.5144	-0.6264	0.1008	38.513	14.537	48.83	70.034	7.434
2011	5	31	18	45	30	20.044	68.407	14.184	0.7452	-1.8	-1.656	0.0792	26.064	7.2468	7.3872	49.932	4.0248
2011	5	31	21	45	30	15.814	80.525	-3.3696	-1.5192	-7.2	-1.9116	0.0396	9.9144	1.008	-5.1696	19.192	3.4488
2011	6	1	0	45	30	13.777	87.235	-4.842	-1.2888	-9.6768	-2.0196	-0.0324	2.628	-3.78	-15.415	4.9464	3.1824
2011	6	1	3	45	30	12.953	88.868	-0.1872	-1.0836	-7.4664	-1.53	-0.0684	1.8756	-1.4292	-16.117	1.8756	1.5732
2011	6	1	6	45	51	17.396	80.65	1.1916	-1.5444	-7.4808	-2.4876	-0.0216	17.474	-3.222	-8.676	32.216	5.8644
2011	6	1	15	45	30	25.999	42.599	53.705	12.532	10.357	0.2412	0.846	52.456	72.176	75.298	83.578	-2.3148
2011	6	1	18	45	30	17.454	63.822	7.074	1.4724	-0.252	-0.3024	0.198	18.198	16.067	30.442	28.526	1.8108
2011	6	1	21	45	30	14.723	72.881	1.6308	0.5112	-3.4236	-1.1304	-0.2232	20.819	25.528	-4.8996	24.599	0.6516
2011	6	2	0	45	30	11.925	90.054	-1.4436	0.0828	-4.5864	-0.7308	-0.1692	1.2492	-4.3416	-7.0164	4.6692	-1.4148
2011	6	2	3	45	30	10.552	90.445	-0.3456	-0.306	-4.0284	-0.9792	0.036	4.8276	0.144	2.07	6.5844	4.8024
2011	6	2	6	45	40	11.692	74.296	7.4016	0.2592	-0.9504	-0.9504	-0.0288	10.753	-0.2304	1.7064	19.703	4.3272
2011	6	2	12	45	30	18.923	49.533	34.153	8.0568	10.386	0.324	0.2412	24.509	19.807	50.224	38.74	2.0736
2011	6	2	15	45	30	19.253	40.14	36.288	6.9192	10.134	1.4112	0.1332	25.722	14.018	51.25	46.699	8.1216
2011	6	2	18	45	30	15.451	55.621	21.913	3.744	4.3308	0.27	0.0936	12.964	5.0148	16.286	24.304	-0.4068
2011	6	2	21	45	30	10.664	72.579	1.3932	0.702	0.702	-0.2556	-0.1584	8.0928	0.9396	8.2188	13.896	2.628
2011	6	3	0	45	30	7.434	83.005	-0.6876	-0.288	-0.9108	-0.2448	0.0828	2.538	-2.4768	-6.6816	4.446	3.1104
2011	6	3	3	45	30	7.618	76.791	0.9432	-0.1368	-0.8964	-0.2232	-0.0072	3.816	0.0144	-4.518	7.8048	-0.414
2011	6	3	6	45	40	11.425	61.006	6.3972	0.7956	1.5372	-0.2628	0.144	8.9784	-0.6552	4.2084	17.226	1.6524
2011	6	3	9	45	30	14.937	47.029	18	3.8052	5.4468	0.4356	0.1224	13.673	7.0488	18.85	23.868	1.6992
2011	6	3	12	45	30	15.717	45.705	28.746	6.8832	10.199	1.296	0.234	18.112	10.505	38.653	30.791	2.016
2011	6	3	15	45	30	16.62	44.699	25.96	5.4432	7.794	0.2484	0.1872	16.218	9.4212	27.875	27.374	5.0328
2011	6	3	18	45	30	17.493	48.31	23.8	4.9428	6.7212	0.7344	0.18	17.701	6.4692	27.702	32.746	1.9224
2011	6	3	21	45	30	13.011	68.443	0.0504	0.594	1.3788	-0.684	0.018	3.0744	3.7692	7.2144	4.8384	3.384
2011	6	4	0	45	30	9.044	79.178	-1.9728	-0.036	0.5544	-0.3204	-0.0756	3.6396	0.2196	-4.5828	5.0148	5.6808
2011	6	4	3	45	30	6.91	83.773	-0.198	0.036	-1.0656	-0.5688	-0.0396	0.4284	-2.34	-13.662	4.1904	3.8484
2011	6	4	6	45	40	13.646	67.692	5.4972	0.918	2.232	-0.432	0.0828	8.1036	-4.9824	2.3832	14.429	1.674
2011	6	4	12	45	30	21.625	44.585	50.44	10.552	15.163	0.45	0.4356	23.706	20.452	45.288	42.505	6.5736
2011	6	4	15	45	30	23.114	36.964	50.148	9.09	11.729	-0.486	0.252	21.244	14.584	54.133	38.358	5.7384
2011	6	4	18	45	30	19.486	48.968	29.779	5.5836	7.416	-0.3564	0.0432	11.405	10.638	25.639	20.743	3.2616
2011	6	4	21	45	30	10.421	88.353	-1.0728	0.648	0.4284	-0.612	-0.0612	0.1404	-1.8216	-3.8736	0.756	-0.216
2011	6	5	0	45	30	6.017	85.547	-0.81	0.0612	-0.8856	-0.4968	0.018	-4.7304	-6.0624	0.7092	-8.0316	-0.54
2011	6	5	3	45	30	3.491	83.014	-0.81	-0.0108	-1.476	-0.4716	-0.0216	-0.3528	-0.7272	-3.4344	-1.962	2.3004
2011	6	5	6	45	40	8.307	79.042	-0.504	0.108	-0.6372	-0.468	-0.0684	-0.702	1.1448	-1.3284	-1.5876	2.4768
2011	6	5	9	45	30	13.816	38.213	15.952	4.77	7.0596	0.4284	0.0864	13.068	16.016	39.611	23.051	5.724
2011	6	5	12	45	30	15.334	36.538	30.694	9.378	11.995	0.1512	0.3816	17.345	13.846	42.502	28.494	2.25
2011	6	5	15	45	30	16.527	34.757	23.587	6.3396	7.8588	-0.4284	0.1404	14.587	8.8056	32.497	24.131	5.58
2011	6	5	18	45	30	16.353	40.316	17.388	4.968	6.768	-0.0972	0.2016	14.713	4.5828	28.451	22.234	6.462
2011	6	5	21	45	30	8.428	64.873	-4.5396	0.8892	0.8856	0.0036	-0.1368	4.8132	1.152	17.258	8.3016	-1.0656
2011	6	6	0	45	30	6.41	72.381	-7.9128	0.5796	-0.4356	-0.7056	-0.0504	1.0476	-2.6748	5.4072	1.7928	0.2988
2011	6	6	3	45	30	6.042	74.257	-6.7968	0.054	-1.296	-0.2916	-0.0684	2.5056	0.6048	-0.5004	4.698	3.9168
2011	6	6	6	45	41	11.095	66.462	-0.7524	0.3024	0.7632	-0.342	0.036	-0.0576	-3.5388	-0.0036	-4.2444	0.7848
2011	6	6	9	45	30	19.884	43.241	33.278	8.7264	14.508	2.0016	0.4572	23.533	25.261	50.674	40.982	9.9792
2011	6	6	12	45	30	21.096	40.969	50.638	13.194	17.1	1.6668	0.6516	25.229	26.37	82.825	45.749	7.038
2011	6	6	15	45	30	22.052	45.449	43.83	8.8344	12.668	-0.6264	0.45	22.284	7.9704	49.565	39.236	0.9108
2011	6	6	18	45	30	20.558	49.174	36.749	6.4692	8.802	0.1584	0.2772	14.915	5.5368	45.817	30.125	3.4992
2011	6	6	21	45	30	14.65	64.139	7.0992	3.87	4.932	0.072	0.0072	5.8788	3.0312	11.956	11.722	-0.1584
2011	6	7	0	45	30	11.731	72.415	-3.942	0.432	3.1428	-0.3672	0.1872	-0.072	-1.8396	15.383	-2.5848	5.0364
2011	6	7	3	45	30	10.804	75.554	-1.7532	0.3348	1.0908	-0.3924	0.0072	-0.738	-1.458	5.2272	1.2564	-0.4608
2011	6	7	6	45	50	16.474	71.151	3.0204	1.3464	6.4872	-0.9252	-0.0288	8.0856	-0.7848	7.128	13.147	3.2328
2011	6	7	9	45	30	24.486	53.226	67.37	11.966	29.477	4.6908	0.7704	36.414	44.442	103.58	60.962	3.1068
2011	6	7	12	45	30	27.071	44.421	92.459	18.893	26.539	2.0916	0.9828	40.158	42.052	103.96	73.588	8.244
2011	6	7	15	45	30	24.753	45.903	56.981	12.262	18.45	1.8432	0.774	27.421	22.594	65.761	46.494	7.596
2011	6	7	18	45	30	24.263	50.904	52.211	10.289	16.186	0.9144	0.4176	21.737	23.231	64.21	36.22	9.0612
2011	6	7	21	45	30	18.041	66.826	10.256	5.256	9.6804	0.72	0.0576	11.329	6.5952	31.68	21.488	2.9556
2011	6	8	0	45	30	14.068	75.927	-5.8248	1.9656	5.8752	0.1404	-0.054	10.271	-1.2744	19.897	16.182	3.7908
2011	6	8	3	45	30	12.327	77.3	2.9412	2.1924	4.9716	-0.3636	0.0144	1.8144	-1.6812	7.3944	8.6724	-0.576
2011	6	8	9	45	30	25.728	49.902	NaN	NaN	NaN	NaN	NaN	NaN	NaN	NaN	NaN	NaN
2011	6	8	12	45	30	26.46	46.657	NaN	NaN	NaN	NaN	NaN	NaN	NaN	NaN	NaN	NaN
2011	6	8	15	45	30	26.096	39.729	47.873	10.937	17.899	0.3564	0.9396	22.727	31.626	89.917	44.392	10.483
2011	6	8	18	45	30	23.604	45.947	45.385	8.0244	15.192	1.2636	0.7812	19.213	23.814	63.817	31.417	3.726
2011	6	8	21	45	30	16.004	67.569	0.9936	5.922	7.7472	0.4536	0.09	3.042	16.279	35.464	4.878	8.5284
2011	6	9	0	45	30	11.774	70.844	-9.2988	1.8864	6.1452	0.7416	-0.1476	3.4668	0.0072	18.346	4.8168	1.9476
2011	6	9	3	45	30	9.669	80.021	-9.1404	2.2572	3.4884	-0.0864	0.108	2.1564	2.4228	22.219	4.8348	2.6928
2011	6	9	6	45	40	15.31	71.716	1.2816	1.6632	7.9164	-0.7308	0.198	8.4456	16.488	27.05	12.694	7.0848
2011	6	9	9	45	30	23.322	43.117	NaN	NaN	NaN	NaN	NaN	NaN	NaN	NaN	NaN	NaN
2011	6	9	12	45	30	25.393	39.914	48.19	13.144	16.96	1.9296	1.2204	18.036	56.308	81.245	34.214	19.526
2011	6	9	15	45	30	25.345	39.35	31.583	8.406	11.621	0.8136	0.8172	17.5	38.624	52.78	29.552	17.928
2011	6	9	18	45	30	23.565	45.913	NaN	NaN	NaN	NaN	NaN	NaN	NaN	NaN	NaN	NaN
2011	6	9	21	45	30	16.484	67.516	NaN	NaN	NaN	NaN	NaN	NaN	NaN	NaN	NaN	NaN
2011	6	10	0	45	30	13.7	75.53	NaN	NaN	NaN	NaN	NaN	NaN	NaN	NaN	NaN	NaN
2011	6	10	3	45	30	12.958	79.78	NaN	NaN	NaN	NaN	NaN	NaN	NaN	NaN	NaN	NaN
2011	6	10	6	45	50	18.657	78.583	NaN	NaN	NaN	NaN	NaN	NaN	NaN	NaN	NaN	NaN
2011	6	10	9	45	30	26.838	44.658	NaN	NaN	NaN	NaN	NaN	NaN	NaN	NaN	NaN	NaN
2011	6	10	12	45	30	28.352	34.256	NaN	NaN	NaN	NaN	NaN	NaN	NaN	NaN	NaN	NaN
2011	6	10	15	45	30	28.628	33.173	NaN	NaN	NaN	NaN	NaN	NaN	NaN	NaN	NaN	NaN
2011	6	10	18	45	30	25.364	45.733	NaN	NaN	NaN	NaN	NaN	NaN	NaN	NaN	NaN	NaN
2011	6	10	21	45	30	18.288	65.841	NaN	NaN	NaN	NaN	NaN	NaN	NaN	NaN	NaN	NaN
2011	6	11	0	45	30	15.848	69.885	NaN	NaN	NaN	NaN	NaN	NaN	NaN	NaN	NaN	NaN
2011	6	11	3	45	30	14.655	76.091	NaN	NaN	NaN	NaN	NaN	NaN	NaN	NaN	NaN	NaN
2011	6	11	6	45	41	19.36	76.204	NaN	NaN	NaN	NaN	NaN	NaN	NaN	NaN	NaN	NaN
2011	6	11	9	45	30	27.003	52.362	NaN	NaN	NaN	NaN	NaN	NaN	NaN	NaN	NaN	NaN
2011	6	11	12	45	30	27.653	41.866	NaN	NaN	NaN	NaN	NaN	NaN	NaN	NaN	NaN	NaN
2011	6	11	15	45	30	26.659	37.884	NaN	NaN	NaN	NaN	NaN	NaN	NaN	NaN	NaN	NaN
2011	6	11	18	45	30	24.782	49.12	NaN	NaN	NaN	NaN	NaN	NaN	NaN	NaN	NaN	NaN
2011	6	11	21	45	30	17.473	73.97	NaN	NaN	NaN	NaN	NaN	NaN	NaN	NaN	NaN	NaN
2011	6	12	0	45	30	14.19	82.989	NaN	NaN	NaN	NaN	NaN	NaN	NaN	NaN	NaN	NaN
2011	6	12	3	45	30	13.792	89.598	NaN	NaN	NaN	NaN	NaN	NaN	NaN	NaN	NaN	NaN
2011	6	12	6	45	40	19.297	74.393	NaN	NaN	NaN	NaN	NaN	NaN	NaN	NaN	NaN	NaN
2011	6	12	12	45	30	28.036	42.455	NaN	NaN	NaN	NaN	NaN	NaN	NaN	NaN	NaN	NaN
2011	6	12	15	45	30	16.149	93.843	NaN	NaN	NaN	NaN	NaN	NaN	NaN	NaN	NaN	NaN
2011	6	12	18	45	30	16.008	97.261	NaN	NaN	NaN	NaN	NaN	NaN	NaN	NaN	NaN	NaN
2011	6	12	21	45	30	14.073	96.458	NaN	NaN	NaN	NaN	NaN	NaN	NaN	NaN	NaN	NaN
2011	6	13	0	45	30	14.752	95.029	NaN	NaN	NaN	NaN	NaN	NaN	NaN	NaN	NaN	NaN
2011	6	13	3	45	30	12.279	96.042	NaN	NaN	NaN	NaN	NaN	NaN	NaN	NaN	NaN	NaN
2011	6	13	6	45	50	11.163	95.563	NaN	NaN	NaN	NaN	NaN	NaN	NaN	NaN	NaN	NaN
2011	6	13	9	45	30	10.95	94.892	NaN	NaN	NaN	NaN	NaN	NaN	NaN	NaN	NaN	NaN
2011	6	13	12	45	30	10.79	98.054	NaN	NaN	NaN	NaN	NaN	NaN	NaN	NaN	NaN	NaN
2011	6	13	15	45	30	9.073	95.331	NaN	NaN	NaN	NaN	NaN	NaN	NaN	NaN	NaN	NaN
2011	6	13	18	45	30	8.583	94.162	NaN	NaN	NaN	NaN	NaN	NaN	NaN	NaN	NaN	NaN
2011	6	13	21	45	30	8.195	94.323	NaN	NaN	NaN	NaN	NaN	NaN	NaN	NaN	NaN	NaN
2011	6	14	0	45	30	8.36	105.32	0.162	0.3384	-0.5004	-0.108	-0.0684	-0.1764	1.1556	1.2708	0.8028	-2.7432
2011	6	14	3	45	30	8.564	100.25	0.2736	0.4644	-0.4176	-0.0828	0.0504	0.0432	0.09	-3.2508	-0.9216	-3.1644
2011	6	14	6	45	50	8.496	94.98	0.4032	0.4392	-0.558	-0.2304	0.0144	0.2628	-4.1904	-3.4668	-0.1224	-0.9
2011	6	14	9	45	30	9.553	94.91	0.738	0.5652	-0.5616	-0.0648	-0.0216	0.2232	-1.278	2.2176	0.9216	1.8792
2011	6	14	12	45	30	9	96.8	0.7308	0.5436	-0.6948	-0.2736	-0.0036	0.18	0.5544	-1.7676	-0.2844	-2.0484
2011	6	14	15	45	30	10.285	94.637	0.8532	0.684	-0.3024	-0.2412	-0.0864	0.7056	-0.594	-0.8676	0.6156	-4.4604
2011	6	14	18	45	30	9.713	94.595	0.3816	0.7128	-0.6408	-0.2808	-0.0576	-0.3996	4.7304	3.33	0.738	-1.6632
2011	6	14	21	45	30	9.349	94.279	0.6012	0.6768	-0.9828	-0.2736	-0.1836	-0.5616	1.5912	-5.3892	-2.0304	0.2952
2011	6	15	0	45	30	9.01	94.165	0.4572	0.6552	-0.5004	-0.2592	-0.1836	-1.2528	-3.6936	2.1204	-2.3436	-3.0564
2011	6	15	3	45	30	9.097	92.753	0.4068	0.4428	-0.4176	-0.2304	0	-0.2952	-1.9692	-1.656	-1.3104	-1.1592
2011	6	15	6	45	40	9.888	94.38	0.558	0.648	-0.7272	-0.3132	0.018	-0.342	0.756	-5.4864	-0.6048	0.1368
2011	6	15	9	45	30	12.536	98.09	0.8604	0.7056	-0.0684	-0.0684	-0.0576	1.26	-2.538	-0.9144	2.5092	-0.2808
2011	6	15	12	43	30	12.546	95.769	3.8808	1.242	-0.5148	-0.072	0.036	0.7632	7.7112	-2.1744	0.72	2.43
2011	6	15	15	43	30	12.837	93.902	2.4948	1.7208	-0.3672	0.09	-0.0144	2.8584	2.8152	8.4924	5.148	2.9052
2011	6	16	18	45	30	16.275	65.972	5.0688	2.7792	3.1896	0.1836	0.216	16.801	17.575	24.332	29.135	1.5876
2011	6	16	21	45	30	10.154	87.377	0	1.1628	-3.258	-1.2456	0.0576	4.6008	4.8996	-2.0016	7.5168	4.5216
2011	6	17	0	45	30	8.384	89.503	0.2412	0.3528	-2.628	-0.72	-0.0144	0.8352	-5.0076	-8.2188	-0.1944	1.26
2011	6	17	3	45	30	7.569	89.113	0.5004	0.324	-1.314	-0.648	-0.1404	0.9684	0.3312	-6.8544	0.09	1.5912
2011	6	17	6	45	50	13.123	80.723	2.2752	0.6156	-2.1348	-1.0692	-0.0396	8.82	5.5692	3.87	13.766	0.2196
2011	6	17	9	45	30	20.034	51.69	17.568	3.9096	4.2768	0.5544	0.252	28.962	26.964	25.243	49.331	3.6504
2011	6	17	12	45	30	20.078	45	26.244	5.1228	5.49	1.5264	0.3492	34.283	32.234	38.178	59.821	12.841
2011	6	17	15	45	30	19.103	61.651	14.85	3.4776	3.5028	-0.1512	0.2412	22.1	16.016	32.699	41.879	2.7144
2011	6	17	18	45	30	17.953	68.186	6.732	2.1564	1.1664	-0.054	0.2052	19.058	13.313	15.131	34.549	2.4264
2011	6	17	21	45	30	13.254	80.218	-3.5856	0.3744	-2.9088	-0.8856	-0.054	5.4036	9.3168	0.8028	5.8896	3.798
2011	6	18	0	45	30	10.586	85.931	-2.5416	0.1116	-2.7324	-1.2744	-0.0648	-0.9396	2.7288	-4.464	-5.0364	2.7072
2011	6	18	3	45	30	10.402	89.449	-1.1592	-0.108	-3.6648	-0.8496	-0.1368	3.8412	-0.9	-6.282	5.8968	2.6892
2011	6	18	6	45	40	11.406	92.662	-0.8964	0.2232	-2.574	-0.936	-0.0792	4.0608	2.4192	-4.122	8.4528	-0.1296
2011	6	18	9	45	30	16.062	72.481	11.498	1.26	-0.1548	-0.432	0.1404	18.943	30.902	7.3764	28.613	1.0656
2011	6	18	12	45	30	14.621	91.54	0.6228	0.4428	-1.2492	-0.918	-0.0792	3.4848	4.0176	-0.6192	6.2604	-2.1744
2011	6	18	15	45	30	14.272	94.224	0.2952	0.3708	-1.4796	-0.9396	-0.1296	2.4264	1.1556	6.1632	3.1212	-5.6916
2011	6	18	18	45	30	14.374	87.765	-0.2268	0.7164	-2.1276	-0.8172	-0.1188	3.6576	3.438	-0.378	5.6124	0.702
2011	6	18	21	45	30	12.216	93.667	0.5832	0.36	-1.0728	-0.5508	-0.0144	-2.3832	-0.0864	-0.5328	-3.9636	-1.0584
2011	6	19	0	45	30	11.517	93.204	-0.468	0.5004	-2.3364	-0.7236	-0.1368	-1.6884	1.8504	-0.396	-3.9852	-4.3848
2011	6	19	3	45	30	11.726	92.444	-0.036	0.2628	-1.278	-0.4716	-0.09	-3.5424	0.7776	0.6696	-6.7428	1.98
2011	6	19	6	45	40	12.919	94.063	0.3312	0.2988	-1.4112	-0.4608	-0.0828	0.6156	2.664	-0.2304	1.1808	-1.1376
2011	6	19	9	45	30	14.777	92.361	4.4748	0.702	0.4572	-0.648	-0.0756	4.8096	1.9944	0.6732	8.0244	-3.276
2011	6	19	12	45	30	16.765	71.09	12.377	1.5696	2.7108	-0.5976	-0.0072	15.221	16.078	9.2088	24.484	1.7568
2011	6	19	15	45	30	17.648	62.27	10.858	2.0124	2.5776	-0.6768	0.0936	16.816	18.763	16.531	27.425	-0.1584
2011	6	19	18	45	30	15.824	76.677	0.7164	1.1952	-0.7236	-0.8388	-0.0036	8.4852	10.152	6.8004	14.339	2.4948
2011	6	19	21	45	30	11.973	93.093	-0.6804	0.324	-2.0808	-0.6588	-0.054	0.7092	-1.9008	-0.99	1.8432	-1.8684
2011	6	20	0	45	30	11.58	93.189	0.6372	0.5616	-0.7164	-0.612	-0.0072	0.0936	-5.004	-3.762	0.3528	1.6956
2011	6	20	3	45	30	10.596	92.87	0.3096	0.4068	-0.666	-0.4464	-0.0432	0.6192	-4.4136	-1.2636	0.2952	1.62
2011	6	20	6	45	40	11.58	93.303	-0.3996	0.4032	-1.4688	-0.3276	-0.0288	0.4248	-1.7064	2.5128	0.8064	-3.2868
2011	6	20	9	45	30	13.288	94.515	NaN	NaN	NaN	NaN	NaN	NaN	NaN	NaN	NaN	NaN
2011	6	20	12	45	30	14.878	88.095	10.753	1.998	1.3068	0.342	0.2304	14.825	21.326	1.3932	22.068	0.9864
2011	6	20	15	45	30	17.745	71.295	13.388	2.2356	2.0592	-0.3024	-0.0288	20.502	12.053	12.884	34.718	-2.664
2011	6	20	18	45	30	16.135	78.356	3.5028	1.026	-0.0936	-0.8496	-0.0072	14.875	8.8344	-9.1728	24.937	5.8356
2011	6	22	21	45	30	12.182	86.973	-0.792	-0.0072	-2.5704	-0.6408	-0.126	4.5	0.1332	0.99	4.5468	-1.5012
2011	6	23	0	45	30	8.413	91.353	0.0612	0.0756	-1.0476	-0.7668	-0.0828	2.7036	-3.0996	2.4732	6.5628	-0.8532
2011	6	23	3	45	30	10.368	91.941	0.6408	0.4176	-1.0908	-0.648	-0.036	1.4868	-0.3312	-2.8008	2.07	2.25
2011	6	23	6	45	40	13.065	86.412	0.216	0.1152	-0.9288	-0.4248	-0.0936	7.2072	-2.3616	-3.0996	15.102	2.7936
2011	6	23	9	45	30	15.451	79.234	7.434	0.648	-0.5436	-0.1764	0.1044	13.111	4.0068	2.1564	26.644	1.782
2011	6	23	12	45	30	15.713	80.984	7.6716	0.2952	-0.7992	-0.6444	0.054	13.424	2.0844	-1.0836	27.396	2.6316
2011	6	23	15	45	30	14.296	94.422	1.0476	0.2808	-0.666	-0.3312	-0.0864	2.628	2.2068	-4.8708	4.9032	0.1368
2011	6	23	18	45	30	12.972	95.748	0.936	0.6192	-1.4652	-0.4068	-0.144	1.278	1.188	-4.2084	1.5444	-0.0504
2011	6	23	21	45	30	11.774	91.905	0.9252	0.7416	-0.6516	-0.3168	0.0288	0.3024	2.484	5.4072	1.6308	-1.8288
2011	6	24	0	45	30	11.711	92.643	0.9396	0.7884	-1.3572	-0.4644	-0.2304	0.8568	-0.594	-1.044	0.7416	2.4552
2011	6	24	3	45	30	11.643	91.747	1.3356	0.6876	-1.62	-0.18	0.0144	0.6444	-3.2436	0.6984	0.6552	2.1564
2011	6	24	6	45	50	11.333	92.426	1.3824	0.738	-1.152	-0.54	-0.0576	0.828	-0.72	-1.9584	1.44	2.3616
2011	6	24	9	45	30	13.026	92.777	4.6224	0.7056	-0.1692	-0.8028	0.0828	5.0328	1.098	7.1604	10.048	1.5696
2011	6	24	12	45	30	15.892	82.082	9.2808	0.8352	0.9396	-0.5904	-0.072	10.174	1.2996	0.8136	19.069	-1.9476
2011	6	24	15	45	30	16.455	80.969	5.6196	0.9504	0.5148	-0.6408	0.0936	10.598	7.6392	-0.504	19.429	2.4516
2011	6	24	18	45	30	16.193	78.363	0.1296	0.4536	-0.9756	-1.2492	-0.1656	8.6004	0.2304	-0.09	16.297	5.976
2011	6	24	21	45	30	11.711	90.954	-0.7416	0.2448	-2.9232	-1.35	-0.0324	-0.9432	-1.4688	-8.0748	-1.8612	1.8684
2011	6	25	0	45	30	9.427	89.262	-0.36	0.0792	-1.0368	-0.5364	-0.1944	-2.07	-3.3444	-2.7324	-2.6244	-0.5616
2011	6	25	3	45	30	8.554	90.022	-0.3132	0.2448	-0.5508	-0.5652	-0.0864	-1.0044	-3.2364	3.564	0.1008	2.2644
2011	6	25	6	45	52	12.807	89.96	0.1512	-0.2628	-1.3968	-0.7164	-0.1548	4.4028	-1.3824	-5.2776	9.0288	-0.0072
2011	6	25	9	45	30	15.388	79.666	4.3236	0.0396	-0.3564	-0.0432	0.0144	9.2916	-1.1988	2.9196	19.501	2.1924
2011	6	25	12	45	30	14.364	83.652	2.1708	0.2088	-1.4688	-0.7668	0.0252	8.6076	0.5112	-0.2592	17.147	5.3676
2011	6	25	15	45	30	14.17	92.983	0.396	0.4392	-0.4068	-0.6552	-0.0756	0.1332	-0.8352	1.4652	1.0584	1.044
2011	6	25	18	45	30	14.384	91.011	0.1728	-0.0612	-1.4148	-0.4068	-0.0252	3.672	0.2808	2.934	4.3416	-2.9376
2011	6	25	21	45	30	11.508	91.316	0.1728	0.1584	-1.7496	-0.8136	-0.072	0.8964	-5.7744	-2.8872	0.2592	-2.6928
2011	6	26	0	45	30	8.583	88.71	0.2484	0.486	-0.7416	-0.2952	0.0144	-2.5596	-0.1728	-2.2896	-4.5324	0.09
2011	6	26	3	45	30	9.718	91.236	0.396	0.4716	-0.4896	-0.2412	-0.054	-1.8936	-0.3708	1.0548	-4.2336	-2.8008
2011	6	26	6	45	40	13.54	87.731	1.008	-0.4716	-2.718	-0.9504	-0.1656	-0.7488	-2.8476	-2.4768	-3.0276	-0.8856
2011	6	26	9	45	30	19.985	67.805	16.517	1.4328	2.6496	1.1628	0.0216	18.9	7.0812	5.3784	33.03	-3.9204
2011	6	26	12	45	30	17.502	64.834	14.53	2.1456	2.8548	1.1268	0.0828	17.993	8.7876	19.206	32.198	4.6836
2011	6	26	15	45	30	18.865	58.11	11.506	3.9456	1.9548	0.0036	0.1296	30.496	43.924	21.73	39.413	6.4728
2011	6	26	18	45	30	17.041	72.572	3.2148	1.2024	0.0576	-0.378	0.0828	15.649	0.5616	12.625	28.804	2.3796
2011	6	26	21	45	30	12.434	87.836	-0.9288	-0.1224	-3.5568	-0.7704	-0.0792	0.9972	-7.4448	-5.5044	6.462	3.5208
2011	6	27	0	45	30	11.013	91.058	-0.2484	0.1908	-2.988	-0.828	-0.1332	1.4328	-3.3912	-3.0492	1.4796	0.7884
2011	6	27	3	45	30	9.893	89.913	0.5724	0.3096	-1.746	-0.6084	-0.0504	-1.26	-3.1104	2.7216	0.3024	-2.7036
2011	6	27	6	45	50	12.643	89.18	-0.4392	0.0972	-2.4804	-0.45	-0.0396	5.9904	3.8196	5.7204	13.136	1.7892
2011	6	27	9	45	30	15.645	76.892	NaN	NaN	NaN	NaN	NaN	NaN	NaN	NaN	NaN	NaN
2011	6	27	15	45	30	20.689	58.657	18.126	3.3912	2.682	0.5688	0.1584	20.56	7.0524	29.401	39.805	2.8368
2011	6	27	18	45	30	20.063	60.533	9.0972	2.5524	1.6884	0.2016	0.1656	12.805	9.252	30.611	26.118	1.3644
2011	6	27	21	45	30	15.082	82.244	-1.3104	0.2196	-2.3652	-0.7452	-0.0756	11.362	-2.718	2.3184	24.476	7.1064
2011	6	28	0	45	30	11.454	87.951	-2.0628	-0.0864	-3.8232	-0.6732	-0.1764	0.1692	4.3164	-7.9056	-1.8684	2.5992
2011	6	28	3	45	30	10.14	89.871	-0.8676	-0.0108	-2.52	-0.5616	-0.0828	0.8352	-0.684	-1.4112	-0.8136	1.1304
2011	6	28	6	45	50	13.671	82.633	-0.144	-0.1656	-2.7072	-0.8892	-0.1224	2.7864	-1.6884	-0.2124	5.1948	-2.8044
2011	6	28	9	45	30	21.698	56.66	28.433	3.1212	3.96	1.3644	0.1332	20.974	11.736	28.152	41.634	9.7092
2011	7	5	18	45	30	15.572	85.546	-0.5364	0.1512	-2.8584	-0.45	-0.0504	0.5832	-2.664	-3.8412	1.6668	2.3292
2011	7	5	21	45	30	14.486	89.145	-0.6084	0.108	-2.9196	-0.2304	-0.1476	-1.6236	-0.7596	-0.8604	-5.1444	0.6768
2011	7	6	0	45	30	13.244	89.103	-0.5652	0.1404	-1.9368	-0.4032	-0.0792	-1.0656	-2.9448	-4.8132	-3.6	2.9736
2011	7	6	3	45	30	13.496	89.623	-0.4176	0.1692	-1.1448	-0.2772	-0.0252	-3.5604	-5.3064	0.7416	-9.4572	2.5344
2011	7	6	6	45	51	15.577	81.809	0.0936	-0.0828	-2.9844	-0.1368	-0.1368	1.9224	0.7596	-4.5756	3.2652	1.0584
2011	7	6	12	45	30	20.926	70.478	17.363	3.636	5.76	1.5588	0.0324	9.3888	9.8712	23.087	16.517	1.0656
2011	7	6	15	45	30	21.615	62.245	15.304	4.2768	5.8752	1.1844	0.2196	8.6652	6.6564	23.184	14.58	3.6288
2011	7	6	18	45	30	22.27	63.044	12.467	3.7944	5.076	1.1124	0.2088	7.3224	8.064	21.445	13.205	3.3192
2011	7	6	21	45	30	15.557	86.748	-0.5688	-0.0072	-2.0844	-0.702	-0.0396	-1.3104	-5.076	-7.4268	-2.9196	2.4336
2011	7	7	0	45	30	13.385	90.339	-0.468	0.0288	-1.9944	-0.5148	-0.1728	-5.9724	-2.0736	-7.9812	-8.8524	0.576
2011	7	7	3	45	30	12.89	91.154	-0.4464	0.126	-1.782	-0.4392	-0.036	-1.2132	-3.7512	-1.098	-2.34	0.9036
2011	7	7	6	46	1	16.959	86.666	-1.1808	-0.3204	-2.6532	-0.882	-0.0252	-3.5532	-6.6348	-1.3572	-5.8392	-1.5444
2011	7	7	9	45	30	22.706	55.487	19.764	3.1248	6.5304	2.4732	0.1872	6.2676	16.322	32.436	12.308	4.2192
2011	7	7	12	45	30	24.802	44.806	42.325	8.4168	13.64	4.8132	0.6768	12.226	33.919	58.162	24.145	10.195
2011	7	7	15	45	30	23.57	54.813	19.739	5.634	7.794	1.2672	0.4104	7.2072	13.756	32.249	12.748	7.2792
2011	7	7	18	45	30	22.207	59.4	11.495	4.2192	4.9248	0.81	0.4032	5.166	12.625	23.317	9.378	0.9612
2011	7	7	21	45	30	16.717	79.408	-5.1408	-0.8748	-0.4392	-0.882	-0.144	-2.556	-2.2428	5.8824	-7.3224	6.3
2011	7	8	0	45	30	13.792	85.474	-2.664	-0.1116	-3.0132	-0.8748	-0.0828	-6.1704	3.6468	0	-13.291	1.728
2011	7	8	3	45	30	13.399	87.364	-1.6596	-0.4284	-3.4308	-0.468	-0.0324	-4.644	-0.9252	-7.9668	-7.0848	3.7584
2011	7	8	6	45	50	17.619	84.467	-0.1512	-0.414	-2.3148	-1.0548	0.0324	-3.384	-2.5704	0.1224	-5.6088	4.5576
2011	7	8	9	45	30	25.587	62.325	25.276	3.0636	10.336	3.1428	0.3384	6.102	22.309	39.445	9.1116	-0.0576
2011	7	8	12	45	30	28.633	53.872	45	9.2304	16.657	5.9472	0.7236	12.823	37.652	71.356	24.728	7.8588
2011	7	8	15	45	30	25.699	61.537	23.789	6.1272	8.4852	2.1204	0.6048	6.8364	23.951	44.604	12.546	5.112
2011	7	8	18	45	30	23.987	68.685	12.434	5.7204	5.7204	1.0728	0.3312	4.0176	13.262	32.688	6.696	3.7728
2011	7	8	21	45	30	19.486	85.069	-4.0788	0.1008	-0.4968	-1.9044	0.0072	-6.8184	-7.3296	-0.9108	-10.001	7.974
2011	7	9	0	45	30	16.513	91.791	-1.9152	-0.1908	-3.5208	-0.9216	-0.1044	-2.6244	-12.503	-9.3996	-5.742	2.3868
2011	7	9	3	45	30	16.265	92.524	-0.7632	0.1944	-3.0816	-0.5364	-0.1116	-6.5916	-6.0768	-9.4428	-14.04	1.1412
2011	7	9	6	46	1	21.717	80.039	0.882	0.3924	-2.0772	-0.5616	-0.1548	3.5136	15.235	-2.6244	-0.4212	-5.5224
2011	7	9	12	45	30	21.959	85.781	2.4444	1.1952	4.3344	0.5796	0.1152	5.8176	8.2116	4.7916	5.9832	4.0032
2011	7	9	15	45	30	25.379	55.702	21.064	6.102	7.2684	1.8	0.4932	7.1424	24.728	35.64	12.071	1.602
2011	7	9	18	45	30	19.083	95.107	-1.7208	-0.054	0.5364	-0.594	-0.0288	0.1296	-6.5772	-7.1712	1.1376	-2.4948
2011	7	9	21	45	30	16.188	97.659	-0.5256	0.4068	-1.3896	-0.0972	0.0756	-8.2584	-2.4768	1.5552	-18.907	2.358
2011	7	10	0	45	30	14.941	95.659	-0.5616	-0.1764	-1.242	-0.7668	0.0612	-11.945	-6.5988	-7.704	-20.812	-3.3372
2011	7	10	3	45	30	15.373	94.673	-0.2628	0.0216	-2.9448	0.0396	-0.1872	-8.1756	-2.4192	-12.413	-17.039	-0.036
2011	7	10	6	45	52	17.837	98.28	-0.2988	-0.1188	-4.9356	0.324	-0.1656	0.4284	-0.8424	-7.2792	1.2636	4.0104
2011	7	10	9	45	30	20.359	96.943	0.4572	0.0972	-3.9744	0.4824	-0.0072	10.044	-0.8208	-5.8788	21.982	5.5584
2011	7	10	12	45	30	20.373	98.363	1.6848	-0.1368	-1.9188	0.846	0.0144	3.8952	3.9996	2.9376	8.046	0.9072
2011	7	10	15	45	30	22.289	89.385	1.1772	0.4608	-2.5128	-0.6624	-0.0288	6.4404	2.9412	-7.164	11.027	10.458
2011	7	10	18	45	30	21.387	81.214	-1.4544	0.3636	-3.2652	-1.4328	0.1872	3.7872	4.2012	1.6668	5.922	12.625
2011	7	10	21	45	30	16.46	93.549	-0.684	0.234	-3.8376	-1.3032	-0.072	-6.408	-6.7176	-2.4948	-10.541	6.6708
2011	7	11	0	45	30	15.189	93.231	-0.504	0.1728	-3.15	-1.422	-0.0468	-2.196	-1.1088	-4.2912	-4.5072	7.2756
2011	7	11	3	45	30	13.7	91.828	-0.2016	0.234	-2.8836	-0.882	-0.0792	-5.2596	-4.7412	-10.847	-10.242	4.7664
2011	7	11	6	45	41	17.604	83.728	-0.6012	-0.4716	-3.9564	-1.8432	0.0036	2.5236	-2.0844	-4.2048	8.0064	5.2128
2011	7	11	9	45	30	23.405	65.475	4.2948	0.738	-1.998	0.7092	0.0504	12.697	6.4404	10.454	22.586	3.5532
2011	7	11	12	45	30	23.031	68.477	7.9884	1.7964	0.558	2.4156	0.2088	18.788	2.7792	27.144	38.221	10.436
2011	7	11	15	45	30	19.326	73.771	-0.2124	0.5364	-2.8044	-0.2844	-0.0288	8.6688	2.5488	7.956	15.984	7.7292
2011	7	11	18	45	30	17.992	96.258	-0.5976	0.2124	-3.1212	-0.6624	0	-0.8532	-2.9376	-9.4536	-3.8628	-0.9144
2011	7	11	21	45	30	15.499	96.027	0.2448	0.0576	-1.944	-0.324	-0.018	-2.8584	-4.7088	-3.204	-4.4424	3.8016
2011	7	12	0	45	30	14.607	95.009	0.252	0.378	-1.2996	-0.3168	-0.0036	-9.2772	-2.2536	-5.8392	-20.592	-2.4228
2011	7	12	3	45	30	14.985	93.89	0.3888	0.1296	-0.9828	-0.648	-0.1764	-7.344	0.486	-2.0232	-14.04	1.6272
2011	7	12	6	45	50	14.447	93.824	NaN	NaN	NaN	NaN	NaN	NaN	NaN	NaN	NaN	NaN
2011	7	12	9	45	30	14.66	97.212	NaN	NaN	NaN	NaN	NaN	NaN	NaN	NaN	NaN	NaN
2011	7	12	12	45	30	14.941	96.659	NaN	NaN	NaN	NaN	NaN	NaN	NaN	NaN	NaN	NaN
2011	7	12	15	45	30	16.721	95.539	NaN	NaN	NaN	NaN	NaN	NaN	NaN	NaN	NaN	NaN
2011	7	12	18	45	30	14.631	90.785	NaN	NaN	NaN	NaN	NaN	NaN	NaN	NaN	NaN	NaN
2011	7	12	21	45	30	12.89	90.109	NaN	NaN	NaN	NaN	NaN	NaN	NaN	NaN	NaN	NaN
2011	7	13	0	45	30	12.997	90.435	NaN	NaN	NaN	NaN	NaN	NaN	NaN	NaN	NaN	NaN
2011	7	13	3	45	30	11.721	89.065	NaN	NaN	NaN	NaN	NaN	NaN	NaN	NaN	NaN	NaN
2011	7	13	6	45	50	13.375	86.233	NaN	NaN	NaN	NaN	NaN	NaN	NaN	NaN	NaN	NaN
2011	7	13	9	45	30	13.816	80.051	NaN	NaN	NaN	NaN	NaN	NaN	NaN	NaN	NaN	NaN
2011	7	13	12	45	30	15.213	73.76	NaN	NaN	NaN	NaN	NaN	NaN	NaN	NaN	NaN	NaN
2011	7	13	15	45	30	15.844	75.478	NaN	NaN	NaN	NaN	NaN	NaN	NaN	NaN	NaN	NaN
2011	7	13	18	45	30	14.534	74.014	NaN	NaN	NaN	NaN	NaN	NaN	NaN	NaN	NaN	NaN
2011	7	13	21	45	30	11.144	85.549	NaN	NaN	NaN	NaN	NaN	NaN	NaN	NaN	NaN	NaN
2011	7	14	0	45	30	8.054	86.742	0.3204	-0.2196	-1.3536	-0.1188	0.0504	-40.633	-0.5508	0.2664	-5.9544	0.2988
2011	7	14	3	45	30	6.944	85.84	-0.432	0.1296	-1.0116	-0.1656	0.0288	-30.622	-1.4076	1.2204	-3.924	1.044
2011	7	14	6	45	51	10.785	86.011	-0.1692	-0.0432	-1.494	-0.7092	0.1512	3.8952	1.17	0.7596	0.8928	-2.1528
2011	7	14	9	45	30	16.557	62.879	5.346	1.3896	0.2088	0.162	0.2556	51.646	6.5016	0.6228	9.234	5.814
2011	7	14	12	45	30	16.741	54.206	8.4888	2.8548	1.764	0.8172	0.126	89.273	7.884	14.504	13.338	3.15
2011	7	14	15	45	30	18.754	53.436	7.0632	3.078	1.7136	0.4536	0.162	83.135	9.288	13.532	13.122	3.8268
2011	7	14	18	45	30	16.949	61.905	1.4184	1.9332	-0.306	-0.0864	0.1764	43.02	3.4056	4.1976	4.9356	3.7296
2011	7	14	21	45	30	11.013	81.137	-2.1024	-0.1512	-2.7396	-0.8352	-0.0108	-11.315	-0.3132	0.1332	-2.4768	-0.1584
2011	7	15	0	45	30	8.913	82.667	-1.1988	0.252	-2.466	-0.5688	0.09	-0.396	-2.3724	0.8748	-0.2448	2.0412
2011	7	15	3	45	30	9.078	86.544	-0.8748	-0.2376	-1.98	-0.2412	-0.1224	-18.994	3.3948	0.81	-3.852	3.294
2011	7	15	6	45	50	11.314	85.735	-0.234	0.0792	-1.4616	-0.4176	-0.1044	-25.538	-1.6092	0.8784	-2.034	0.414
2011	7	15	9	45	30	17.085	72.533	2.0916	0.7308	-0.9036	0.3348	0.0144	49.136	5.49	1.6992	8.3448	0.9468
2011	7	15	12	45	30	17.396	72.036	2.7828	1.2348	-0.3816	0.0684	-0.0252	50.897	4.7232	1.17	7.1856	1.7208
2011	7	15	15	45	30	19.462	71.81	3.1968	1.098	-0.8928	0.0468	0.0756	59.735	0.9288	3.8412	10.919	1.1376
2011	7	15	18	45	30	15.95	89.014	-2.9016	-0.1836	-3.8592	-0.666	0.0468	15.17	-0.0828	0.378	4.6908	3.5208
2011	7	15	21	45	30	14.84	92.566	-1.5048	-0.0216	-3.5532	-0.702	-0.2376	-31.126	-0.6876	-0.1224	-6.0228	-2.1528
2011	7	16	0	45	30	12.434	91.775	-0.5328	0.2376	-1.764	-0.3456	-0.0864	-23.609	-1.6632	0.0648	-2.9088	3.2724
2011	7	16	3	45	30	12.313	91.44	-0.2268	0.036	-1.5264	-0.1764	-0.0324	-37.843	-0.378	0.8892	-5.5044	0.414
[truncated: 8,528 more rows]
