# Supplementary material for: Interannual and Seasonal Dynamics of Volatile Organic Compound Fluxes From the Boreal Forest Floor
Source: Front Plant Sci. 2019 Feb 22;10:191. doi: 10.3389/fpls.2019.00191 (PMC6395408; doi:10.3389/fpls.2019.00191)
Supplement: Supplementary file 3 [file Data_Sheet_3.CSV]

2010	5	6	10	14	30	7.965	45.757	NaN	NaN	NaN	NaN	NaN	NaN	NaN	NaN	NaN	NaN
2010	5	6	13	14	30	7.66	50.253	NaN	NaN	NaN	NaN	NaN	NaN	NaN	NaN	NaN	NaN
2010	5	6	16	14	30	10.01	51.941	NaN	NaN	NaN	NaN	NaN	NaN	NaN	NaN	NaN	NaN
2010	5	6	19	14	30	3.92	77.86	NaN	NaN	NaN	NaN	NaN	NaN	NaN	NaN	NaN	NaN
2010	5	6	22	14	30	-1.98	100.21	NaN	NaN	NaN	NaN	NaN	NaN	NaN	NaN	NaN	NaN
2010	5	7	1	14	30	-3.04	107.32	NaN	NaN	NaN	NaN	NaN	NaN	NaN	NaN	NaN	NaN
2010	5	7	4	14	30	-3.13	109.21	NaN	NaN	NaN	NaN	NaN	NaN	NaN	NaN	NaN	NaN
2010	5	7	7	14	30	1.865	83.257	NaN	NaN	NaN	NaN	NaN	NaN	NaN	NaN	NaN	NaN
2010	5	7	10	14	31	8.705	53.924	NaN	NaN	NaN	NaN	NaN	NaN	NaN	NaN	NaN	NaN
2010	5	7	13	14	30	8.555	46.951	NaN	NaN	NaN	NaN	NaN	NaN	NaN	NaN	NaN	NaN
2010	5	7	16	14	30	7.69	48.925	NaN	NaN	NaN	NaN	NaN	NaN	NaN	NaN	NaN	NaN
2010	5	7	19	14	30	5.7	57.902	NaN	NaN	NaN	NaN	NaN	NaN	NaN	NaN	NaN	NaN
2010	5	7	22	14	30	3.14	77.706	NaN	NaN	NaN	NaN	NaN	NaN	NaN	NaN	NaN	NaN
2010	5	8	1	14	30	1.14	96.794	0.3996	0.3204	0.288	-0.0504	-0.252	87.318	-0.5544	5.7204	16.571	-0.2232
2010	5	8	4	14	30	0.95	99.379	0.432	0.1872	0.2376	-0.1404	-0.0684	75.83	-3.132	2.25	14.386	0.2484
2010	5	8	7	14	30	2.1	95.948	-0.3312	0.3672	0.1836	-0.2448	-0.0972	94.039	1.35	5.0508	18.342	0.2916
2010	5	8	10	14	30	2.15	102.77	-0.5796	0.1044	0.6624	0.1512	-0.0684	110.32	-0.8676	0.8676	19.487	-1.8
2010	5	8	13	14	30	2.76	104.02	-0.2736	0.1944	-0.2772	-0.1728	-0.018	36.572	-1.2204	0.5436	6.0228	0.5796
2010	5	8	16	14	30	2.445	104.68	NaN	NaN	NaN	NaN	NaN	NaN	NaN	NaN	NaN	NaN
2010	5	8	19	14	30	2.16	103.83	NaN	NaN	NaN	NaN	NaN	NaN	NaN	NaN	NaN	NaN
2010	5	8	22	14	30	1.96	104.65	NaN	NaN	NaN	NaN	NaN	NaN	NaN	NaN	NaN	NaN
2010	5	9	1	14	30	1.99	103.6	NaN	NaN	NaN	NaN	NaN	NaN	NaN	NaN	NaN	NaN
2010	5	9	4	14	30	2.05	103.4	NaN	NaN	NaN	NaN	NaN	NaN	NaN	NaN	NaN	NaN
2010	5	9	7	14	40	3.015	105.21	NaN	NaN	NaN	NaN	NaN	NaN	NaN	NaN	NaN	NaN
2010	5	9	10	14	30	5.195	103.43	NaN	NaN	NaN	NaN	NaN	NaN	NaN	NaN	NaN	NaN
2010	5	9	13	14	30	6.8	105	NaN	NaN	NaN	NaN	NaN	NaN	NaN	NaN	NaN	NaN
2010	5	9	16	14	30	6.265	107.29	NaN	NaN	NaN	NaN	NaN	NaN	NaN	NaN	NaN	NaN
2010	5	9	19	14	30	5.125	105	NaN	NaN	NaN	NaN	NaN	NaN	NaN	NaN	NaN	NaN
2010	5	9	22	14	30	4.17	105.42	NaN	NaN	NaN	NaN	NaN	NaN	NaN	NaN	NaN	NaN
2010	5	10	1	14	30	3.505	105.52	NaN	NaN	NaN	NaN	NaN	NaN	NaN	NaN	NaN	NaN
2010	5	10	4	14	30	3.33	104.64	NaN	NaN	NaN	NaN	NaN	NaN	NaN	NaN	NaN	NaN
2010	5	10	7	14	30	4.035	104.47	NaN	NaN	NaN	NaN	NaN	NaN	NaN	NaN	NaN	NaN
2010	5	10	10	14	30	5.695	107.43	NaN	NaN	NaN	NaN	NaN	NaN	NaN	NaN	NaN	NaN
2010	5	10	13	14	30	6.56	109.01	NaN	NaN	NaN	NaN	NaN	NaN	NaN	NaN	NaN	NaN
2010	5	10	16	14	30	6.83	108.43	NaN	NaN	NaN	NaN	NaN	NaN	NaN	NaN	NaN	NaN
2010	5	10	19	14	30	5.24	109.94	NaN	NaN	NaN	NaN	NaN	NaN	NaN	NaN	NaN	NaN
2010	5	10	22	14	30	4.445	109.68	NaN	NaN	NaN	NaN	NaN	NaN	NaN	NaN	NaN	NaN
2010	5	11	1	14	30	2.63	111.83	-1.7604	-0.0756	-2.214	-0.0576	-0.09	-10.487	-1.0548	-5.3388	-2.4336	0.3492
2010	5	11	4	14	30	1.865	110.59	0.4824	-0.2988	-1.1052	-0.2016	-0.0648	-5.4756	0.7308	-5.868	-0.594	0.5184
2010	5	11	7	14	30	3.4	109.39	-0.4536	-0.1044	-1.2384	-0.0252	-0.0792	-7.5744	-2.1852	-4.8528	-0.4788	0.2916
2010	5	11	10	14	30	5.75	108.95	-1.1916	-0.108	-1.494	0.0792	-0.252	5.7204	-2.4948	-2.376	1.5336	2.574
2010	5	11	13	14	30	8.86	106.22	0.9612	0.4896	-0.6048	0.5616	0.0288	60.131	3.5028	9.2196	11.034	2.502
2010	5	11	16	14	30	9.195	95.848	-1.224	-0.5328	-3.4776	0.252	-0.2412	24.556	0.6084	-3.42	4.3236	4.3668
2010	5	11	19	14	30	7.97	103.95	-2.4048	-0.936	-5.1552	0.4104	0.0216	-23.954	-1.7604	-10.336	-3.42	5.1264
2010	5	11	22	14	30	5.44	107.53	0.2736	0.0828	-0.6372	0.4644	-0.0756	-35.352	-2.3472	-2.0808	-6.5952	1.512
2010	5	12	1	14	30	4.66	111.96	-0.6552	-0.2124	-0.8532	0.5328	0.0864	-30.215	-0.2376	-6.3072	-5.6016	0.378
2010	5	12	4	14	30	4.38	108.57	-1.1232	-0.2124	-2.1276	0.1656	-0.18	-148.8	1.8576	-10.976	-25.816	1.4364
2010	5	12	7	14	30	8.26	104.62	0.5328	-0.8784	-3.834	0.2808	-0.0648	-111.04	-3.024	0.738	-23.116	3.6468
2010	5	12	10	14	30	14.67	66.155	15.437	4.7772	4.1472	-0.2196	0.2664	344.15	8.3664	26.813	62.878	8.5356
2010	5	12	13	14	30	15.235	71.313	8.0496	3.366	2.016	-0.3996	0.1872	325.6	2.0448	16.034	61.222	6.1344
2010	5	12	16	14	30	20.77	49.985	14.306	6.552	7.596	-2.2356	0.4932	697.63	14.8	52.625	131.9	8.8524
2010	5	12	19	14	30	12.895	82.752	-9.5436	-0.6768	-4.644	-0.1476	-0.108	-29.614	4.356	-15.707	-4.734	4.1076
2010	5	12	22	14	30	7.25	102.84	-3.528	-0.8712	-4.5216	-0.0288	-0.2016	3.9204	-4.9644	0.2052	2.7612	5.7168
2010	5	13	1	14	30	4.63	109.48	-3.6432	-0.8424	-5.5188	-0.0792	-0.2376	-211.21	-1.5984	-21.985	-38.027	3.6324
2010	5	13	4	14	30	3.785	109.66	-1.4004	-0.1224	-3.1608	-0.2484	-0.036	63.22	-5.4756	-9.5616	11.898	4.2696
2010	5	13	7	14	30	9.93	92.432	-3.9816	-0.2772	-4.0608	-0.3492	-0.144	155.23	-3.654	-9.504	29.488	2.6136
2010	5	13	10	14	30	16.285	72.359	4.9176	3.1716	2.5308	-2.1312	0.3996	451.95	8.5896	19.26	87.077	5.4576
2010	5	13	13	14	30	16.53	82.487	5.2776	3.1824	3.4056	-0.0792	0.0936	478.16	6.6276	19.847	91.202	6.282
2010	5	13	16	14	30	21.72	62.579	11.545	5.724	7.776	-0.2088	0.3456	585.45	5.922	27.518	113.72	8.7696
2010	5	13	19	14	30	16.885	84.482	-0.1476	1.4148	1.0908	0.4644	-0.1764	304.22	0.36	9.5256	56.765	6.4836
2010	5	13	22	14	30	13.06	102.17	-5.7744	-0.9612	-3.348	0.0144	-0.0684	131.51	-3.6252	-11.869	27.666	6.2676
2010	5	14	1	14	30	11.67	107.41	-0.1296	-0.1044	-2.8548	1.4688	-0.1116	7.4664	-2.2536	-11.664	1.1808	-0.2772
2010	5	14	4	14	30	10.155	105.6	-0.7452	-2.088	-5.2812	1.2096	-0.072	-105.67	-0.9216	-11.772	-19.48	2.1708
2010	5	14	10	14	30	19.665	94.163	16.466	3.0708	2.772	1.9152	0.0648	255.99	4.3848	6.912	50.742	10.13
2010	5	14	13	14	30	21.53	65.533	9.4788	4.8816	2.25	-0.7272	0.2628	362.98	16.859	22.345	66.02	13.824
2010	5	14	16	14	31	27.395	39.367	16.261	10.422	10.519	-0.6264	0.7776	804.59	24.865	77.843	157.5	17.147
2010	5	14	19	14	30	16.415	80.676	-5.0724	0.4572	-4.2156	0.45	-0.072	-144.13	1.5624	8.5968	-30.038	3.762
2010	5	14	22	14	30	11.44	92.798	-14.296	-1.548	-9.2844	0.0144	-0.1224	89.42	-4.9392	-3.3516	18.392	4.8132
2010	5	15	1	14	30	10.125	98.403	-13.144	-2.1492	-10.076	-0.162	-0.126	74.419	-7.2	-0.09	13.482	6.4224
2010	5	15	4	14	30	9.515	100.01	-9.3384	-1.35	-10.13	-0.09	-0.2916	85.061	-3.2688	-13.986	16.045	0.4788
2010	5	15	7	14	30	14.38	79.615	-11.704	-0.3024	-6.8076	-0.252	-0.0396	158.86	-0.1836	1.134	30.049	7.6392
2010	5	15	10	14	30	23.555	45.569	10.141	8.6544	7.7976	-1.0836	0.3528	578.55	21.046	65.264	113	15.944
2010	5	15	13	14	30	22.91	39.974	11.732	9.0432	6.966	-1.5084	0.36	548.65	21.175	65.473	105.31	5.274
2010	5	15	16	14	30	26.365	37.682	20.318	12.863	12.434	-0.9072	0.45	698.14	21.604	64.469	135.29	10.138
2010	5	15	19	14	30	17.545	64.438	3.8916	5.1192	3.5568	-0.1188	0.0432	215.97	5.2236	19.015	39.305	2.5344
2010	5	15	22	14	30	12.765	89.958	-4.9284	0.8928	0.2052	0.5832	0.0216	-8.9316	-3.4632	0.4932	-8.3664	5.544
2010	5	16	1	14	30	11.615	93.853	-10.67	1.1016	0.3348	0.7236	-0.0216	131.15	-1.9656	7.0884	27.738	5.5116
2010	5	16	4	14	30	10.18	110.5	-0.09	0.5688	-0.8388	0.6696	-0.2196	45.781	-0.612	-9.1656	8.5212	3.402
2010	5	16	7	14	30	13.795	100.16	-5.7672	0.8712	-2.466	0.486	-0.0864	13.633	-4.338	-15.991	5.8788	12.265
2010	5	16	10	14	30	22.005	56.689	11.894	10.145	10.008	-0.8388	0.2268	422.91	16.708	32.303	80.834	15.476
2010	5	16	13	14	30	23.495	44.35	15.044	11.52	10.087	-1.3104	0.4428	444.4	15.073	40.612	85.417	9.612
2010	5	16	16	14	30	28.18	34.185	32.717	20.43	21.366	2.1096	0.6588	752.38	29.891	86.67	146.7	14.983
2010	5	16	19	14	30	18.89	58.412	8.4564	7.5384	7.038	0.8892	-0.0432	276.76	3.8808	31.676	51.271	4.824
2010	5	16	22	14	30	13.235	86.756	-7.8948	2.052	0.2772	0.7596	0.018	-260.91	0.1296	0.522	-60.574	6.822
2010	5	17	1	14	30	10.905	97.875	-17.539	0.342	-1.8792	0.2124	-0.1152	-32.792	-0.1152	-4.5756	-13.723	6.3576
2010	5	17	4	14	30	12.005	97.504	-13.122	0.8388	-2.2896	0.5544	-0.0108	129.52	-5.094	-6.7464	24.707	3.7872
2010	5	17	7	14	30	15.455	82.074	-9.7452	3.7872	1.728	0.1728	-0.0108	189.81	-6.2352	9.7488	33.955	6.912
2010	5	17	10	14	30	22	58.482	21.398	14.89	16.524	1.2888	0.3096	489.46	18.85	33.667	94.716	6.3432
2010	5	17	13	14	30	22.35	54.085	27.036	16.668	17.035	1.4616	0.3888	502.39	20.322	50.544	99.583	9.2808
2010	5	17	16	14	30	20.055	66.795	14.922	11.92	11.056	0.8928	0.3528	359.06	16.297	28.544	68.472	4.9608
2010	5	17	19	14	30	18.355	70.268	6.3756	8.6832	6.7716	1.0044	0.1368	285.55	4.554	20.308	52.337	4.6656
2010	5	17	22	14	30	13.015	99.306	-9.1548	2.4444	1.872	0.4716	-0.1044	73.883	-0.756	2.2428	16.056	7.1136
2010	5	18	1	14	30	10.925	109.24	-6.174	1.1376	0.468	0.4284	-0.126	92.848	-3.8844	-12.604	18.274	1.8468
2010	5	18	4	14	30	12.4	111.47	-3.5532	0.936	-1.5768	0.5184	-0.1476	109.25	-5.8608	-10.948	21.845	5.9796
2010	5	18	10	14	30	17.6	84.68	5.9724	8.9388	9.0036	1.476	0.0396	299.19	10.57	21.506	57.856	14.987
2010	5	18	13	14	30	15.56	94.831	-0.1908	5.4396	4.0644	0.774	-0.1332	198.53	5.4936	1.3644	33.044	9.5148
2010	5	18	16	14	30	14.94	100.11	-1.62	4.7484	3.636	0.7488	-0.0324	164.82	1.332	-2.0952	30.031	4.2012
2010	5	18	19	14	30	14.585	103.32	-2.0376	3.7152	1.1628	0.3816	-0.0828	143.12	5.8932	-10.091	28.361	5.8608
2010	5	18	22	14	30	13.03	111.17	-0.4428	1.8972	-0.6084	1.116	-0.216	90.472	2.358	-4.3992	15.833	6.8328
2010	5	19	1	14	30	11.98	112.06	-1.5228	1.2204	-3.3516	1.08	0.0468	67.723	2.2824	-2.7756	15.095	7.2468
2010	5	19	4	14	30	10.215	112.02	-0.9972	0.9288	-3.672	0.7524	-0.2268	52.632	-2.9304	-1.8396	11.11	0.3096
2010	5	19	7	14	30	13.18	99.839	-1.7028	2.3544	-2.3616	0.8172	-0.0468	99.418	1.6812	-2.898	17.172	9.1584
2010	5	19	10	14	30	21.605	50.567	23.494	21.125	14.994	0.666	0.3492	383.35	38.902	48.748	69.278	17.726
2010	5	19	16	14	30	28.975	31.385	52.603	36.04	28.22	2.1312	1.026	735.32	67.871	100.03	139.35	16.891
2010	5	19	19	14	30	17.355	60.474	9.522	12.586	6.4908	0.198	0.0828	164.11	16.636	25.51	22.374	3.942
2010	5	19	22	14	30	10.285	90.284	-9.9072	3.3336	0.4068	0.162	0.0036	30.038	1.8252	15.296	8.5608	6.1956
2010	5	20	1	14	30	7.355	98.669	-12.55	0.8568	-1.998	-0.018	0.0468	-64.08	0.3492	2.6424	-13.432	4.3812
2010	5	20	4	14	30	6.19	98.422	-6.4224	0.918	-1.8108	-0.108	-0.162	41.141	-1.8756	-0.1764	3.0384	2.7756
2010	5	20	7	14	30	12.345	82.437	-7.8624	3.69	1.2492	-0.0756	0.0072	59.443	2.502	1.8468	12.262	1.008
2010	5	20	10	14	30	21.645	39.957	32.267	26.276	18.371	-1.0368	0.342	404.74	34.409	62.276	73.793	12.085
2010	5	20	13	14	30	21.295	39.582	25.996	20.124	12.19	-0.9828	0.2016	285.82	18.95	56.851	53.586	5.1552
2010	5	20	16	14	30	33.305	21.059	62.219	38.812	29.941	2.0088	1.0548	705.83	57.697	124.7	134.84	18.68
2010	5	20	19	14	30	19.395	55.542	11.678	13.9	8.802	1.17	0.0252	139.65	9.0576	22.518	17.032	7.3836
2010	5	21	1	14	30	9.24	91.293	-7.2252	3.0348	2.1096	0.5112	0.0972	9.0396	3.1644	26.521	2.8332	6.6528
2010	5	21	4	14	30	8.295	100.39	-7.182	0.6768	-0.54	0.3816	-0.1044	-27.684	-0.3852	-0.0252	-7.0524	4.9932
2010	5	21	7	14	40	14.155	86.064	NaN	NaN	NaN	NaN	NaN	NaN	NaN	NaN	NaN	NaN
2010	5	21	10	14	30	22.425	53.728	NaN	NaN	NaN	NaN	NaN	NaN	NaN	NaN	NaN	NaN
2010	5	21	13	14	30	20.86	51.661	29.927	19.156	13.266	0.648	0.0828	298.09	19.328	38.783	50.969	6.7428
2010	5	21	16	14	30	29.76	31.751	63.914	33.145	27.277	2.538	0.9684	651.8	47.326	96.8	119.71	13.867
2010	5	21	19	14	30	19.38	57.858	25.902	15.347	12.298	0.9648	0.1728	343.4	15.628	40.838	62.69	4.0176
2010	5	21	22	14	30	13.15	81.618	10.105	8.3916	8.172	1.3032	0.0108	115.37	5.3892	25.718	21.42	1.5768
2010	5	22	1	14	30	8.77	100.02	-3.384	4.2804	6.642	1.0404	-0.0324	212.87	2.61	24.739	37.357	0.288
2010	5	22	4	14	30	7.82	103.94	6.3612	2.6388	4.1436	0.4572	-0.1008	84.334	2.9484	12.208	14.198	2.1024
2010	5	22	7	14	30	12.13	76.417	8.586	6.876	8.388	0.5796	-0.0288	118.35	2.1888	17.611	20.74	3.1536
2010	5	22	10	14	30	18.28	49.112	35.338	16.97	15.098	0.3024	0.2988	310.69	43.135	56.138	46.217	5.1228
2010	5	22	13	14	30	17.36	48.105	22.5	11.405	8.6292	0.0684	0.1548	130.88	13.334	24.368	25.207	-1.8036
2010	5	22	16	14	30	25.32	28.742	49.846	21.611	18.356	0.8676	0.4608	527.12	26.068	63.493	96.674	9.522
2010	5	22	19	14	30	15.78	59.769	18.061	8.7228	8.0928	0.684	0	186.98	12.679	23.263	29.97	2.1888
2010	5	22	22	14	30	8.415	88.702	-0.8388	2.79	3.15	0.6984	-0.0756	82.148	4.6908	22.388	15.498	2.3328
2010	5	23	1	14	30	6.49	97.349	-5.328	1.1124	2.6568	0.3168	-0.0576	-1.2744	-0.108	8.7948	-4.2516	3.942
2010	5	23	4	14	30	6.435	102.61	1.4004	1.5768	1.5048	0.3312	0	130.13	0.2952	1.1448	20.531	0.6444
2010	5	23	7	14	30	10.88	98.828	0.846	2.736	5.4864	0.8208	-0.126	78.264	-3.0924	10.109	15.664	0.9
2010	5	23	10	14	30	15.3	79.407	23.27	9.6192	13.032	1.62	-0.0792	178.37	10.015	38.225	33.469	6.0768
2010	5	23	13	14	30	11.595	108.08	1.8612	2.4156	4.032	2.1528	-0.0288	69.977	-0.5796	-5.3208	12.748	1.3752
2010	5	23	16	14	30	12.11	108.83	5.7348	2.0412	1.0368	1.9224	0.1548	72.349	-1.6956	-6.5376	13.925	5.2524
2010	5	23	19	14	30	10.19	108.51	2.6892	1.0476	-1.8864	1.2816	-0.126	17.287	-3.0636	-6.3828	4.8204	3.1752
2010	5	24	1	14	30	8.935	105.37	4.248	0.4716	-1.5624	1.2204	-0.1188	29.376	-4.4172	3.5316	5.0724	1.7316
2010	5	24	4	14	30	8.69	104.77	4.3776	0.5292	-1.602	1.3968	-0.0144	88.132	2.52	-1.3752	16.056	3.024
2010	5	24	7	14	30	9.11	105.85	7.3836	0.8064	-0.8568	1.2564	-0.0648	67.921	3.3192	-2.7972	12.316	3.2616
2010	5	24	10	14	30	10.27	104.64	9.8712	0.6048	-0.954	1.4724	-0.2376	60.743	-1.1232	3.5172	10.523	0.9828
2010	5	24	13	14	30	10.485	106.58	11.668	0.5184	-1.1016	1.3032	-0.126	49.918	-0.7344	-7.8444	9.5256	4.4064
2010	5	24	16	14	30	11.195	105.02	13.828	0.6012	-0.8388	1.2096	0.0972	55.987	-0.306	-2.394	10.645	4.9824
2010	5	24	19	14	30	8.325	103.9	6.2604	0.4608	-1.5012	0.9972	-0.0684	45.76	-1.7244	-9.9216	8.1396	3.114
2010	5	24	22	14	30	7.105	105.06	2.9916	0.8856	-1.4076	1.1448	-0.0684	35.557	-1.764	-1.9548	5.3244	0.9576
2010	5	25	1	14	30	5.705	104.94	3.3012	0.3024	-0.6156	0.738	-0.0864	37.264	1.674	-1.2132	6.4008	-1.656
2010	5	25	4	14	30	4.93	104.22	3.744	0.4644	-0.4932	0.774	0.0216	42.707	1.6884	-7.542	7.8588	1.5696
2010	5	25	7	14	30	5.74	105.18	4.0248	0.414	-0.6948	0.7092	-0.0432	31.482	-2.2176	0.9252	6.3144	4.8744
2010	5	25	10	14	30	5.99	109.59	6.318	0.5184	-0.6696	0.6984	-0.1044	32.839	0.7092	-1.53	6.0588	3.0816
2010	5	25	13	14	30	8.69	103.47	12.431	0.846	-0.0864	1.0944	0.054	89.518	1.7748	-0.0288	15.786	4.1004
2010	5	25	16	14	30	12.805	88.675	24.851	2.7972	2.9988	1.9152	0.018	274.28	5.0688	4.6548	48.82	7.7796
2010	5	25	19	14	30	8.71	104.71	9.2268	0.9504	-0.6516	0.774	-0.0288	151.71	-2.2644	-4.0464	26.356	4.2912
2010	5	25	22	14	30	3.96	106.07	3.3768	0.288	-0.2232	0.396	0.0252	37.915	-1.4652	0.4392	7.2288	1.998
2010	5	26	1	14	30	2.26	108.05	2.0556	0.2232	0.5256	0.5688	0.0504	9.3996	0.846	-2.88	0.2268	0.8424
2010	5	26	4	14	30	2.565	105.97	0.6696	-0.0864	-1.1376	0.36	-0.0576	47.74	0.2412	-0.0036	7.4448	-1.0332
2010	5	26	7	14	30	6.9	105.13	3.834	0.2916	-1.1124	0.6804	0.0612	75.316	3.276	-6.3036	13.709	1.4796
2010	5	26	10	14	30	12.805	69.507	21.096	3.2184	2.646	1.4076	0.144	350.31	9.0684	9.5256	63.608	5.7636
2010	5	26	13	14	30	12.48	71.578	23.947	4.5504	4.5216	1.0404	0.2196	467.28	8.5428	17.356	85.446	8.334
2010	5	26	16	14	30	9.08	99.962	6.0552	0.7272	-1.0692	0.9072	-0.036	188.35	2.466	1.8612	35.698	4.7232
2010	5	26	19	14	30	8.01	107.08	0.9684	0.5328	-1.3032	0.6696	0	144.42	-5.2164	-2.2428	25.924	4.0932
2010	5	26	22	14	30	7.57	103.52	1.5372	0.5004	-0.6516	0.8568	-0.036	37.548	3.2616	-4.0068	9.0036	0.3312
2010	5	27	1	14	30	6.68	103.48	1.1736	0.4824	0.0252	0.8244	-0.0684	33.379	-0.0504	4.0212	5.634	1.3068
2010	5	27	4	14	30	6.085	103.51	1.3932	0.3528	0.126	0.6228	-0.0324	25.171	3.1572	3.06	4.2084	3.2904
2010	5	27	7	14	40	7.29	102.37	3.9204	0.4572	0.2052	0.774	-0.0432	39.996	-0.4536	-0.0036	8.0784	2.142
2010	5	27	10	14	30	8.6	92.84	7.5672	0.8172	0.2736	0.63	-0.0828	103.49	-1.1484	-0.8136	18.965	1.6632
2010	5	27	13	14	30	8.615	89.605	NaN	NaN	NaN	NaN	NaN	NaN	NaN	NaN	NaN	NaN
2010	5	27	16	14	30	7.98	92.68	NaN	NaN	NaN	NaN	NaN	NaN	NaN	NaN	NaN	NaN
2010	5	27	19	14	30	6.965	100.37	NaN	NaN	NaN	NaN	NaN	NaN	NaN	NaN	NaN	NaN
2010	5	27	22	14	30	6.09	104.12	NaN	NaN	NaN	NaN	NaN	NaN	NaN	NaN	NaN	NaN
2010	5	28	1	14	30	5.65	105.47	NaN	NaN	NaN	NaN	NaN	NaN	NaN	NaN	NaN	NaN
2010	5	28	4	14	30	5.6	105.77	NaN	NaN	NaN	NaN	NaN	NaN	NaN	NaN	NaN	NaN
2010	5	28	7	14	40	7.16	106.59	NaN	NaN	NaN	NaN	NaN	NaN	NaN	NaN	NaN	NaN
2010	5	28	10	14	30	8.375	99.887	NaN	NaN	NaN	NaN	NaN	NaN	NaN	NaN	NaN	NaN
2010	5	28	13	14	30	9.19	101.42	NaN	NaN	NaN	NaN	NaN	NaN	NaN	NaN	NaN	NaN
2010	5	28	16	14	30	9.875	104.1	NaN	NaN	NaN	NaN	NaN	NaN	NaN	NaN	NaN	NaN
2010	5	28	19	14	30	7.62	106.34	NaN	NaN	NaN	NaN	NaN	NaN	NaN	NaN	NaN	NaN
2010	5	28	22	14	30	5.97	108.73	NaN	NaN	NaN	NaN	NaN	NaN	NaN	NaN	NaN	NaN
2010	5	29	1	14	30	4.855	107.16	2.6388	0.594	-0.1404	0.864	-0.0648	-12.341	-0.1872	2.0664	-2.3292	3.5784
2010	5	29	4	14	30	4.235	108.65	2.7612	0.5292	0.3528	0.81	-0.0864	-0.3708	-1.926	3.0132	-0.2196	-0.1404
2010	5	29	7	14	30	7.98	106.35	4.7736	0.4824	-0.774	1.1556	-0.144	35.953	-1.4544	-5.8248	6.372	3.2364
2010	5	29	10	14	30	11.42	84.623	16.362	1.2888	1.2492	1.3896	0.1728	176.7	4.3128	3.114	32.875	5.1444
2010	5	29	13	14	30	7.355	102.58	2.898	0.4752	-0.5004	0.4212	-0.0792	57.964	-3.8808	3.1572	10.699	4.2624
2010	5	29	16	14	30	9.34	99.422	5.9472	0.4896	-0.1296	0.9324	-0.1152	55.516	0.342	-0.2772	9.7452	3.978
2010	5	29	19	14	30	7.315	102.13	2.5776	0.3492	-1.224	0.972	-0.1692	6.9084	1.5912	-5.994	0.8496	3.9456
2010	5	29	22	14	30	5.765	102.23	3.096	0.6084	0.2772	0.7236	0.018	9.522	2.322	-1.656	2.1996	1.1628
2010	5	30	1	14	30	5.07	102.51	2.1168	0.5112	-1.4184	0.6264	-0.1656	-12.398	2.3544	-3.636	-4.7664	2.1276
2010	5	30	4	14	30	5.32	102.16	2.6856	0.612	-1.1952	0.5112	0.0036	13.385	0.1512	-0.3528	2.2896	1.5552
2010	5	30	7	14	30	6.26	104.89	3.3804	0.3996	-1.152	0.7776	-0.1332	16.65	-6.012	-0.45	3.8196	2.6712
2010	5	30	10	14	30	8.765	100.54	8.4456	0.8208	-1.0116	1.2708	-0.0288	71.975	0.2592	2.0844	14.216	1.9224
2010	5	30	13	14	30	11.495	81.946	18.475	1.4832	1.9116	0.9576	0.0216	176.05	4.8096	10.926	32.44	4.4892
2010	5	30	16	14	30	12.545	66.434	31.363	3.4452	3.3192	1.3104	0.2124	329.04	14.033	22.964	59.011	6.7176
2010	5	30	19	14	30	9.175	100.36	9.4212	0.6804	-0.828	0.5184	0.0216	163.21	-2.6532	-6.0984	29.156	2.9376
2010	5	30	22	14	30	5.16	100.13	9.1116	0.3456	-1.9404	0.2016	-0.0324	85.615	-3.8988	-1.8972	15.498	3.33
2010	5	31	1	14	30	2.845	105.99	3.222	0.3708	-0.252	0.2988	0.0468	34.07	-2.4552	-2.4624	6.0768	0.8316
2010	5	31	4	14	30	2.045	106.28	2.4156	0.6156	-0.1224	0.3708	-0.0396	45.108	-1.7352	-3.8916	8.0496	2.5704
2010	5	31	7	14	30	7.65	103.32	8.4168	0.3816	-1.4724	0.6444	0.0792	88.445	-0.45	-0.5436	17.683	3.8916
2010	5	31	10	14	30	13.405	63.867	31.381	2.9592	1.6488	0.7128	0.2232	339.25	11.275	12.895	60.422	6.5628
2010	5	31	13	14	30	16.1	52.753	46.098	5.3712	4.6512	1.0548	0.2988	510.13	9.5148	24.268	97.733	7.002
2010	5	31	16	14	31	19.025	42.781	NaN	NaN	NaN	NaN	NaN	NaN	NaN	NaN	NaN	NaN
2010	5	31	19	14	30	13.2	62.985	30.067	3.1896	1.3428	0.54	0.1584	352.06	5.6628	17.874	62.647	3.1752
2010	5	31	22	14	30	6.125	95.507	2.8836	-0.0864	-2.25	0.2052	-0.0324	144.84	2.4444	3.7656	26.651	5.328
2010	6	1	1	14	30	2.885	101.16	4.3452	0.0432	-2.7288	0.162	-0.1044	111.11	-0.1656	-5.4396	18.662	2.0736
2010	6	1	4	14	30	1.92	104.4	3.5964	0.126	-1.5372	-0.0972	0.0432	46.616	0.972	-10.08	8.6544	2.5884
2010	6	1	7	14	30	8.52	89.82	9.4248	1.062	0.2124	0.36	0.0216	179.65	-1.6776	1.944	33.552	3.6612
2010	6	1	10	14	30	15.45	48.649	33.422	4.518	3.7764	-0.9288	0.1224	447.93	8.964	21.848	83.441	5.9184
2010	6	1	13	14	30	15.405	45.985	33.325	5.2812	4.464	-0.8748	0.3168	486.6	11.984	24.102	93.802	2.7972
2010	6	1	16	14	30	21.49	34.115	NaN	NaN	NaN	NaN	NaN	NaN	NaN	NaN	NaN	NaN
2010	6	1	19	14	30	14.515	59.729	25.466	3.8556	3.1032	0.1476	0.1656	261.99	4.6764	10.706	49.885	3.4056
2010	6	1	22	14	30	8.495	87.289	-1.6704	-0.1332	-1.9548	0.126	0.036	22.14	-2.9376	8.5824	1.1916	3.9132
2010	6	2	1	14	30	6.58	93.297	0.0828	0.0504	-1.2024	-0.0036	0.0216	103.15	0.2124	5.3424	18.112	3.3372
2010	6	2	4	14	30	5.87	93.745	2.7504	-0.162	-1.872	0.2196	-0.036	77.81	-1.2636	4.3416	12.776	1.7172
2010	6	2	7	14	30	11.195	75.911	8.55	1.998	0.6264	0.2952	0.1008	188.82	-1.3248	8.1504	37.249	3.582
2010	6	2	10	14	30	18.26	42.231	NaN	NaN	NaN	NaN	NaN	NaN	NaN	NaN	NaN	NaN
2010	6	2	13	14	30	18.44	45.1	NaN	NaN	NaN	NaN	NaN	NaN	NaN	NaN	NaN	NaN
2010	6	2	16	14	30	17.93	59.387	35.842	6.6204	6.3504	-0.0648	0.2088	368.6	14.706	23.281	69.581	5.7096
2010	6	2	19	14	30	14.74	74.938	-2.016	2.3004	0.7848	-0.2808	0.0864	187.57	9.3744	22.493	30.078	5.112
2010	6	2	22	14	30	9.375	91.359	-13.468	-0.8064	-1.7172	-0.0216	-0.072	41.972	-1.7856	15.401	10.159	2.5236
2010	6	3	1	14	30	7.71	97.854	-7.5816	-0.5688	-2.0664	0.0036	-0.018	87.196	-3.0528	-3.0384	16.434	6.5196
2010	6	3	4	14	30	7.985	104.26	5.8068	1.44	-2.5776	0.1368	-0.0612	29.416	-1.4256	-6.5232	7.074	4.644
2010	6	3	7	14	30	11.995	87.007	1.152	1.0692	-0.5148	0.1296	-0.0108	155.46	0.2916	-6.6276	28.57	3.7944
2010	6	3	10	14	30	16.435	55.004	21.755	4.8708	4.14	0.0684	0.1044	236.12	6.6096	19.346	46.3	3.6864
2010	6	3	13	14	30	19.34	48.211	44.035	8.1648	7.6788	0.0792	0.3132	311.41	13.615	31.864	62.903	10.325
2010	6	3	16	14	30	22.44	39.255	60.001	10.735	11.556	0.8028	0.3276	396.38	12.287	44.964	75.654	4.3056
2010	6	3	19	14	30	13.6	56.472	19.879	4.5144	4.8564	0.0396	0.0396	140.94	4.4568	15.354	28.955	0.1548
2010	6	3	22	14	30	8.54	77.809	7.3332	2.8152	3.4272	0.3708	0.0144	83.243	-3.0168	7.5816	16.675	-0.8712
2010	6	4	1	14	30	6.42	92.095	1.2168	1.3212	2.3796	0.432	0.0072	103.72	-1.278	22.619	19.904	0.5796
2010	6	4	4	14	30	5.26	97.327	4.8564	0.8244	1.1952	0.036	0	24.145	0.1692	0.1764	3.6936	-1.4544
2010	6	4	7	14	30	9.685	76.216	9.4536	2.2824	2.9736	0.162	0.0036	93.852	0.8892	10.998	17.186	2.8764
2010	6	4	10	14	30	11.475	64.665	20.491	4.8636	5.8536	0.3204	0.054	161.19	4.7484	18.061	30.766	-0.4968
2010	6	4	13	14	30	11.695	56.193	17.15	4.6512	5.2128	-0.198	0.1656	147.86	4.7232	19.706	27.151	2.4012
2010	6	4	16	14	30	12.25	54.072	15.08	4.4856	4.8348	-0.1944	0.09	159.42	3.4272	17.766	30.91	1.872
2010	6	4	19	14	30	9.92	59.989	12.19	3.1896	3.42	0.0288	0.0936	122.7	2.0412	11.023	23.864	1.3752
2010	6	4	22	14	30	6.8	68.025	5.2524	2.4984	2.232	-0.162	0.036	98.572	-1.2996	7.5456	18.18	2.4876
2010	6	5	1	14	30	5.495	73.599	3.5172	1.4868	1.35	-0.2808	-0.0396	46.674	-1.9836	3.2688	8.1936	2.3652
2010	6	5	4	14	30	3.575	76.625	3.6972	1.404	1.404	-0.0864	0.0684	71.312	-1.2168	8.1936	13.673	1.3068
2010	6	5	7	14	30	6.91	59.911	6.894	2.2284	1.98	-0.5544	0.0648	67.003	-1.9728	12.276	11.398	0.7092
2010	6	5	10	14	30	8.245	54.276	10.624	3.4956	3.3912	-0.3456	0.054	104.38	2.0268	16.621	19.267	1.5336
2010	6	5	13	14	30	10.865	42.727	15.152	5.0796	4.7772	0.0396	0.1368	129.39	3.726	25.171	24.854	1.3392
2010	6	5	16	14	30	9.48	44.651	13.241	4.032	4.122	0.0684	0.0756	120.39	2.8008	14.836	22.702	3.0636
2010	6	5	19	14	30	7.33	59.668	8.0712	2.5956	2.736	-0.1584	0	93.1	5.7852	15.311	14.479	3.3552
2010	6	5	22	14	30	3.535	77.415	3.7368	1.5516	1.6884	0.0036	-0.0468	45.925	-1.548	15.142	8.4492	1.2996
2010	6	6	1	14	30	0.51	95.201	-1.6776	1.1808	0.774	0.09	0.0216	41.566	0.918	10.789	5.85	3.2148
2010	6	6	4	14	30	0.815	94.967	-0.8208	0.8352	0.9792	-0.0756	0.0216	37.703	2.9844	4.5612	8.0424	2.0736
2010	6	6	7	14	30	7.06	73.776	3.9204	2.0088	2.6496	-0.0288	0.0252	65.052	-1.3608	9.0684	11.498	-0.1116
2010	6	6	10	14	30	11.65	52.933	12.485	4.5504	4.9212	-0.4032	0.1188	118.14	2.574	18.148	23.216	0.0036
2010	6	6	13	14	30	14.28	47.207	16.949	6.6132	6.0624	-0.018	0.072	162.81	9.9144	25.481	30.132	3.5388
2010	6	6	16	14	30	14.275	53.331	17.201	6.228	5.85	-0.1368	0.2232	124.95	4.7052	17.377	24.059	1.476
2010	6	6	19	14	30	7.34	104.63	-2.1384	2.862	3.3624	0.414	-0.0396	45.245	-0.2988	2.6208	8.7948	3.2472
2010	6	6	22	14	30	6.845	102.54	-2.4696	2.2896	-2.5524	0.3492	0.036	1.3788	0.5508	-0.0756	1.3752	-0.684
2010	6	7	1	14	30	6.52	102.14	-1.7424	1.926	-0.6336	0.3024	-0.0108	-42.872	-1.1808	-5.5296	-6.7212	2.646
2010	6	7	4	14	30	4.44	101.5	-0.6984	1.2852	0.6192	0.5148	-0.0036	-10.512	-2.142	0.8316	-0.2376	1.638
2010	6	7	7	14	31	6.52	105.01	-1.1376	1.2384	-0.2376	0.5976	-0.09	27.626	2.1708	-0.3852	5.1948	0.0756
2010	6	7	10	14	30	10.02	83.211	0.4716	1.7424	2.43	0.5148	-0.0072	63.49	1.296	3.0816	13.151	2.9232
2010	6	7	13	14	30	12.555	59.164	5.9148	4.4352	4.6836	0.4248	0.1332	189.25	25.578	17.903	27.565	3.5964
2010	6	7	16	14	30	12.67	59.086	3.8448	3.4308	3.1788	0.0252	0.216	162.3	6.0048	22.511	28.67	7.8228
2010	6	7	19	14	30	10.195	78.375	-2.88	1.2924	-0.4428	0.2268	0.0252	55.508	3.4812	12.535	12.427	4.5324
2010	6	7	22	14	30	5.49	89.333	-4.9176	0.3996	-1.8504	-0.2556	0.0108	58.201	-0.504	3.9816	9.7056	4.8888
2010	6	8	1	14	30	3.585	92.467	-4.1616	0.3564	-2.1708	-0.0828	0	52.056	-1.3284	2.2824	8.0352	0.0936
2010	6	8	4	14	30	3.31	98.022	-2.6352	0.1836	-1.8648	-0.3168	0.0036	41.53	-3.438	3.9348	8.0748	1.5264
2010	6	8	7	14	30	8.2	75.934	-0.4428	0.9936	-0.7164	0.1188	0.0036	92.718	5.3316	4.0896	15.628	2.1312
2010	6	8	10	14	30	13.715	49.645	9.7236	3.7836	2.7	-0.3888	0.1908	155.41	7.9416	17.644	31.039	6.9732
2010	6	8	13	14	30	15.005	49.235	17.33	5.6736	5.4648	0.1476	0.2376	209.32	10.948	28.724	40.363	5.4612
2010	6	8	16	14	30	14.9	52.432	14.702	5.3136	3.8232	-0.2268	0.0036	168.57	6.606	19.375	30.719	6.5448
2010	6	8	19	14	30	12.57	61.451	6.8364	2.466	2.0736	0.126	0.0108	86.126	2.5272	11.797	16.452	3.9348
2010	6	8	22	14	30	6.14	89.407	-8.0388	0.7452	-0.7524	-0.1692	0.0144	45.788	1.6956	12.341	6.264	6.6924
2010	6	9	1	14	30	5.91	92.811	-7.614	0.3312	-1.188	-0.2232	0.0072	31.651	6.3864	6.6564	4.9968	6.2784
2010	6	9	4	14	30	5.77	92.65	-3.582	-0.3132	-1.6812	0.0576	-0.054	-39.456	1.0908	-2.5416	-3.8592	3.3192
2010	6	9	7	14	30	10.57	89.683	-0.8352	1.0764	-0.2232	0.0468	-0.0468	29.513	1.116	0	6.858	2.178
2010	6	9	10	14	30	15.63	59.031	NaN	NaN	NaN	NaN	NaN	NaN	NaN	NaN	NaN	NaN
2010	6	9	16	14	30	16.255	42.725	NaN	NaN	NaN	NaN	NaN	NaN	NaN	NaN	NaN	NaN
2010	6	9	19	14	30	14.23	59.732	NaN	NaN	NaN	NaN	NaN	NaN	NaN	NaN	NaN	NaN
2010	6	9	22	14	30	10.665	71.535	NaN	NaN	NaN	NaN	NaN	NaN	NaN	NaN	NaN	NaN
2010	6	10	1	14	30	8.45	92.362	NaN	NaN	NaN	NaN	NaN	NaN	NaN	NaN	NaN	NaN
2010	6	10	4	14	30	6	96.555	NaN	NaN	NaN	NaN	NaN	NaN	NaN	NaN	NaN	NaN
2010	6	10	7	14	30	10.94	74.198	NaN	NaN	NaN	NaN	NaN	NaN	NaN	NaN	NaN	NaN
2010	6	10	10	14	30	14.155	57.871	NaN	NaN	NaN	NaN	NaN	NaN	NaN	NaN	NaN	NaN
2010	6	10	13	14	30	18.155	47.888	NaN	NaN	NaN	NaN	NaN	NaN	NaN	NaN	NaN	NaN
2010	6	10	16	14	30	20.075	42.152	NaN	NaN	NaN	NaN	NaN	NaN	NaN	NaN	NaN	NaN
2010	6	10	19	14	30	15.21	57.113	NaN	NaN	NaN	NaN	NaN	NaN	NaN	NaN	NaN	NaN
2010	6	10	22	14	30	8.965	84.575	NaN	NaN	NaN	NaN	NaN	NaN	NaN	NaN	NaN	NaN
2010	6	11	1	14	30	5.72	94.576	-5.3604	0.7596	0.072	-0.54	-0.0936	-2.2572	-3.6	6.102	-0.846	6.8292
2010	6	11	4	14	30	5.93	96.061	-3.0492	1.0404	0.6084	-0.5004	-0.27	48.136	0.3024	-0.8352	13.954	-2.1708
2010	6	11	7	14	30	12.915	80.529	-1.1376	1.206	2.6388	-0.2052	-0.0108	1.4904	5.8752	-8.316	1.782	3.078
2010	6	11	10	14	30	18.87	56.134	35.276	10.292	12.866	1.6884	0.072	149.77	22.356	30.514	43.25	8.2872
2010	6	11	13	14	30	16.325	61.067	23.45	7.3764	8.6256	0.342	0.1692	115.4	10.901	11.628	35.341	5.4396
2010	6	11	16	14	30	12.645	101.57	-0.5796	2.4372	7.0668	0.6228	0.1512	35.6	2.8224	-8.7696	7.6716	4.4496
2010	6	11	19	14	30	10.01	102.63	-1.8792	1.944	-1.3176	0.2088	-0.0216	14.418	-6.4872	-4.2336	4.8888	1.476
2010	6	11	22	14	30	9.175	104.13	-1.134	2.574	-1.638	-0.3348	-0.0828	15.725	-2.412	-8.4456	2.7	2.6784
2010	6	12	1	14	30	9.62	104.69	-1.5084	2.7	-2.358	-0.324	-0.1944	13.59	-2.088	-7.8084	3.4416	3.4452
2010	6	12	4	14	30	9.29	104.2	-0.954	2.2212	-2.376	-0.3852	-0.1008	14.774	-1.08	-8.8344	3.7764	0.99
2010	6	12	7	14	30	9.815	104.68	-1.0764	2.3184	-1.3464	-0.0216	-0.1692	1.7316	-2.7252	-4.3416	1.458	1.134
2010	6	12	10	14	30	11.14	104.06	-1.962	2.4624	0.2232	0.0756	-0.4824	11.408	-1.26	0.1692	5.7204	0.6984
2010	6	12	13	14	30	11.395	103.96	-1.2996	3.06	-1.1088	0.0612	-0.0216	7.2288	4.3704	-0.8244	2.6064	5.4612
2010	6	12	16	14	30	9.74	103.55	-0.8748	1.8432	-0.9216	0.1044	-0.0648	11.887	-4.1868	-9.3708	4.032	-0.0864
2010	6	12	19	14	30	9.18	103.78	-0.3672	1.0512	-0.3708	-0.108	0.108	2.2356	-1.6092	-7.1316	0.5904	3.8736
2010	6	12	22	14	30	7.87	102.67	-1.2348	0.8712	0.2016	0.0036	0.108	-6.1236	3.3372	-3.1356	-2.6064	2.1852
2010	6	13	1	14	30	7.71	103.19	-0.5148	0.9216	0.6804	-0.3132	0.1476	-8.6076	-2.9124	-2.7216	-2.4444	2.2752
2010	6	13	4	14	30	7.61	101.3	0.0108	0.7704	0.3168	-0.036	-0.0756	-20.21	0.3888	-1.1592	-6.6168	5.3712
2010	6	13	7	14	30	9.11	102.63	-0.1692	0.9072	0.8388	-0.0252	-0.2916	-3.5388	-4.788	1.0656	-0.6948	0.0468
2010	6	13	10	14	30	11.84	99.046	0.9108	1.584	2.7612	0.252	-0.072	37.184	3.1032	-0.4428	12.031	3.2724
2010	6	13	13	14	30	12.375	97.406	8.9316	3.1212	3.9924	1.1232	0.1116	136.06	2.808	2.178	37.782	1.3716
2010	6	13	16	14	30	9.8	103.89	0.8388	1.5948	0.6876	0.126	0	28.249	1.7856	1.9836	9.0576	1.2996
2010	6	13	19	14	30	8.855	103.66	0.1332	0.9972	-0.054	0.45	0.1332	29.419	1.4364	-0.1908	8.352	3.6648
2010	6	13	22	14	30	7.085	102.92	-1.2528	0.6444	-0.9828	-0.0216	0.0576	-0.7812	-0.1584	-0.9108	-0.2448	2.9736
2010	6	14	1	14	30	6.68	103.04	0.414	0.5832	0.3096	0.144	-0.0108	-3.4416	-3.6	-2.6712	-0.3528	-0.0648
2010	6	14	4	14	30	5.455	102.3	0.9828	0.7452	1.0116	-0.072	0.0936	-31.075	1.4436	-2.682	-7.2	-0.0648
2010	6	14	7	14	30	9.055	97.585	-0.7308	0.5004	-0.936	-0.2556	-0.1116	-12.679	1.2456	-2.0952	-4.0932	0.252
2010	6	14	10	14	30	13.82	78.28	4.9284	1.7892	2.3364	0.63	0.0468	110.04	-3.0348	4.6908	30.661	2.574
2010	6	14	13	14	30	13.8	81.967	9.792	2.4156	1.3248	0.882	0.0576	162.34	1.4688	5.6232	43.556	5.5404
2010	6	14	16	14	30	11.045	97.286	-0.0072	1.0044	-1.2096	0.0612	0.108	73.987	2.1924	-0.468	20.599	3.5352
2010	6	14	19	14	30	10.715	93.532	0.792	1.0332	-1.8576	-0.0612	0.0036	71.55	-0.324	1.368	17.863	3.9168
2010	6	14	22	14	30	8.82	103.41	0.7776	1.152	-0.7596	-0.126	-0.0036	7.4124	-1.3752	-0.2808	-0.0108	3.2256
2010	6	15	1	14	30	8.05	102.46	0.8712	0.7488	0.4716	0.1332	0.0036	-117.95	-2.3688	-1.3212	-30.902	1.8792
2010	6	15	4	14	30	8.2	102.07	-1.1916	0.9324	-0.1764	0.4068	-0.2124	-84.798	-1.278	-3.7944	-25.225	4.8492
2010	6	15	7	14	30	9.27	103.05	0.5076	0.7704	-1.7424	-0.0252	-0.2016	2.3796	0.2808	-5.0364	1.8144	-1.9692
2010	6	15	10	14	30	9.515	104.33	-0.2124	0.594	-1.5696	0.5364	-0.09	11.448	-4.4964	-0.09	2.9376	0.8172
2010	6	15	13	14	31	11.31	99.713	0.3672	0.5364	-0.288	-0.2844	-0.1476	18.821	3.1536	1.1232	6.048	2.0232
2010	6	15	16	14	30	11.225	105.36	1.0908	0.8244	-1.2996	0.6444	-0.0432	36.209	1.3608	-0.6156	10.375	2.4912
2010	6	15	19	14	30	9.395	103.72	NaN	NaN	NaN	NaN	NaN	NaN	NaN	NaN	NaN	NaN
2010	6	15	22	14	30	7.685	104.92	NaN	NaN	NaN	NaN	NaN	NaN	NaN	NaN	NaN	NaN
2010	6	16	1	14	30	4.905	105	NaN	NaN	NaN	NaN	NaN	NaN	NaN	NaN	NaN	NaN
2010	6	16	4	14	30	3.03	104.81	NaN	NaN	NaN	NaN	NaN	NaN	NaN	NaN	NaN	NaN
2010	6	16	7	14	30	6.25	102.06	NaN	NaN	NaN	NaN	NaN	NaN	NaN	NaN	NaN	NaN
2010	6	16	10	14	30	9.96	92.522	NaN	NaN	NaN	NaN	NaN	NaN	NaN	NaN	NaN	NaN
2010	6	16	13	14	30	12.77	63.797	NaN	NaN	NaN	NaN	NaN	NaN	NaN	NaN	NaN	NaN
2010	6	16	16	14	30	15.48	47.295	NaN	NaN	NaN	NaN	NaN	NaN	NaN	NaN	NaN	NaN
2010	6	16	19	14	30	11.21	81.622	NaN	NaN	NaN	NaN	NaN	NaN	NaN	NaN	NaN	NaN
2010	6	16	22	14	30	6.69	100.25	NaN	NaN	NaN	NaN	NaN	NaN	NaN	NaN	NaN	NaN
2010	6	17	1	14	30	3.545	106.7	NaN	NaN	NaN	NaN	NaN	NaN	NaN	NaN	NaN	NaN
2010	6	17	4	14	30	2.245	109.13	NaN	NaN	NaN	NaN	NaN	NaN	NaN	NaN	NaN	NaN
2010	6	17	7	14	30	8.74	82.901	NaN	NaN	NaN	NaN	NaN	NaN	NaN	NaN	NaN	NaN
2010	6	17	10	14	30	13.3	62.923	NaN	NaN	NaN	NaN	NaN	NaN	NaN	NaN	NaN	NaN
2010	6	17	13	14	30	15.81	53.929	NaN	NaN	NaN	NaN	NaN	NaN	NaN	NaN	NaN	NaN
2010	6	17	16	14	30	17.14	57.231	NaN	NaN	NaN	NaN	NaN	NaN	NaN	NaN	NaN	NaN
2010	6	17	19	14	30	13.125	67.139	NaN	NaN	NaN	NaN	NaN	NaN	NaN	NaN	NaN	NaN
2010	6	17	22	14	30	6.77	99.607	NaN	NaN	NaN	NaN	NaN	NaN	NaN	NaN	NaN	NaN
2010	6	18	1	14	30	6.275	102.5	NaN	NaN	NaN	NaN	NaN	NaN	NaN	NaN	NaN	NaN
2010	6	18	4	14	30	6.485	103.44	NaN	NaN	NaN	NaN	NaN	NaN	NaN	NaN	NaN	NaN
2010	6	18	7	14	30	9.315	98.235	NaN	NaN	NaN	NaN	NaN	NaN	NaN	NaN	NaN	NaN
2010	6	18	10	14	30	12.545	82.33	NaN	NaN	NaN	NaN	NaN	NaN	NaN	NaN	NaN	NaN
2010	6	18	13	14	30	15.145	71.289	NaN	NaN	NaN	NaN	NaN	NaN	NaN	NaN	NaN	NaN
2010	6	18	16	14	30	16.505	68.733	NaN	NaN	NaN	NaN	NaN	NaN	NaN	NaN	NaN	NaN
2010	6	18	19	14	30	11.89	78.106	NaN	NaN	NaN	NaN	NaN	NaN	NaN	NaN	NaN	NaN
2010	6	18	22	14	30	9.395	107.19	NaN	NaN	NaN	NaN	NaN	NaN	NaN	NaN	NaN	NaN
2010	6	19	1	14	30	9.29	105.22	NaN	NaN	NaN	NaN	NaN	NaN	NaN	NaN	NaN	NaN
2010	6	19	4	14	30	9.07	103.99	NaN	NaN	NaN	NaN	NaN	NaN	NaN	NaN	NaN	NaN
2010	6	19	7	14	30	10.88	104.79	NaN	NaN	NaN	NaN	NaN	NaN	NaN	NaN	NaN	NaN
2010	6	19	10	14	30	14.54	103.18	NaN	NaN	NaN	NaN	NaN	NaN	NaN	NaN	NaN	NaN
2010	6	19	13	14	30	17.61	72.653	NaN	NaN	NaN	NaN	NaN	NaN	NaN	NaN	NaN	NaN
2010	6	19	16	14	30	14.45	100.35	NaN	NaN	NaN	NaN	NaN	NaN	NaN	NaN	NaN	NaN
2010	6	19	19	14	30	12.43	104.48	NaN	NaN	NaN	NaN	NaN	NaN	NaN	NaN	NaN	NaN
2010	6	19	22	14	30	11.78	104.14	NaN	NaN	NaN	NaN	NaN	NaN	NaN	NaN	NaN	NaN
2010	6	20	1	14	30	11.97	104.77	NaN	NaN	NaN	NaN	NaN	NaN	NaN	NaN	NaN	NaN
2010	6	20	4	14	30	11.455	106.5	NaN	NaN	NaN	NaN	NaN	NaN	NaN	NaN	NaN	NaN
2010	6	20	7	14	30	11.3	106.44	NaN	NaN	NaN	NaN	NaN	NaN	NaN	NaN	NaN	NaN
2010	6	20	10	14	30	12.255	105.11	NaN	NaN	NaN	NaN	NaN	NaN	NaN	NaN	NaN	NaN
2010	6	20	13	14	30	14.59	77.53	NaN	NaN	NaN	NaN	NaN	NaN	NaN	NaN	NaN	NaN
2010	6	20	16	14	30	18.255	60.695	NaN	NaN	NaN	NaN	NaN	NaN	NaN	NaN	NaN	NaN
2010	6	20	19	14	30	12.945	74.47	NaN	NaN	NaN	NaN	NaN	NaN	NaN	NaN	NaN	NaN
2010	6	20	22	14	30	8.29	101.08	NaN	NaN	NaN	NaN	NaN	NaN	NaN	NaN	NaN	NaN
2010	6	21	1	14	30	5.745	107.65	NaN	NaN	NaN	NaN	NaN	NaN	NaN	NaN	NaN	NaN
2010	6	21	4	14	30	6.465	106.21	NaN	NaN	NaN	NaN	NaN	NaN	NaN	NaN	NaN	NaN
2010	6	21	7	14	30	8.13	91.852	NaN	NaN	NaN	NaN	NaN	NaN	NaN	NaN	NaN	NaN
2010	6	21	10	14	30	11.69	74.162	NaN	NaN	NaN	NaN	NaN	NaN	NaN	NaN	NaN	NaN
2010	6	21	13	14	30	13.425	54.965	NaN	NaN	NaN	NaN	NaN	NaN	NaN	NaN	NaN	NaN
2010	6	21	16	14	30	17.315	50.721	NaN	NaN	NaN	NaN	NaN	NaN	NaN	NaN	NaN	NaN
2010	6	21	19	14	30	12.855	60.997	NaN	NaN	NaN	NaN	NaN	NaN	NaN	NaN	NaN	NaN
2010	6	21	22	14	30	6.92	91.416	NaN	NaN	NaN	NaN	NaN	NaN	NaN	NaN	NaN	NaN
2010	6	22	1	14	30	3.97	103.99	NaN	NaN	NaN	NaN	NaN	NaN	NaN	NaN	NaN	NaN
2010	6	22	4	14	30	3.065	106.79	NaN	NaN	NaN	NaN	NaN	NaN	NaN	NaN	NaN	NaN
2010	6	22	7	14	30	9.13	73.754	NaN	NaN	NaN	NaN	NaN	NaN	NaN	NaN	NaN	NaN
2010	6	24	10	14	33	15.705	68.319	11.833	3.9348	3.5928	-0.0684	-0.1512	131.04	19.228	12.762	26.716	-1.9332
2010	6	24	13	14	30	19.785	48.348	34.024	8.8416	10.109	0.2124	0.3132	249.84	28.955	38.801	51.088	0.4428
2010	6	24	16	14	30	24.835	38.805	45.018	11.38	12.712	1.134	0.5148	286.26	29.725	44.496	57.956	6.1992
2010	6	24	19	14	30	15.955	72.4	5.3712	3.5424	3.69	-1.0296	0.0684	101.14	3.7368	11.488	19.836	2.9016
2010	6	24	22	14	30	10.49	93.979	-9.3132	-0.0756	-0.0576	-0.3744	-0.1332	13.802	5.5944	8.1648	1.962	4.7448
2010	6	25	1	14	30	8.32	100.55	-7.5384	-1.2816	-2.8008	-0.6336	0.0252	11.678	-2.3364	-4.2804	-1.8144	8.0748
2010	6	25	4	14	30	9.2	99.984	-2.5956	-0.234	-2.1816	-0.288	-0.1944	-28.591	-8.6004	-5.7996	-5.3928	3.528
2010	6	25	7	14	30	15.105	87.92	-1.7136	1.4256	0.7488	-0.486	-0.0432	-31.01	6.03	-5.3352	-5.292	3.2796
2010	6	25	10	14	30	21.74	49.086	38.297	8.5644	10.35	0.1368	0.1296	212.6	21.938	34.02	43.927	1.5588
2010	6	25	13	14	30	22.09	55.763	42.48	9.5976	13.55	1.2816	0.4284	234.8	26.006	45.119	53.795	2.5128
2010	6	25	16	14	30	18.585	68.887	21.132	5.778	7.038	0.6804	0.1224	157.77	7.5276	20.3	32.645	1.7208
2010	6	25	19	14	30	12.56	108.56	-4.14	0.2412	-3.9168	0.2304	-0.1908	-73.375	0.0612	0.3816	-17.01	2.8152
2010	6	25	22	14	30	11.735	109.92	-2.5632	0.2736	-4.6116	-0.072	0.0288	-83.387	0.0288	-4.194	-18.284	5.8968
2010	6	26	1	14	30	11.24	108.01	-2.2788	0.6012	-2.7612	-0.0216	-0.1152	-113.91	-4.5468	-4.6548	-25.142	3.6648
2010	6	26	4	14	30	11.085	112.03	-2.3112	-0.198	-3.9996	-0.1224	-0.1728	-47.182	2.1384	-7.7148	-10.876	3.5388
2010	6	26	7	14	30	11.78	108.88	-1.638	0.3528	-2.0016	-0.0504	-0.2916	-2.7252	2.0196	-6.8796	-0.1548	-0.5004
2010	6	26	10	14	30	15.03	107.62	-2.6136	0.5148	-1.836	-0.0108	-0.1044	63.724	0.2232	-2.574	15.152	5.3568
2010	6	26	13	14	30	16.275	106.09	-2.1384	1.0404	2.6352	0.8892	0.0432	60.692	5.9076	0.5832	14.911	5.8572
2010	6	26	16	14	30	14.43	98.041	-0.7488	1.1844	0.0936	0.8316	-0.0756	78.613	1.7028	0.9216	15.563	2.5956
2010	6	26	19	14	30	15.705	82.742	-0.6768	1.278	-1.728	0.4248	-0.2124	59.17	7.2108	12.118	12.524	7.596
2010	6	26	22	14	30	9.955	97.423	-4.5072	0.2628	-2.718	-0.3348	0.072	22.201	2.6352	-4.8816	3.9096	3.7908
2010	6	27	1	14	30	7.055	103.49	-3.204	0.1224	-2.2392	-0.1332	-0.1116	26.208	2.8296	-2.8404	3.7296	1.3068
2010	6	27	4	14	30	7.69	97.193	-1.2852	0.018	-1.5876	-0.2484	0.0216	46.591	0.2772	1.4112	9.2016	2.88
2010	6	27	7	14	31	8.37	90.064	0.2484	0.6588	-0.7308	-0.0612	0.1008	52.902	-5.7312	0.6012	10.807	0.0432
2010	6	27	10	14	30	11.48	75.103	5.184	1.6236	1.3032	0.036	0.0468	486.75	3.2868	8.532	98.726	0.3852
2010	6	27	13	14	30	13.3	58.299	9.7884	2.7108	2.898	0.1656	0.2124	275.5	5.7672	15.811	53.32	1.4076
2010	6	27	16	14	30	16.63	50.226	16.171	4.4532	5.1012	-0.0288	0.2088	245.75	12.312	25.625	50.195	6.408
2010	6	27	19	14	30	12.275	63.041	6.6312	2.16	1.5156	-0.1296	0.0324	109.93	2.1996	12.1	20.686	-1.7928
2010	6	27	22	14	30	6.83	92.525	-2.448	0.5436	-0.9	0.2592	-0.0072	38.444	0.8064	3.4488	9.6588	1.1988
2010	6	28	1	14	30	4.47	106.74	-1.4652	-0.0252	-1.5588	0.0108	-0.0684	-9.09	0.0432	-1.0764	1.5804	1.2276
2010	6	28	4	14	30	5.165	105.92	-0.4068	-0.1836	-1.4544	0.1188	-0.0828	29.254	0.378	1.6416	5.6484	2.7612
2010	6	28	7	14	30	9.895	93.055	-1.8972	0.2628	-1.044	-0.0324	-0.0792	58.493	-0.5616	0.0684	12.636	5.022
2010	6	28	10	14	30	15.83	75.209	5.688	1.476	0.8244	0.27	-0.0324	118.14	5.8392	5.598	28.066	2.7288
2010	6	28	16	14	30	20.6	41.557	25.632	6.4296	7.2828	0.1584	0.216	232.87	20.131	32.573	49.46	0.3924
2010	6	28	19	14	30	16.66	55.22	8.7984	3.096	3.2184	-0.1872	0.1332	210.86	5.6412	12.838	45.184	2.0772
2010	6	28	22	14	30	9.335	89.056	-9.144	-0.1476	-1.7892	-0.342	0.0324	-3.9672	-4.5288	10.94	-3.762	2.826
2010	6	29	1	14	30	5.665	102.29	-4.2624	-0.3204	-1.9584	-0.1584	-0.0468	-2.4012	3.0744	7.6464	0.0684	6.3216
2010	6	29	4	14	30	5.12	104.67	-1.9944	-0.1296	-2.0916	-0.0864	-0.0576	-12.719	-6.0804	-7.5132	-5.1516	3.3696
2010	6	29	7	14	30	11.655	87.732	-1.6884	0.5148	0.2916	-0.0936	-0.036	41.155	-1.044	-0.6552	10.422	5.2524
2010	7	1	10	14	30	18.205	71.746	15.934	3.9672	7.2108	0.2592	0.1116	117.96	7.5456	9.8784	22.172	2.5992
2010	7	1	13	14	30	19.825	60.037	24.343	5.1372	8.4132	0.6984	0.0108	93.38	16.463	19.001	16.776	1.044
2010	7	1	16	14	30	17.48	67.766	16.524	4.2948	5.8248	0.522	0.0612	88.837	0.9504	8.6076	17.244	0.3708
2010	7	1	19	14	30	16.29	74.155	10.145	3.2688	5.2524	0.288	-0.0972	43.582	1.3644	9.3312	9.7884	1.062
2010	7	1	22	14	30	11.6	98.119	-1.0008	1.1304	2.898	0.162	0.054	21.802	-1.2348	9.8892	5.1228	-0.6372
2010	7	2	1	14	30	10.83	107.13	-2.7576	0.3636	2.0592	0.4284	-0.0072	17.089	3.6468	1.818	5.2812	1.6848
2010	7	2	4	14	30	11.48	103.16	-2.5884	0.4464	1.1196	0.0792	-0.1044	21.002	-1.9584	-1.4148	3.1572	4.446
2010	7	2	7	14	30	12.555	96.027	-0.1728	0.666	2.2644	-0.0936	-0.0144	30.456	-2.466	-0.162	5.616	0.18
2010	7	2	10	14	30	16.645	69.685	12.359	3.1968	5.724	-0.0504	-0.0972	73.984	4.5864	7.8372	18.306	4.9788
2010	7	2	13	14	30	18.2	62.525	17.489	5.0472	6.6312	0.4176	0.0648	131.06	15.286	17.773	22.475	1.8648
2010	7	2	16	14	30	21.03	47.419	29.102	6.7428	10.249	0.6624	0.2052	144.36	9.558	31.032	30.928	0.5292
2010	7	2	19	14	30	17.45	60.836	11.812	3.222	5.2884	0.234	-0.0036	85.658	0.5436	10.616	15.84	-0.2772
2010	7	2	22	14	30	10.87	88.931	-1.3176	1.0296	2.3976	-0.2268	-0.0612	37.195	1.0872	6.0696	6.0336	1.7748
2010	7	3	1	14	30	7.265	99.691	-3.4344	0.0504	0.648	-0.0288	-0.0144	12.668	-0.8244	4.7376	0.2628	-1.8756
2010	7	3	4	14	30	6.405	104.14	-1.2672	0.3564	0.4572	0.0576	-0.126	-3.7008	-3.3876	-3.1032	-6.3504	2.8512
2010	7	3	7	14	30	13.325	85.315	-4.662	0.54	3.2292	-0.1908	-0.1152	24.624	2.7396	8.0604	4.3632	5.706
2010	7	3	10	14	30	19.23	54.973	15.325	4.2048	7.5564	-0.2304	0.1116	82.098	10.89	19.31	14.591	4.5576
2010	7	3	13	14	30	21.23	44.922	19.436	5.0328	6.9408	-0.7668	0.1908	86.029	6.1128	13.514	17.114	2.4012
2010	7	3	16	14	30	24.85	44.665	39.02	9.576	14.436	1.4832	0.5904	167.5	25.956	45.799	34.819	4.2228
2010	7	3	19	14	30	20.75	61.15	14.875	4.3848	7.5456	0.792	0.1188	27.18	3.7656	17.471	6.4044	2.1456
2010	7	3	22	14	30	14.46	86.588	-5.7924	0.1368	1.6992	0.5796	0.0432	-42.606	3.3264	4.3092	-12.6	5.6628
2010	7	4	1	14	30	12.31	89.008	-5.3784	-0.2412	1.9152	0.3096	0.0072	-7.9164	-0.4356	6.7716	-4.284	4.2804
2010	7	4	4	14	30	11.13	94.266	-6.21	-0.1296	1.8036	0.3456	-0.0936	14.605	-6.8616	1.6812	-0.198	-0.7416
2010	7	4	7	14	30	16.25	78.714	0.5472	1.3572	6.3792	0.2556	-0.1224	38.282	-2.0052	5.9364	8.4744	3.9708
2010	7	4	10	14	30	22.375	58.669	25.985	5.076	10.706	0.3096	-0.108	121.35	9.1368	26.489	26.564	5.0904
2010	7	4	13	14	30	24.33	50.441	31.241	7.2648	12.049	0.0108	0.072	107.1	11.862	31.522	21.733	-0.6732
2010	7	4	16	14	30	27.38	42.738	58.597	14.227	21.96	2.1816	0.7884	286.16	24.883	58.19	60.394	3.2112
2010	7	4	19	14	30	21.87	61.243	20.2	5.0796	10.213	0.5472	0.2196	62.352	7.3656	24.934	10.516	7.1532
2010	7	4	22	14	30	15.385	86.485	-3.2472	0.7776	5.5548	-0.09	0.1692	-55.868	0.6516	15.415	-11.858	2.4552
2010	7	5	1	14	30	11.47	95.399	-8.3736	0.1404	4.5108	-0.0576	-0.216	-2.1276	4.3848	13.295	-1.6056	3.8952
2010	7	5	4	14	30	9.97	100.23	-4.5108	-0.2592	2.97	0.162	-0.1296	4.9356	-5.9436	-6.2208	2.0196	5.1012
2010	7	5	7	14	30	15.855	86.325	-5.562	1.2312	7.2144	0.054	-0.1728	15.404	1.26	-2.2068	1.0692	5.6412
2010	7	8	10	14	30	19.74	92.749	-0.45	1.3104	-3.8232	0.9648	-0.0468	105.46	-5.382	-9.9756	22.471	9.666
2010	7	8	13	14	30	21.77	84.361	4.7376	3.0708	1.6596	0.6588	-0.126	180.45	7.4484	10.944	41.609	13.914
2010	7	8	16	14	30	23.58	76.561	10.076	5.31	5.9292	1.71	0.18	175.92	22.576	20.268	40.687	17.514
2010	7	8	19	14	30	20.985	73.804	-2.2896	2.1456	0.4716	-0.2844	0.0684	49.892	4.4928	14.368	14.497	12.848
2010	7	8	22	14	30	14.28	98.745	-6.3288	-0.576	-6.7608	-1.2168	0.0756	-13.975	-2.106	-6.2496	-0.6516	5.04
2010	7	9	1	14	30	11.26	105.68	-2.9988	0.0252	-5.5944	-0.2268	-0.0288	-47.498	-1.728	-7.56	-9.8928	4.3236
2010	7	9	4	14	30	10.79	107.23	-3.3048	0.0504	-4.9824	-0.396	-0.1512	-124.69	0.9504	-14.011	-26.316	4.788
2010	7	9	7	14	30	18.245	84.222	-0.7092	1.0404	-1.9188	-0.072	0.072	64.616	6.0696	-7.3224	12.805	5.6232
2010	7	9	10	14	30	20.525	79.132	9.2268	2.6856	2.232	0.3744	-0.0612	58.997	6.0948	10.584	15.815	12.492
2010	7	9	13	14	30	18.715	82.39	5.6232	1.944	1.5948	0.2412	-0.1836	121.95	12.701	10.098	23.339	0.576
2010	7	9	16	14	30	21.83	52.666	21.755	5.562	6.9732	0.378	0.1656	188.14	11.02	37.008	39.251	4.3776
2010	7	9	19	14	30	18.22	66.211	7.344	2.358	2.6712	-0.1476	0.0576	36.162	-2.8656	10.498	10.292	3.51
2010	7	9	22	14	30	12.32	96.321	-5.0364	0.0216	-1.6056	-0.36	-0.0648	-97.211	0.2736	0.2016	-25.031	3.4812
2010	7	10	1	14	30	9.815	104.36	NaN	NaN	NaN	NaN	NaN	NaN	NaN	NaN	NaN	NaN
2010	7	10	4	14	30	8.755	105.95	NaN	NaN	NaN	NaN	NaN	NaN	NaN	NaN	NaN	NaN
2010	7	10	7	14	30	15.43	94.464	NaN	NaN	NaN	NaN	NaN	NaN	NaN	NaN	NaN	NaN
2010	7	10	10	14	30	21.25	66.027	NaN	NaN	NaN	NaN	NaN	NaN	NaN	NaN	NaN	NaN
2010	7	10	13	14	30	21.735	66.705	NaN	NaN	NaN	NaN	NaN	NaN	NaN	NaN	NaN	NaN
2010	7	10	16	14	30	24.64	57.439	NaN	NaN	NaN	NaN	NaN	NaN	NaN	NaN	NaN	NaN
2010	7	10	19	14	30	21.67	62.563	NaN	NaN	NaN	NaN	NaN	NaN	NaN	NaN	NaN	NaN
2010	7	10	22	14	30	15.255	107.15	NaN	NaN	NaN	NaN	NaN	NaN	NaN	NaN	NaN	NaN
2010	7	11	1	14	30	12.16	108.44	NaN	NaN	NaN	NaN	NaN	NaN	NaN	NaN	NaN	NaN
2010	7	11	4	14	30	13.365	104.51	NaN	NaN	NaN	NaN	NaN	NaN	NaN	NaN	NaN	NaN
2010	7	11	7	14	30	17.135	90.537	NaN	NaN	NaN	NaN	NaN	NaN	NaN	NaN	NaN	NaN
2010	7	11	10	14	30	21.895	67.488	NaN	NaN	NaN	NaN	NaN	NaN	NaN	NaN	NaN	NaN
2010	7	11	13	14	30	23.455	61.631	NaN	NaN	NaN	NaN	NaN	NaN	NaN	NaN	NaN	NaN
2010	7	11	16	14	30	27.715	43.087	NaN	NaN	NaN	NaN	NaN	NaN	NaN	NaN	NaN	NaN
2010	7	11	19	14	30	22.37	67.139	NaN	NaN	NaN	NaN	NaN	NaN	NaN	NaN	NaN	NaN
2010	7	11	22	14	30	16.415	89.837	NaN	NaN	NaN	NaN	NaN	NaN	NaN	NaN	NaN	NaN
2010	7	12	1	14	30	15.125	94.408	NaN	NaN	NaN	NaN	NaN	NaN	NaN	NaN	NaN	NaN
2010	7	12	4	14	30	14.545	100.52	NaN	NaN	NaN	NaN	NaN	NaN	NaN	NaN	NaN	NaN
2010	7	12	7	14	30	19.37	82.546	NaN	NaN	NaN	NaN	NaN	NaN	NaN	NaN	NaN	NaN
2010	7	12	10	14	30	25.48	62.562	NaN	NaN	NaN	NaN	NaN	NaN	NaN	NaN	NaN	NaN
2010	7	12	13	14	30	27.72	50.026	NaN	NaN	NaN	NaN	NaN	NaN	NaN	NaN	NaN	NaN
2010	7	12	16	14	30	30.005	45.711	NaN	NaN	NaN	NaN	NaN	NaN	NaN	NaN	NaN	NaN
2010	7	12	19	14	30	25.485	63.505	NaN	NaN	NaN	NaN	NaN	NaN	NaN	NaN	NaN	NaN
2010	7	12	22	14	30	19.97	83.847	NaN	NaN	NaN	NaN	NaN	NaN	NaN	NaN	NaN	NaN
2010	7	13	1	14	30	17.105	95.488	-14.292	-0.4176	4.3092	-0.1656	-0.2376	-76.201	3.8376	-9.9216	-16.657	-0.1656
2010	7	13	4	14	30	16.045	101.86	-5.31	0.5544	4.59	0.2664	-0.1656	37.278	-2.1996	-21.33	5.5224	4.9572
2010	7	13	7	14	30	20.205	92.201	-6.9048	1.3176	7.4556	0.0324	-0.1224	-36.634	2.808	-25.294	-8.3628	8.2116
2010	7	13	10	14	30	26.295	68.842	26.834	7.3512	18.295	-0.4428	0.18	69.08	15.386	19.512	17.507	9.8892
2010	7	13	13	14	30	28.975	56.576	42.815	11.142	20.448	0.2304	0.288	152.75	20.038	30.373	37.94	6.6852
2010	7	13	16	14	30	29.47	49.508	59.558	15.419	26.392	1.4688	1.0404	249.69	27.95	72.317	60.124	5.472
2010	7	13	19	14	30	25.005	64.572	21.935	6.4548	11.916	1.0404	0.1764	12.467	14.036	13.475	-2.07	6.8256
2010	7	13	22	14	30	19.91	74.949	10.4	4.2876	9.3096	0.8352	0.108	19.022	6.0948	14.699	4.86	4.3056
2010	7	14	1	14	30	18.515	88.148	-1.8468	1.8936	7.362	0.3672	-0.234	17.575	-2.9808	7.596	7.4088	-0.774
2010	7	14	4	14	30	17.05	98.63	-5.6448	0.0684	4.4604	-0.0324	-0.1476	12.362	-8.928	-19.692	1.422	7.092
2010	7	14	7	14	30	20.74	93.186	-4.9392	1.0044	11.488	-0.0936	0.0036	37.613	-4.3272	-15.642	10.12	8.3952
2010	7	14	10	14	30	27.89	63.179	35.906	8.5608	23.31	-0.0792	0.18	134.51	15.793	20.628	34.938	4.8168
2010	7	14	13	14	30	19.01	105.04	-8.9784	0.4644	15.635	0.8244	0.0252	429.14	1.782	-13.255	91.282	9.504
2010	7	14	16	14	30	20.195	108.35	NaN	NaN	NaN	NaN	NaN	NaN	NaN	NaN	NaN	NaN
2010	7	14	19	14	30	18.59	108.92	-2.3796	0.9216	5.4324	0.18	-0.09	97.83	-0.4356	2.5956	22.288	6.786
2010	7	15	10	14	30	19.12	100.66	NaN	NaN	NaN	NaN	NaN	NaN	NaN	NaN	NaN	NaN
2010	7	15	13	14	30	21.33	86.554	NaN	NaN	NaN	NaN	NaN	NaN	NaN	NaN	NaN	NaN
2010	7	15	16	14	30	23.29	71.982	12.625	5.9868	17.874	1.656	0.3888	621.33	19.31	32.742	138.92	24.314
2010	7	15	19	14	30	20.02	95.355	-6.1092	1.494	-0.3168	-1.5048	0.09	169.86	7.758	-23.616	38.718	15.905
2010	7	15	22	14	30	17.03	105.61	-0.6948	0.7848	-2.1168	0.1548	-0.0324	169.46	0.432	-6.5772	37.08	1.026
2010	7	16	1	14	30	16.465	105.78	-0.9252	1.3752	-0.4572	0.036	0	324.4	3.8736	2.4408	67.745	5.7528
2010	7	16	4	14	30	17.55	104.12	-0.2484	1.2888	0.5328	0.3168	-0.072	278.45	-5.5548	-10.717	58.219	9.306
2010	7	16	7	14	30	19.38	103.99	0.0072	2.0592	-1.8324	0.8892	0.0792	349.24	-3.276	-2.7036	75.028	10.994
2010	7	16	10	14	30	20.595	98.929	1.5588	1.3536	0.7956	0.6768	-0.1728	526.52	-9.8352	-7.7148	120.18	5.4216
2010	7	16	13	14	30	24.015	77.172	11.059	4.3848	5.2632	1.2348	0.2052	612.74	11.426	9.9108	143.37	21.542
2010	7	16	16	14	30	21.92	86.637	4.4676	2.898	0.9108	0.6156	0.1728	515.87	4.1688	-8.6652	119.55	19.768
2010	7	16	19	14	30	20.95	87.28	4.2768	1.9908	-2.16	0.1296	-0.0576	499.35	6.336	-15.923	111.67	14.418
2010	7	16	22	14	30	16.135	104.19	-0.4176	0.63	-4.6872	0.0432	0.0396	275.26	-0.0756	-4.0104	56.758	6.0588
2010	7	17	1	14	30	14.685	105.51	-1.8972	0.5112	-4.6692	0.2052	0.0792	257.96	-2.8656	-6.8508	57.672	5.8464
2010	7	17	4	14	30	12.76	107.4	-0.5148	0.522	-4.122	0.0252	0.0468	175	-2.9052	-0.0972	39.614	2.5992
2010	7	17	7	14	30	15.465	92.021	1.0116	0.5976	-3.3156	-0.054	-0.0432	120.36	-5.1084	-3.2904	28.498	4.95
2010	7	17	10	14	30	21.72	67.046	13.399	3.0096	2.2464	0.6768	0.126	331.93	5.2452	13.637	78.271	8.9712
2010	7	17	13	14	30	23.395	64.879	18.461	3.906	5.31	-0.2736	0.1764	378.06	5.5008	15.808	87.401	4.8276
2010	7	17	16	14	30	24.095	60.033	25.402	6.5772	7.4988	1.2816	0.4896	388.53	11.052	19.552	92.203	8.2656
2010	7	17	19	14	30	20.455	81.247	-0.8892	1.5696	-1.89	-4.0608	0.1548	146.15	-2.0844	2.4156	35.388	15.113
2010	7	17	22	14	30	14.68	101.21	-0.6408	0.594	-5.0472	-1.0872	-0.1404	6.2856	-4.878	-9.8496	0.8064	12.19
2010	7	18	1	14	30	12.44	104.25	0.1044	0.1728	-3.9492	-0.6624	-0.0288	0.9468	-5.4828	-8.046	1.1592	1.35
2010	7	18	4	14	30	12.505	104.31	-1.1916	0.2196	-5.2668	-0.3708	-0.0216	-133.9	-2.0088	-5.616	-29.826	7.1928
2010	7	18	7	14	30	18.07	97.069	-1.1916	0.4932	-5.328	-0.0072	-0.1008	79.747	-3.2544	-2.0124	19.346	11.747
2010	7	18	10	14	30	22.54	72.219	14.116	3.042	2.8656	0.5148	0.0468	239.55	7.0812	17.338	58.068	10.973
2010	7	18	13	14	30	21.575	78.603	12.006	2.5956	2.376	0.2772	0.054	215.59	11.048	17.752	50.159	12.485
2010	7	18	16	14	30	26.205	63.089	25.29	6.4008	7.2144	0.8388	0.3168	259.2	20.513	13.306	62.6	7.9992
2010	7	18	19	14	30	19.815	82.726	5.4684	2.1276	0.0216	0.3204	0.0612	145.13	4.2804	-0.3312	34.603	2.7288
2010	7	18	22	14	30	15.995	85.327	0.2304	1.2708	-0.6444	0.2016	-0.0144	65.711	5.3928	-4.0536	15.026	5.5188
2010	7	19	1	14	30	13.11	96.634	-2.286	0.3456	-2.9556	-0.0972	0.0072	66.528	-0.792	-4.4244	15.739	5.1516
2010	7	19	4	14	30	10.265	104.42	-1.6236	0.54	-3.2544	-0.018	-0.1116	25.79	0.576	-3.744	2.2572	3.5532
2010	7	19	7	14	30	14.41	94.632	NaN	NaN	NaN	NaN	NaN	NaN	NaN	NaN	NaN	NaN
2010	7	19	10	14	30	19.38	69.487	NaN	NaN	NaN	NaN	NaN	NaN	NaN	NaN	NaN	NaN
2010	7	19	13	14	30	21.08	56.926	NaN	NaN	NaN	NaN	NaN	NaN	NaN	NaN	NaN	NaN
2010	7	19	16	14	30	21.945	59.303	NaN	NaN	NaN	NaN	NaN	NaN	NaN	NaN	NaN	NaN
2010	7	19	19	14	30	19.01	60.347	11.905	3.024	3.2724	0.1692	0.036	130.16	6.9768	17.316	28.415	5.0724
2010	7	19	22	14	30	12.605	91.455	-3.0744	0.3816	-0.8244	0.0684	-0.0468	10.249	-3.3984	0.9792	3.258	2.2536
2010	7	20	1	14	30	9.995	98.606	-1.2204	0.1548	-1.5048	-0.2376	-0.0972	9.5508	-5.9112	-4.1544	5.148	0.4716
2010	7	20	4	14	30	9.865	101.22	-2.3724	0.0792	-2.6676	-0.0288	-0.0144	-29.718	1.5372	-4.1364	-11.837	1.9296
2010	7	20	7	14	30	15.93	90.289	-2.7792	0.3096	-1.4076	-0.0936	0.1368	5.346	-4.9896	-6.3324	0.5976	2.8548
2010	7	20	10	14	30	18.665	85.666	4.878	1.9224	3.0492	0.9468	-0.072	55.638	-0.2448	4.14	12.359	7.3548
2010	7	20	13	14	30	20.495	70.118	14.918	3.4812	5.0112	0.4104	-0.036	103.52	15.977	15.052	23.076	6.3972
2010	7	20	16	14	30	21.665	60.352	22.079	4.2084	6.858	0.2268	0.0972	129.13	7.794	25.78	30.773	3.6036
2010	7	20	19	14	30	17.88	74.132	7.7724	2.2896	3.204	0.0324	0.0648	71.201	0.3276	10.372	17.489	4.5468
2010	7	20	22	14	30	13.915	93.832	-1.8468	0.4212	-0.8424	-0.1296	-0.0756	-3.0924	-3.024	-11.581	-1.9404	0.0792
2010	7	21	1	14	30	11.72	100.64	-1.404	0.0036	-1.422	-0.3888	-0.054	-54.5	-1.9296	-3.7332	-9.27	1.8108
2010	7	21	4	14	30	12.98	102.88	-0.8244	0.27	-1.422	-0.1008	-0.0576	-27.997	-7.2036	-6.372	0.1188	6.0516
2010	7	21	7	14	40	17.17	93.5	-1.8144	0.3132	-1.2492	0.2016	-0.0864	33.419	0.8208	-3.7008	9.2844	4.8636
2010	7	21	10	14	30	21.695	68.763	15.793	2.9304	5.148	0.558	-0.0288	117.55	-0.6912	16.308	30.121	2.4876
2010	7	21	13	14	30	21.86	69.886	20.005	3.924	7.3584	0.8532	0.1944	96.109	3.6972	23.756	20.059	3.3048
2010	7	21	16	14	30	20.895	89.318	-2.9592	1.1124	2.43	-0.1188	0.0792	72.875	12.802	3.996	16.87	11.952
2010	7	21	19	14	30	19.51	82.981	-4.6692	0.8316	-2.376	-0.2592	-0.0324	-66.622	2.5452	-3.762	-18.072	9.0072
2010	7	21	22	14	30	15.165	95.508	-5.6232	-0.2232	-5.2128	-0.5292	0.0216	-145.38	0.8604	-11.844	-33.116	3.8124
2010	7	22	1	14	30	12.445	102.68	-3.8016	-0.342	-5.346	-0.6768	-0.018	-129.68	-7.5888	-11.887	-32.598	0.7992
2010	7	22	4	14	30	11.92	105.36	-1.2708	0.126	-3.0528	-0.2412	-0.036	-109.17	-7.9524	-4.0104	-25.182	2.1672
2010	7	22	7	14	30	16.725	97.668	-1.422	0.1044	-4.2156	-0.4968	-0.0828	-25.495	-2.9844	-6.0696	-7.038	6.5808
2010	7	22	10	14	30	23.03	65.628	19.67	3.7656	4.95	0.882	0.1188	149.93	14.99	27.011	36.972	8.4132
2010	7	22	16	14	30	25.57	64.307	22.532	5.0652	7.83	0.7596	0.2232	520.63	2.4084	32.936	127.09	8.5932
2010	7	22	19	14	30	21.65	78.593	NaN	NaN	NaN	NaN	NaN	NaN	NaN	NaN	NaN	NaN
2010	7	22	22	14	30	19.82	81.395	NaN	NaN	NaN	NaN	NaN	NaN	NaN	NaN	NaN	NaN
2010	7	23	1	14	30	18.375	82.788	NaN	NaN	NaN	NaN	NaN	NaN	NaN	NaN	NaN	NaN
2010	7	23	4	14	30	14.84	93.031	NaN	NaN	NaN	NaN	NaN	NaN	NaN	NaN	NaN	NaN
2010	7	23	7	14	30	12.4	77.878	NaN	NaN	NaN	NaN	NaN	NaN	NaN	NaN	NaN	NaN
2010	7	23	10	14	30	14.09	63.905	NaN	NaN	NaN	NaN	NaN	NaN	NaN	NaN	NaN	NaN
2010	7	23	13	14	30	15.675	51.575	NaN	NaN	NaN	NaN	NaN	NaN	NaN	NaN	NaN	NaN
2010	7	23	16	14	30	16.435	53.674	NaN	NaN	NaN	NaN	NaN	NaN	NaN	NaN	NaN	NaN
2010	7	23	19	14	30	13.925	65.45	NaN	NaN	NaN	NaN	NaN	NaN	NaN	NaN	NaN	NaN
2010	7	23	22	14	30	10.73	78.66	NaN	NaN	NaN	NaN	NaN	NaN	NaN	NaN	NaN	NaN
2010	7	24	1	14	30	8.565	82.963	-0.846	0.7488	1.0944	0.234	-0.1044	7.0524	1.1268	2.43	1.152	2.5632
2010	7	24	4	14	30	7.805	88.457	-1.1592	0.7956	0.3132	0.2484	-0.054	4.734	-2.628	1.926	0.5256	-0.8388
2010	7	24	7	14	30	11.605	78.452	1.6092	1.2672	1.7316	0.0144	-0.108	17.287	-0.612	1.44	2.0952	0.7056
2010	7	24	10	14	30	15.13	65.514	10.487	2.016	4.1652	0.2016	0.0468	41.443	2.4372	6.0552	8.0136	1.9656
2010	7	24	13	14	30	17.465	60.293	16.452	2.6892	5.0364	0.0108	0.1296	52.848	-0.0864	14.141	10.71	1.5912
2010	7	24	16	14	30	16.31	61.697	15.264	2.2824	4.6368	0.1692	0.108	52.312	0.6156	2.3184	10.624	-0.072
2010	7	24	19	14	30	14.075	70.498	9.5436	1.962	2.9556	0.0504	-0.0036	22.212	-3.4308	8.1792	5.4684	-0.108
2010	7	24	22	14	30	10.17	102.27	-1.08	0.1584	0.576	0.1764	-0.1044	16.978	-1.152	-7.2396	1.5444	0.5616
2010	7	25	1	14	30	9.94	99.59	-0.306	0.288	-0.4068	0.1188	-0.126	7.29	-2.9376	-2.79	2.3076	3.5316
2010	7	25	4	14	30	10.26	99.487	-0.378	0.0936	-0.2196	0.1512	-0.0036	4.986	-5.058	0.6552	1.1592	2.6676
2010	7	25	7	14	30	11.505	100.28	0.7236	0.126	-0.9108	-0.1224	-0.0252	13.201	-6.4656	0.8856	1.2672	3.3228
2010	7	25	10	14	30	13.405	100.1	1.7064	-0.0612	0.0432	0.0648	0.054	16.441	-0.27	-4.7844	6.066	1.6704
2010	7	25	13	14	30	17.075	99.704	1.2168	0.4392	0.0396	-0.0936	-0.018	40.075	-2.0016	-2.394	8.6724	6.9912
2010	7	25	16	14	30	20.82	91.474	-1.7676	-0.468	-3.3012	-0.0972	-0.0936	-127.78	2.1564	-15.844	-25.715	16.996
2010	7	25	19	14	30	20.085	91.579	-5.7384	-0.8676	-7.9452	-0.936	0.0504	-3.8736	-1.944	-5.1768	-0.2412	8.3592
2010	7	25	22	14	30	17.84	97.434	-3.024	-0.72	-7.8948	-0.0684	-0.036	43.657	-7.4088	-8.0856	9.5472	5.6844
2010	7	26	1	14	30	17.51	97.305	-4.1616	-0.8028	-9.1728	-0.0972	-0.0252	-24.768	-6.4944	-7.5312	-2.1528	7.8012
2010	7	26	4	14	30	16.58	101.64	-2.2788	-0.5004	-10.454	-0.5292	-0.2124	-123.46	-7.1496	-5.6232	-25.081	2.4948
2010	7	26	7	14	30	19.715	94.128	-3.5856	-0.8028	-12.312	-0.432	-0.2988	39.15	-1.8216	-8.3124	6.9804	6.2352
2010	7	26	10	14	30	22.63	82.257	-1.5588	-0.5184	-9.3852	0.4824	-0.2376	140.57	-1.2744	-0.2052	30.535	14.695
2010	7	26	13	14	30	25.3	75.623	12.056	1.1268	-0.2232	-0.3672	-0.0108	222.48	4.9896	8.4456	52.924	18.475
2010	7	26	16	14	30	25.83	74.492	12.614	1.3464	-0.2736	0.4968	0.1332	136.92	0.3924	23.033	34.834	16.398
2010	7	26	19	14	30	22.22	86.119	-9.1692	-0.8424	-8.8092	-2.4156	-0.2124	-48.521	-10.71	-24.394	-10.465	11.189
2010	7	26	22	14	30	20.935	89.521	-12.456	-1.6524	-14.706	-1.332	-0.4032	32.486	-8.9136	-32.89	5.5008	11.452
2010	7	27	1	14	30	19.355	87.118	-11.668	-1.8684	-12.222	-0.6804	0.0036	27.904	-17.194	-19.771	1.5264	8.946
2010	7	27	4	14	30	17.47	87.168	-6.2172	-1.2672	-6.3684	-0.3996	-0.036	22.774	-9.8676	-21.856	5.4612	4.4388
2010	7	27	7	14	30	18.905	92.814	-5.0292	-0.648	-7.038	-0.2844	-0.3996	25.794	-5.4648	-20.783	3.096	6.588
2010	7	28	22	14	30	21.045	82.624	-6.5592	-0.7884	-0.5004	-0.7992	-0.414	-131.4	8.1972	-11.855	-27.774	7.4124
2010	7	29	1	14	30	18.185	90.444	-9.1008	-1.3104	-3.2184	-0.7416	-0.4248	-7.614	-4.1724	-15.394	-3.4596	9.234
2010	7	29	4	14	30	18.025	92.964	-6.8868	-1.7748	-5.2128	-0.3096	-0.3024	-76.234	-12.942	-15.998	-17.874	8.8524
2010	7	29	7	14	30	20.45	89.705	NaN	NaN	NaN	NaN	NaN	NaN	NaN	NaN	NaN	NaN
2010	7	29	10	14	30	27.29	63.11	NaN	NaN	NaN	NaN	NaN	NaN	NaN	NaN	NaN	NaN
2010	7	29	13	14	30	30.085	42.467	NaN	NaN	NaN	NaN	NaN	NaN	NaN	NaN	NaN	NaN
2010	7	29	16	14	30	28.025	43.438	36.5	6.8796	11.848	1.9188	0.36	159.27	11.074	38.038	32.404	4.6008
2010	7	29	19	14	30	25.035	58.132	24.728	4.2912	9.648	0.6804	0.1008	146.06	7.56	26.024	28.616	-1.116
2010	7	29	22	14	30	20.475	79.121	11.509	2.7576	7.4448	1.08	-0.0792	129.22	5.1552	3.9996	21.348	-1.1736
2010	7	30	1	14	31	18.5	88.122	0.3924	1.1196	9.4752	0.3636	-0.144	90.612	-6.6708	8.118	20.376	6.5916
2010	7	30	4	14	30	16.795	102.69	-2.5272	0.0396	6.2028	0.6912	-0.0504	142.32	-4.3452	-6.3648	29.045	2.6028
2010	7	30	7	14	40	17.98	90.561	-0.6624	0.3672	6.7212	0.2772	0.0108	66.575	-3.2724	3.0744	14.36	4.032
2010	7	30	10	14	30	22.13	69.745	12.647	2.7324	9.1044	0.6552	-0.0108	104.3	1.1448	9.9072	19.246	3.7584
2010	7	30	13	14	30	21.935	67.3	10.242	2.682	8.766	0.288	0.072	180.73	1.3104	9.0864	36.853	5.3136
2010	7	30	16	14	30	23.015	54.009	22.932	4.6584	10.634	0.6588	0.0756	200.42	4.9572	18.997	40.644	2.61
2010	7	30	19	14	30	19.68	68.559	12.154	2.4948	6.6096	0.612	0.0864	153.89	5.4468	5.5512	26.597	1.2132
2010	7	30	22	14	30	15.29	80.18	1.368	1.0836	3.5784	0.4608	0.0684	78.732	-2.0772	4.7088	16.481	3.1752
2010	7	31	1	14	30	14.49	100.6	-1.9728	0.702	3.4344	0.2412	-0.0288	39.038	0.4392	-4.2768	6.7248	2.9088
2010	7	31	4	14	30	14.635	102.08	-1.2024	0.2772	-1.062	0.3744	-0.0144	24.264	-5.0076	-2.8548	4.7232	6.2424
2010	7	31	7	14	30	14.84	101.9	0.162	0.2988	-1.1916	0.4896	-0.0432	30.024	-3.5424	-2.4408	4.6296	4.4928
2010	7	31	10	14	30	18.3	79.792	1.6524	0.7308	0.918	0.3132	0.0288	62.665	-1.2132	-4.968	14.918	8.694
2010	7	31	13	14	30	18.045	76.226	4.8204	2.16	2.6136	0.792	-0.1188	41.141	-2.4552	3.1896	10.8	1.3032
2010	7	31	16	14	30	16.48	74.49	4.2408	1.332	1.476	0.1188	0.054	55.264	0.4788	6.2856	13.133	2.8116
2010	7	31	19	14	30	15.11	79.875	1.7028	1.3176	1.188	0.3816	-0.054	67.871	0.3276	5.3172	11.992	0.1476
2010	7	31	22	14	30	13.62	84.783	-1.0476	1.0008	0.2952	0.0792	0.0216	5.8392	1.1772	-1.6092	-1.2384	2.1924
2010	8	1	1	14	30	12.64	89.26	-2.6244	0.5076	-0.738	0.1404	-0.0612	-52.956	1.2456	-3.7188	-13.403	2.1528
2010	8	1	4	14	30	12.375	92.956	-0.7776	0.3312	-0.6552	-0.0576	0.0612	-4.8348	-2.484	-6.6096	-0.3348	-0.9576
2010	8	1	7	14	30	13.45	90.679	-0.6768	0.3312	-0.774	0.0036	0.036	15.404	-4.806	-3.1644	4.986	1.548
2010	8	1	10	14	30	19.13	66.071	7.452	1.9836	2.8944	0.0144	-0.1332	48.532	0.9684	9.3816	12.132	3.5784
2010	8	1	13	14	30	20.665	57.517	15.923	3.0204	5.994	0.0108	0.0396	94.831	-0.306	14.641	19.213	-0.1404
2010	8	1	16	14	30	22.86	52.223	18.947	3.8376	6.8256	0.3096	0.0432	99.248	4.5612	16.898	21.035	2.2464
2010	8	1	19	14	30	20.85	58.052	14.512	2.9124	5.5728	0.54	-0.0396	104.97	1.314	8.0532	20.408	0.522
2010	8	1	22	14	30	15.085	82.493	-2.1708	0.6408	2.5236	0.1404	-0.072	39.949	-0.7488	0.8352	8.1504	3.1392
2010	8	2	1	14	30	11.25	92.15	-2.7072	-0.3024	0.3672	-0.0036	-0.0936	63.821	-0.9144	0.882	11.567	0.9576
2010	8	2	4	14	30	9.605	95.943	-1.1952	0.0648	-0.4608	0.2016	0.0252	49.237	-1.6812	-4.7412	7.8516	-0.4248
2010	8	3	10	14	30	16.735	100.13	-0.6408	-0.252	-2.1204	0.198	0.0396	52.499	-0.9792	-1.944	13.064	6.2316
2010	8	3	16	14	30	22.94	50.068	6.5916	2.3904	0.9936	-0.2736	0.0468	83.668	2.2176	15.109	17.705	3.0996
2010	8	3	19	14	30	17.655	75.681	-9.1224	0.3456	-6.5268	-1.17	-0.1224	-109.15	-2.0232	-1.5948	-24.44	2.1456
2010	8	3	22	14	30	15.315	84.779	-3.6648	-0.1296	-5.6916	-0.3852	0.0324	-4.482	-8.6724	-15.97	0.81	4.0968
2010	8	4	1	14	30	15.01	100.19	-0.5076	0.4788	-1.458	0.3564	0.1044	18.828	-5.6952	-4.4496	3.4308	5.0868
2010	8	4	4	14	30	14.79	99.573	-0.18	0.1944	-2.2176	0.3456	-0.0396	24.462	-3.258	-8.55	3.8448	3.8988
2010	8	4	7	14	40	15.735	98.874	-0.0324	0.0648	-2.5884	0.3816	-0.018	44.676	0.8532	2.286	8.8776	6.1956
2010	8	4	10	14	30	18.985	98.54	0.2916	0.324	-0.954	0.5148	-0.1872	15.89	0.1116	1.278	4.0104	7.0452
2010	8	4	13	14	40	20.95	96.034	0.4176	0.4464	-1.4724	0.1332	-0.1044	49.1	-8.9856	-3.7836	10.915	5.8284
2010	8	4	16	14	40	19.08	103.35	1.1412	0.396	0.5292	1.188	0	78.325	-10.627	0.2268	16.952	11.754
2010	8	4	19	14	30	15.49	99.231	-0.7524	-0.0288	-3.1176	0.5076	-0.0432	40.334	-2.754	-7.1568	9.8856	7.3044
2010	8	4	22	14	30	13.69	96.972	0.1044	0.3312	-3.2616	0.4068	0.1116	75.434	-2.934	-1.944	14.17	5.1192
2010	8	5	1	14	30	12.795	89.98	-0.2808	0.5724	-3.3552	0.6876	0.0324	49.835	-1.08	1.3896	10.955	5.724
2010	8	5	4	14	30	12.66	95.654	-1.008	0.3924	-2.1168	0.2412	-0.0216	9.0504	0.846	-4.5396	1.2384	5.5548
2010	8	5	7	14	30	14.995	89.939	0.4572	0.45	-2.5236	0.738	-0.09	44.024	-1.6704	-4.0644	9.1512	4.8744
2010	8	5	10	14	30	16.22	82.125	0.81	0.6444	-2.3832	0.576	-0.0396	113.65	0.1584	4.9644	23.364	6.6996
2010	8	5	13	14	30	19.655	68.178	7.83	2.2032	0.522	1.0548	0.162	188.62	1.4292	15.307	38.29	8.5428
2010	8	5	16	14	30	18.385	78.237	3.9852	1.6884	-1.3752	0.4752	0.1332	108.53	3.6	8.424	22.356	6.876
2010	8	5	19	14	30	16.25	89.545	-0.9864	0.4356	-4.32	-0.0576	0.072	-63.288	-5.904	-3.0096	-15.757	4.5864
2010	8	5	22	14	30	12.025	97.903	0.8388	0.7956	-3.2832	0.216	-0.09	-49.673	-3.5064	-0.7056	-11.815	3.4596
2010	8	6	1	14	30	10.47	98.664	0.0216	0.7956	-1.6452	0.1908	-0.1224	-105.48	-3.4236	-0.27	-19.94	4.284
2010	8	6	4	14	30	9.73	97.913	-0.4212	0.414	-1.1988	0.1692	-0.1584	-66.805	-2.6964	-3.5892	-13.565	1.0116
2010	8	6	7	14	30	13.095	94.766	0.324	0.6552	-1.8072	0.4464	-0.1116	-56.621	0.7272	-1.4076	-11.333	5.9868
2010	8	6	10	14	30	20.055	67.936	6.9624	1.8648	-0.3384	0.9972	0.0288	150.36	-0.9864	7.686	29.189	6.4368
2010	8	6	13	14	30	20.31	71.433	9.1476	2.088	0.2952	0.6264	0.0288	170.58	2.4408	18.734	31.205	4.9788
2010	8	6	16	14	30	22.12	58.147	16.384	3.726	2.6676	1.062	0.18	148.85	6.48	25.686	32.126	6.228
2010	8	6	19	14	30	18.755	78.468	-0.09	1.368	-2.394	0.7704	0.0288	23.13	1.7208	8.3124	4.2984	6.8004
2010	8	6	22	14	30	15.185	90.788	-1.0944	-0.4212	-5.5116	-0.3348	0.0288	-94.594	-13.817	-0.3204	-17.824	8.7984
2010	8	7	1	14	30	14.01	92.609	-0.9108	0.0252	-6.1956	0.1476	0.0324	-64.901	-5.4864	-4.8348	-10.807	8.5536
2010	8	7	4	14	30	13.62	95.653	-1.0584	0.3924	-4.6296	-0.1224	-0.126	-206.21	-5.9508	-6.4188	-51.937	5.1228
2010	8	7	7	14	30	16.505	94.057	-0.5868	0.2664	-5.6952	-0.6912	-0.0792	-167.42	-3.996	-3.0024	-29.876	8.748
2010	8	7	10	14	30	23.805	72.263	8.0568	1.4472	-1.566	0.6696	-0.1332	174.04	0.6876	2.6028	39.398	7.8948
2010	8	7	13	14	30	25.28	69.3	14.436	2.5452	-0.4824	0.3384	-0.09	179.37	1.4724	16.596	35.294	8.7048
2010	8	7	16	14	30	19.445	82.495	0.882	1.1844	-0.1584	0.2376	-0.1332	94.831	1.4148	-2.5056	20.822	4.3272
2010	8	7	19	14	30	18.88	89.903	-0.3528	0.846	-3.7656	-0.0324	-0.1008	38.333	-3.6504	-1.7136	7.056	7.4448
2010	8	7	22	14	30	16.86	97.338	0.5148	0.6876	-4.3848	0.6372	-0.1044	-55.274	-4.2264	-5.688	-5.3388	0.3924
2010	8	8	1	14	30	16.405	98.755	-0.8928	0.2844	-5.3208	-0.0324	-0.1764	-30.373	-6.4188	-2.4732	-6.03	5.4288
2010	8	8	4	14	40	15.58	101.26	-0.5904	0.5796	-3.2184	0.3024	-0.198	-23.321	-4.986	-0.6804	-4.6512	2.0304
2010	8	8	7	14	30	18.465	97.885	-1.4868	0.1152	-8.298	-0.2592	-0.576	11.614	-8.7408	-7.1424	2.3256	4.1796
2010	8	8	10	14	30	23.755	90.517	-2.1096	0.4356	-8.5032	-0.6156	-0.4392	10.609	-8.82	0.2304	9.1008	4.7916
2010	8	8	13	14	30	26.68	74.232	5.9148	1.9548	-3.6792	-0.6768	-0.4968	117.76	7.632	9.6984	22.403	16.175
2010	8	8	16	14	30	26.2	73.281	10.703	2.7108	-1.8216	0.5544	-0.2268	170.43	4.3092	17.1	32.666	9.9684
2010	8	8	19	14	30	19.365	84.982	-7.5384	-0.1116	-5.4216	0.2808	-0.3456	41.18	-5.5692	-8.7372	6.9012	3.4776
2010	8	8	22	14	30	17.135	94.359	-3.8736	-0.198	-9.4464	-0.342	-0.1836	-26.046	-3.6324	-7.416	-3.2184	0.4356
2010	8	9	13	14	30	18.98	101.62	NaN	NaN	NaN	NaN	NaN	NaN	NaN	NaN	NaN	NaN
2010	8	9	16	14	30	17.16	102.4	NaN	NaN	NaN	NaN	NaN	NaN	NaN	NaN	NaN	NaN
2010	8	9	19	14	30	16.77	103.69	NaN	NaN	NaN	NaN	NaN	NaN	NaN	NaN	NaN	NaN
2010	8	9	22	14	30	15.635	103.46	NaN	NaN	NaN	NaN	NaN	NaN	NaN	NaN	NaN	NaN
2010	8	10	1	14	30	15.32	103.71	0.5688	1.2168	-0.3924	0.5148	-0.0144	13.889	-4.3632	-4.8168	4.7376	1.008
2010	8	10	4	14	30	15.165	103.29	2.9088	-0.5976	4.4136	-0.0504	-0.0864	-26.651	-5.274	16.697	-4.4496	-0.7452
2010	8	10	7	14	30	15.945	103.41	0.3924	1.7604	-0.3708	0.6012	-0.0828	11.52	-4.1004	-3.222	0.6768	8.4816
2010	8	10	10	14	30	17.39	99.427	NaN	NaN	NaN	NaN	NaN	NaN	NaN	NaN	NaN	NaN
2010	8	10	13	14	30	16.965	108.61	1.3752	1.1016	-2.142	1.2852	-0.0432	105.84	0.1404	-2.988	21.125	11.578
2010	8	10	16	14	30	19.085	101.19	2.7756	1.386	-0.3708	0.7596	0.1296	76.68	0.072	-2.9448	15.912	7.5348
2010	8	10	19	14	30	16.47	105	2.178	1.9836	-1.188	0.8064	0.0684	15.469	-1.0692	-1.3284	1.5732	6.0012
2010	8	10	22	14	30	15.14	103.95	1.188	2.3976	-1.53	1.1628	0.0684	3.2112	0.5904	-1.242	0.9828	6.8364
2010	8	11	1	14	30	15.025	102.91	1.1952	2.2176	-1.1052	0.9144	0.0324	-7.1676	-1.6632	-4.0968	-1.3212	3.8988
2010	8	11	4	14	30	14.615	103.19	1.386	2.034	-1.2456	0.9252	-0.0972	11.236	2.2644	3.5244	3.4812	6.1776
2010	8	11	7	14	30	14.865	103.02	1.7928	2.4336	-0.396	0.5904	-0.2232	21.514	-0.6372	0.3096	4.1688	7.2396
2010	8	11	10	14	30	15.31	105.87	1.2168	1.98	-1.1628	0.648	-0.0396	47.956	-3.402	-1.6956	9.1656	7.1568
2010	8	11	13	14	30	17.57	100.54	3.2508	2.4624	1.2492	1.6164	0.0396	161.39	1.17	-2.3112	32.112	7.8156
2010	8	11	16	14	30	18.945	78.143	3.0384	2.1204	0.1548	1.8036	0.162	234.78	-3.78	3.9888	48.654	8.4924
2010	8	11	19	14	30	16.49	95.147	-2.178	1.2816	-2.502	0.5472	-0.1692	69.264	-4.6044	-3.6612	14.08	9.0648
2010	8	11	22	14	30	12.22	100.32	1.8036	1.3572	-0.7164	0.9	0.1008	8.946	-0.0756	-5.6052	2.7468	3.4452
2010	8	12	1	14	30	10.35	101.08	1.7424	1.0728	1.3176	0.6516	-0.0252	-10.487	-2.2032	-1.9188	-3.564	1.5228
2010	8	12	4	14	32	9.95	100.41	-0.0972	1.116	-0.036	0.5436	-0.108	-69.919	0.8352	-4.6296	-14.317	4.3128
2010	8	12	7	14	31	12.76	97.724	0.7956	0.8748	0.2916	0.5184	-0.1188	-29.732	-3.816	-2.4048	-4.7088	4.9536
2010	8	12	10	14	30	19.115	77.849	NaN	NaN	NaN	NaN	NaN	NaN	NaN	NaN	NaN	NaN
2010	8	12	13	14	30	19.215	70.664	NaN	NaN	NaN	NaN	NaN	NaN	NaN	NaN	NaN	NaN
2010	8	12	16	14	30	20.855	75.871	NaN	NaN	NaN	NaN	NaN	NaN	NaN	NaN	NaN	NaN
2010	8	12	19	14	30	17.1	93.004	NaN	NaN	NaN	NaN	NaN	NaN	NaN	NaN	NaN	NaN
2010	8	12	22	14	30	13.645	99.354	3.348	1.4004	-0.954	0.3528	0.1224	-17.849	-4.302	-7.3116	-1.4868	5.5008
2010	8	13	1	14	30	13.43	97.859	3.1716	0.9864	-1.854	0.5364	0.0144	-16.834	-4.7088	-1.0656	-0.8172	7.8984
2010	8	13	4	14	30	12.63	98.347	2.2788	0.7308	-4.9716	0.1764	-0.1764	-170.61	-5.958	-0.9756	-37.069	3.4848
2010	8	13	7	14	30	15.39	94.515	0.9144	0.9684	-0.3384	0.738	-0.234	10.573	-3.3552	-0.4464	2.8116	9.2124
2010	8	13	10	14	30	23.545	71.964	16.74	2.016	1.2852	2.3868	-0.126	287.1	4.5108	7.398	61.927	16.33
2010	8	13	13	14	30	21.995	81.076	11.012	1.692	-0.27	1.026	-0.0072	226.55	-4.878	11.171	49.799	13.856
2010	8	13	16	14	30	23.36	71.862	NaN	NaN	NaN	NaN	NaN	NaN	NaN	NaN	NaN	NaN
2010	8	13	19	14	30	19.195	93.407	NaN	NaN	NaN	NaN	NaN	NaN	NaN	NaN	NaN	NaN
2010	8	13	22	14	30	15.65	100.63	NaN	NaN	NaN	NaN	NaN	NaN	NaN	NaN	NaN	NaN
2010	8	14	1	14	30	14.135	101.45	NaN	NaN	NaN	NaN	NaN	NaN	NaN	NaN	NaN	NaN
2010	8	14	4	14	30	14.985	101.48	NaN	NaN	NaN	NaN	NaN	NaN	NaN	NaN	NaN	NaN
2010	8	14	7	14	30	16.29	99.612	NaN	NaN	NaN	NaN	NaN	NaN	NaN	NaN	NaN	NaN
2010	8	14	10	14	30	20.145	101.49	NaN	NaN	NaN	NaN	NaN	NaN	NaN	NaN	NaN	NaN
2010	8	14	13	14	30	20.45	103.57	NaN	NaN	NaN	NaN	NaN	NaN	NaN	NaN	NaN	NaN
2010	8	14	16	14	30	21.255	88.813	NaN	NaN	NaN	NaN	NaN	NaN	NaN	NaN	NaN	NaN
2010	8	14	19	14	30	18.74	98.546	NaN	NaN	NaN	NaN	NaN	NaN	NaN	NaN	NaN	NaN
2010	8	14	22	14	30	16.715	103	NaN	NaN	NaN	NaN	NaN	NaN	NaN	NaN	NaN	NaN
2010	8	15	1	14	30	16.35	102.91	NaN	NaN	NaN	NaN	NaN	NaN	NaN	NaN	NaN	NaN
2010	8	15	4	14	30	16.19	101.44	-0.9576	0.558	-8.586	2.3112	1.3788	39.049	31.734	22.64	5.0832	24.772
2010	8	15	7	14	30	17.185	101.7	NaN	NaN	NaN	NaN	NaN	NaN	NaN	NaN	NaN	NaN
2010	8	15	10	14	30	20.385	80.785	NaN	NaN	NaN	NaN	NaN	NaN	NaN	NaN	NaN	NaN
2010	8	15	13	14	30	20.185	76.233	9.0468	1.4724	-1.1772	-0.0468	-2.1384	290.32	31.187	19.771	64.616	35.744
2010	8	15	16	14	30	20.375	61.334	NaN	NaN	NaN	NaN	NaN	NaN	NaN	NaN	NaN	NaN
2010	8	15	19	14	30	14.92	79.118	1.5084	0.8496	-1.4652	0.2376	-0.3492	96.89	-10.472	4.0464	21.643	-3.4164
2010	8	15	22	14	30	10.4	96.986	-0.3168	0.054	-2.808	-0.2844	-0.4284	10.4	-7.3116	-3.5568	4.788	-5.5044
2010	8	16	1	14	30	7.915	99.863	0.0612	0.9324	-1.2168	1.134	0.2808	17.888	-9.0144	-6.4908	3.096	1.7244
2010	8	16	4	14	30	5.7	101.74	0.7524	0.7596	-1.2492	1.3428	0.6228	-17.089	9.2988	10.321	-1.6956	17.168
2010	8	16	7	14	30	8.25	96.512	-0.0972	0.2556	-0.9072	0.4608	0.09	-4.41	0.09	2.43	0.684	13.219
2010	8	16	10	14	30	15.805	60.969	7.5996	1.9512	1.998	1.5264	0.504	171.2	9.0072	24.25	35.73	20.534
2010	8	16	13	14	30	15.645	56.752	7.2864	1.6776	2.0592	0.1188	-0.036	161.86	0.2232	17.813	35.849	4.3632
2010	8	16	16	14	30	16.635	57.322	12.856	3.0168	3.4596	0.54	0.0252	222.92	2.8584	19.404	48.384	8.3088
2010	8	16	19	14	30	12.675	84.002	-3.0708	-0.09	-1.9152	-0.2304	-0.0396	26.525	-3.2076	6.3216	8.6688	6.4908
2010	8	16	22	14	30	8.885	93.611	-1.0908	0.2484	-2.8044	-0.0648	-0.09	61.283	-4.6692	-3.15	13.666	2.3436
2010	8	17	1	14	30	7.16	92.701	-0.6876	0.2268	-2.1672	0.18	0.1656	50.324	1.116	5.0328	10.89	10.235
2010	8	17	4	14	30	5.475	96.857	-0.5148	0.18	-2.4372	0.018	-0.0216	35.809	-0.1476	-2.0808	9.252	1.7748
2010	8	17	7	14	31	8.52	93.578	-0.3816	0.2304	-1.8432	0.1872	-0.0972	45.799	-1.7712	1.2924	8.6832	1.3896
2010	8	17	10	14	30	17.675	61.269	7.8048	1.7892	1.89	0.5292	0.0468	149.19	-0.4392	12.751	32.407	3.9852
2010	8	17	13	14	30	17.36	58.326	10.814	2.0736	2.844	0.414	-0.0864	161.39	-1.0548	10.681	30.636	7.65
2010	8	17	16	14	30	16.91	68.546	9.7128	1.9296	3.3948	0.5616	0.1584	98.611	-1.1844	17.881	22.129	6.9948
2010	8	17	19	14	30	14.26	85.965	0.36	0.6048	0.5508	0.2844	0.1584	82.343	4.7664	7.848	19.408	10.019
2010	8	17	22	14	30	11.145	94.75	-0.6804	0.2844	-1.638	0.0252	0.1188	49.216	1.4328	7.1244	10.274	18.27
2010	8	18	1	14	30	11.575	95.021	-0.5148	0.2088	-1.9548	-0.3024	-0.0432	22.252	-4.6728	0.9684	3.9744	2.8476
2010	8	18	4	14	30	11.44	94.546	-0.72	0.1116	-2.7288	0.144	-0.0684	44.453	0.2988	-2.718	10.854	0.4284
2010	8	18	7	14	30	12.095	94.004	-0.2844	0.3204	-2.2752	0.1404	-0.1368	36.349	3.3444	-1.8432	9.0612	6.9588
2010	8	18	10	14	30	19.305	56.448	16.394	2.646	5.6916	0.7524	0.1152	146.92	1.7532	14.962	30.042	8.424
2010	8	18	13	14	30	17.86	57.052	19.717	2.4012	5.7564	0.2232	0.1476	134.68	1.6128	13.201	27.101	2.5812
2010	8	18	16	14	30	18.26	65.775	30.258	3.3516	8.3628	1.2204	-0.0756	140.8	1.836	13.709	28.195	2.1564
2010	8	18	19	14	30	13.23	74.575	12.798	1.3212	4.3272	0.2628	-0.1188	56.815	-0.2268	5.5692	9.9792	-6.48
2010	8	18	22	14	30	9.05	84.47	2.4012	0.7596	1.0296	0.4644	0.036	36.68	-2.088	4.0572	5.7888	4.0284
2010	8	19	1	14	30	6.48	93.975	-0.4212	0.1044	-0.7128	0.0432	-0.072	20.502	-2.9952	-4.536	2.8548	3.6288
2010	8	19	4	14	30	5.01	98.324	-0.6228	0.0396	-1.4292	-0.2376	-0.2016	22.694	-5.1732	-3.3912	4.2336	-10.411
2010	8	19	19	14	30	11.16	82.031	10.346	0.738	3.7944	0.6408	0.216	14.296	-3.7332	12.564	3.6	6.2424
2010	8	19	22	14	30	7.22	91.826	0.936	0.3204	0.4032	0.2304	-0.1188	5.6628	1.0692	1.8756	0.4536	10.843
2010	8	20	1	14	30	5.105	97.026	0.612	0.2592	-0.9684	0.1692	-0.0612	22.612	3.3264	-1.5408	0.8316	5.2596
2010	8	20	4	14	33	3.775	100.26	0.1044	0.4284	-1.1196	0.2808	0.0252	-1.17	1.296	-2.25	-1.6128	4.1508
2010	8	20	7	14	30	6.47	98.867	0.5148	0.6012	-0.5328	0.0036	-0.1188	0.252	-2.7576	0.1944	-0.1872	4.2912
2010	8	20	10	14	30	17.05	59.794	11.484	1.7208	4.1508	0.4356	-0.1296	63.122	-2.9232	9.3852	12.218	1.7208
2010	8	20	13	14	30	14.58	58.181	17.078	2.106	4.8996	0.4752	0.216	66.949	3.6072	11.279	13.007	7.9452
2010	8	20	16	14	30	16.415	62.189	27.868	2.1024	6.8472	-0.45	-1.6488	55.364	-16.578	11.063	15.919	-13.342
2010	8	20	19	14	30	12.345	86.456	6.462	0.5652	2.1384	0.4428	-0.0288	25.294	-1.5372	4.5432	8.4276	2.5704
2010	8	20	22	14	30	8.095	93.951	-0.0684	0.1296	-1.2528	0.1332	0.0036	9.1692	-2.7324	-4.6836	0.396	5.9472
2010	8	21	1	14	30	7.455	97.857	-1.9188	-0.0756	-3.1284	0.0072	-0.0036	14.893	-6.0336	2.9448	3.4452	5.6916
2010	8	21	4	14	40	6.93	102.73	-0.0072	0.4716	-1.386	0.2916	-0.0504	-14.893	2.5956	0.5472	-2.4084	6.3576
2010	8	21	7	14	30	10.67	98.318	0.234	0.2844	-1.5804	0.306	-0.0432	26.708	-0.1728	-2.0628	5.9076	2.502
2010	8	21	10	14	32	13.795	101.99	-0.8928	0.306	-1.2816	0.6408	-0.2052	16.762	-3.8016	-1.3608	4.572	7.218
2010	8	21	13	14	30	15.305	100.27	-0.666	0.2016	-0.5724	0.324	-0.1332	21.532	-6.8976	-0.5616	6.1488	3.51
2010	8	21	16	14	30	16.755	81.788	-1.53	0.5256	-0.2124	0.3564	-0.0648	48.967	1.3788	5.4216	10.109	3.8268
2010	8	21	19	14	30	14.35	94.679	-1.3716	0.0792	-3.51	-0.0504	-0.126	-73.454	-2.3256	-0.6336	-13.727	6.1092
2010	8	21	22	14	40	13.775	100.56	-1.422	0.468	-2.8872	0.162	0.0072	-106.82	0.4428	-3.654	-20.934	7.6284
2010	8	22	1	14	30	14.23	101.83	-0.3204	0.6552	-2.6352	0.396	-0.0468	-45.954	-0.7776	-0.2124	-9.9828	6.2388
2010	8	22	4	14	30	14.36	101.67	-0.4176	0.594	-1.0908	0.7632	-0.0036	-2.5812	0.0756	-3.1284	-0.7308	9.5832
2010	8	22	7	14	40	14.02	103.19	0.0288	0.486	-1.3356	0.4644	-0.2592	7.9704	4.1796	-1.368	0.0108	3.9996
2010	8	22	10	14	40	14.535	100.08	0.396	0.396	-0.3456	1.0656	-0.0504	39.496	-3.15	6.588	7.7256	5.1048
2010	8	22	13	14	30	17.36	71.531	5.9364	1.4616	0.9	0.5832	-0.0288	129.98	2.9844	6.7068	25.07	6.8724
2010	8	22	16	14	30	17.065	71.373	7.7256	2.1096	0.8244	0.6768	0.2844	115.31	6.6276	16.081	23.749	11.488
2010	8	22	19	14	30	13.11	86.428	2.124	0.8604	-0.5616	-0.018	0.0144	47.142	-2.4588	-0.5976	11.016	5.8572
2010	8	22	22	14	30	9.37	102.19	0.8316	0.486	-2.1276	0.1656	-0.1548	8.2152	1.0656	-0.5508	3.9096	4.9104
2010	8	23	1	14	30	7.975	104.64	0.054	0.5436	-1.1952	0.2448	-0.0612	-15.883	-1.188	0.7452	-1.2924	0.4212
2010	8	23	4	14	31	8.065	105.11	-0.0792	0.468	-1.2708	0.0828	-0.18	-68.285	-0.684	-3.0564	-15.116	4.4208
2010	8	23	7	14	40	11.7	103.35	0.234	0.54	-0.7092	0.4536	-0.0576	-9.5832	-4.7232	-1.5588	-1.5732	-3.1176
2010	8	23	10	14	30	13.15	102.11	0.7128	0.2772	-1.0188	0.5148	-0.018	61.092	0.5076	-0.3348	12.078	4.4784
2010	8	23	13	14	30	13.89	97.631	0.1476	0.324	-1.5012	0.1872	-0.036	32.029	-2.9268	0.8388	5.9184	2.2896
2010	8	23	16	14	30	12.365	99.357	1.0188	0.6948	-0.2736	0.5652	0.0612	26.784	4.0968	5.2092	5.7528	4.9104
2010	8	23	19	14	30	11.925	102.37	0.3456	0.9684	-0.5436	0.504	-0.0756	-11.772	0.3744	-1.5624	-2.0808	8.0208
2010	8	23	22	14	30	8.26	100.54	0.1116	0.6768	-0.6516	0.18	-0.1584	-3.8556	-4.878	-6.7752	-1.8	-6.0588
2010	8	24	1	14	30	5.91	99.923	0.8028	0.54	0.288	-0.0576	-0.1188	-22.81	0.5544	-1.6488	-3.33	2.0412
2010	8	24	4	14	30	4.585	100.32	0.2052	0.738	0.3348	-0.0396	-0.0972	-13.964	-0.8676	-2.8152	-4.338	2.8512
2010	8	24	7	14	40	6.985	98.346	-0.054	0.8244	-0.1692	0.072	-0.0576	-3.726	-3.15	0.6948	-1.4544	3.4956
2010	8	24	10	14	40	10.08	100.19	0.2124	0.4716	-0.1944	0.4752	0.2016	36.655	1.5876	8.4672	8.2944	8.3016
2010	8	24	13	14	30	11.275	100.6	2.1276	0.774	-1.1304	0.4032	0.0108	74.171	-3.5748	-1.7064	13.968	6.6852
2010	8	24	16	14	30	11.015	99.178	0.9576	0.594	-0.9324	0.4104	0.0216	19.379	2.1672	-2.6172	4.3236	5.2416
2010	8	24	19	14	30	10.34	99.787	0.5688	0.5004	-0.8316	0.27	-0.036	15.707	-4.3848	-6.8652	3.3336	3.9384
2010	8	24	22	14	30	10.48	99.764	0.2448	0.6552	-1.0044	0.3888	0	0.6228	-0.5256	-2.5884	-0.3384	2.682
2010	8	25	1	14	30	11.365	99.95	0.6804	1.2816	0.1548	0.3852	-0.0648	-0.7416	-1.9224	-0.4176	0.1224	5.3784
2010	8	25	4	14	32	9.225	98.427	0.8208	1.1052	0.8712	0.216	-0.0036	-14.108	0.8244	0.2952	-0.9504	-0.2376
2010	8	25	7	14	40	11.185	98.576	1.0944	1.0908	0.0432	0.684	-0.1404	5.6988	0.4788	-4.4136	1.2708	2.4696
2010	8	25	10	14	30	14.42	103.41	0.9864	1.0008	0.1728	0.9324	-0.054	90.126	-1.476	-6.138	18.043	6.5016
2010	8	25	13	14	30	14.775	98.405	1.4472	0.612	0.9828	0.7848	0.0216	41.803	-0.2124	0.0684	8.4456	4.7664
2010	8	25	16	14	30	13.21	101.92	1.6164	1.1448	0.2556	0.3132	-0.126	42.286	-1.4508	-3.7656	9.3816	5.9868
2010	8	25	19	14	40	11.61	100.44	1.602	1.1916	0.594	0.144	0.018	-0.3312	-5.256	-5.3244	1.1664	4.194
2010	8	25	22	14	30	9.825	100.79	-0.2628	0.7164	0.8388	0.63	0.0864	-2.0772	-2.3256	-1.4472	-0.6948	2.0808
2010	8	26	1	14	30	9.45	100.68	0.7308	0.7056	0.5616	0.1764	-0.0216	-15.916	-1.1124	-2.1564	-0.5616	2.9124
2010	8	26	4	14	32	9.92	99.986	1.1628	0.9216	0.0432	0.7524	-0.0072	17.096	-0.2196	4.2912	3.3264	2.2572
2010	8	26	7	14	30	10.34	97.95	1.3032	0.8712	0.9504	0.7704	0.0108	14.558	0.6912	0.9792	3.2868	4.2228
2010	8	26	10	14	30	9.465	100.8	NaN	NaN	NaN	NaN	NaN	NaN	NaN	NaN	NaN	NaN
2010	8	26	13	14	30	9.64	100.56	NaN	NaN	NaN	NaN	NaN	NaN	NaN	NaN	NaN	NaN
2010	8	26	16	14	30	10.095	92.622	0.864	0.846	0.09	0.6336	-0.0072	50.789	-0.9792	-6.9408	12.46	2.0664
2010	8	26	19	14	30	8.475	94.911	1.1988	0.7812	-0.7164	0.774	0.1332	36.63	0.8244	-1.3644	9.684	6.138
2010	8	26	22	14	30	7.79	98.539	0.7632	0.5112	-0.8028	0.2232	-0.3888	21.863	-7.6068	-2.412	4.8852	-4.482
2010	8	27	1	14	30	6.98	98.776	1.368	0.7164	-0.5112	0.6192	0.1944	19.962	1.2816	1.1916	5.4612	5.9148
2010	8	27	4	14	33	6.725	97.374	0.5256	0.7956	-0.4608	0.3312	-0.072	18.59	-3.3984	-3.762	2.9916	2.448
2010	8	27	7	14	30	7.57	94.833	1.0008	0.5832	-1.1052	0.5328	-0.018	22.903	0.5004	-0.8856	5.688	3.1572
2010	8	27	10	14	30	8.475	86.875	1.5228	0.5508	-1.3284	0.4932	-0.0108	48.427	-1.764	2.484	11.002	4.284
2010	8	27	13	14	30	9.945	83.651	1.2888	0.2916	-1.53	0.054	-0.486	63.216	-10.188	-13.01	11.243	-17.14
2010	8	27	16	14	40	9.395	88.118	0.144	0.576	-1.2456	0.5112	-0.1476	46.865	-1.2564	3.4992	10.422	5.0868
2010	8	27	19	14	30	7.95	93.68	0.6408	0.6984	-1.692	0.3312	-0.0504	47.408	-1.1376	0.5184	10.505	4.9248
2010	8	27	22	14	30	6.76	96.241	-0.4176	0.3888	-0.6516	0.2232	-0.0504	16.79	1.2348	0.4536	3.564	4.7412
2010	8	28	1	14	30	5.655	97.474	0.8676	0.648	-0.288	0.3888	-0.0144	25.517	-1.6884	-2.4408	4.3992	0.9288
2010	8	28	4	14	30	5.505	96.359	0.6804	0.7776	-0.0072	0.1224	0.0216	12.636	-3.6504	-0.9144	2.0556	3.6432
2010	8	28	7	14	40	6.675	96.561	0.36	0.6336	-0.5076	0.6588	0.0828	36.083	-0.8784	-3.8088	7.2612	5.0724
2010	8	28	10	14	40	9.105	87.754	1.152	0.1944	0.3564	0.3096	-0.036	50.31	-0.3492	0.8208	11.75	5.1012
2010	8	28	13	14	40	9.395	97.325	1.2204	0.4932	-0.5112	0.6192	-0.0864	41.155	-6.7572	-6.462	10.375	-3.0852
2010	8	28	16	14	30	9.335	98.237	1.2888	0.396	0.1116	1.098	0.0972	20.862	-0.3708	1.3788	5.5152	5.1696
2010	8	28	19	14	30	8.69	97.762	-0.4032	0.7704	-0.2484	0.882	0.342	11.65	0.7164	-0.0684	3.852	12.614
2010	8	28	22	14	30	7.72	99.605	-0.5436	0.9324	0.2484	0.3564	-0.0972	9.5184	-1.062	-1.206	2.1744	2.0916
2010	8	29	1	14	30	6.945	98.835	0.5796	0.6156	0.4104	0.6264	0.0792	8.1036	1.0404	1.4184	0.7416	1.5084
2010	8	29	4	14	30	6.725	99.424	0.0468	0.8568	0.2916	0.36	-0.0288	5.5152	1.674	3.186	1.5516	4.9176
2010	8	29	7	14	40	7.18	99.378	0.9072	0.7776	0.0072	0.2808	0.1368	4.536	2.2608	-2.394	1.5444	4.7304
2010	8	29	10	14	30	8.755	98.199	-0.0324	0.522	-0.432	0	-0.6948	5.7492	-12.524	-5.364	2.1132	-15.192
2010	8	29	13	14	40	9.435	96.852	-0.5724	0.396	-1.4868	0.6012	0.3276	22.784	1.7712	5.5512	5.526	9.7308
2010	8	29	16	14	30	9.86	82.069	0.3456	0.5508	-2.2824	0.522	-0.2448	43.96	0.4536	2.2356	10.339	2.5452
2010	8	29	19	14	40	8.02	93.328	0.5148	0.6588	-2.3364	0.414	0.0684	19.829	4.3776	-3.4236	4.7628	4.4172
2010	8	29	22	14	30	6.42	96.167	-0.054	0.4212	-1.5876	0.288	-0.072	7.6356	0.3492	-2.9448	0.7776	4.896
2010	8	30	1	14	30	5.325	96.282	0.3636	0.4212	-0.702	0.3852	-0.126	7.4988	-2.0556	-0.5616	1.998	2.1744
2010	8	30	4	14	30	4.04	96.919	-0.702	0.6732	-0.6228	-0.018	-0.1368	7.1064	-1.71	-5.922	2.1204	1.692
2010	8	30	7	14	40	5.93	97.609	0.1764	0.396	-1.0692	0.1224	-0.0612	7.776	-1.404	0.0036	2.8152	0.6372
2010	8	30	10	14	40	10.05	82.984	1.4184	0.288	-1.8828	0.594	-0.0072	19.192	0.2376	-1.7748	1.782	5.2416
2010	8	30	16	14	40	9.825	81.334	2.7324	0.684	-1.7604	0.882	-0.1044	85.136	0.2952	5.6736	19.53	3.5712
2010	8	30	19	14	30	8.43	92.134	0.5724	0.3564	-3.996	0.3564	-0.0756	53.453	-2.3328	5.7888	12.132	1.1736
2010	8	30	22	14	30	5.76	97.751	NaN	NaN	NaN	NaN	NaN	NaN	NaN	NaN	NaN	NaN
2010	8	31	1	14	30	5.61	98.533	NaN	NaN	NaN	NaN	NaN	NaN	NaN	NaN	NaN	NaN
2010	8	31	4	14	30	5.59	98.532	NaN	NaN	NaN	NaN	NaN	NaN	NaN	NaN	NaN	NaN
2010	8	31	7	14	40	7.39	97.484	NaN	NaN	NaN	NaN	NaN	NaN	NaN	NaN	NaN	NaN
2010	8	31	10	14	40	10.7	82.473	NaN	NaN	NaN	NaN	NaN	NaN	NaN	NaN	NaN	NaN
2010	8	31	13	14	30	12.47	71.487	NaN	NaN	NaN	NaN	NaN	NaN	NaN	NaN	NaN	NaN
2010	8	31	16	14	30	9.36	91.422	NaN	NaN	NaN	NaN	NaN	NaN	NaN	NaN	NaN	NaN
2010	8	31	19	14	30	8.81	94.164	NaN	NaN	NaN	NaN	NaN	NaN	NaN	NaN	NaN	NaN
2010	8	31	22	14	30	7.675	98.824	NaN	NaN	NaN	NaN	NaN	NaN	NaN	NaN	NaN	NaN
2010	9	1	1	14	30	7.31	98.699	0.486	0.2448	-1.746	0.2304	-0.0252	-0.1404	-0.8568	-0.5292	2.1852	2.1024
2010	9	1	4	14	30	6.35	98.916	-0.144	0.504	-1.5732	0.1332	-0.09	17.921	2.1744	-4.0644	3.2832	1.6056
2010	9	1	7	14	40	7.3	100.41	NaN	NaN	NaN	NaN	NaN	NaN	NaN	NaN	NaN	NaN
2010	9	1	10	14	30	10.215	96.373	-0.0108	0.18	-1.8864	0.3168	-0.1296	60.919	-2.088	0.3168	11.099	3.258
2010	9	1	13	14	31	11.53	79.455	2.9736	0.5832	-0.4392	0.8064	-0.0864	94.813	0.3672	6.2532	21.884	4.0572
2010	9	1	16	14	30	10.83	71.239	3.3732	0.9036	-0.2808	0.7344	0.036	106.03	0.8892	7.578	22.871	6.8868
2010	9	1	19	14	40	6.74	96.403	0.6516	0.2808	-1.6812	0.0864	-0.0576	58.874	1.1988	1.4868	11.578	5.4252
2010	9	1	22	14	30	3.56	100.08	-0.162	0.3888	-1.0728	-0.0612	-0.0936	33.858	1.0116	-1.1628	4.8384	4.356
2010	9	2	1	14	30	1.7	102.4	-0.2628	0.2556	-0.8784	0.1296	-0.0972	19.627	-3.1068	-2.6316	4.626	1.6848
2010	9	2	4	14	30	0.955	104.45	0.2664	0.144	-0.5112	-0.2016	-0.0936	2.8872	-2.7828	-6.0372	1.4328	0.4932
2010	9	2	7	14	30	2.89	102.25	-0.3168	0.2268	-1.152	0.1656	0.09	22.403	0.0972	-0.5436	4.9248	4.104
2010	9	2	10	14	31	10.1	78.666	2.5596	0.5472	-0.2952	0.3888	-0.27	79.866	-0.3492	1.4112	17.006	2.3508
2010	9	2	13	14	40	9.905	69.935	3.024	0.882	0.1044	0.4464	0.0576	116.88	0.7596	8.7192	24.851	5.0868
2010	9	2	16	14	30	8.36	77.756	3.3156	1.008	0.3996	0.684	-0.0684	147.16	0.4356	5.5008	32.461	3.4056
2010	9	2	19	14	30	6.475	88.445	0.972	0.1764	-1.0368	0.0468	-0.1872	93.942	-3.564	3.5604	21.809	-1.296
2010	9	2	22	14	30	4.58	93.274	-0.1728	0.3312	-1.2996	0.1908	-0.0468	89.5	-2.2068	3.15	19.681	2.9232
2010	9	3	1	14	30	4.21	95.797	0.2088	0.1872	-1.8036	0.1224	-0.0288	71.525	-1.0368	1.0224	14.497	1.6632
2010	9	3	4	14	30	4.52	98.312	0.342	0.2772	-1.2492	0.072	0.0072	59.234	0.4536	-4.806	13.374	3.0348
2010	9	3	7	14	40	5.285	91.25	0.0324	0.0684	-1.7316	0.2196	0.0036	96.624	-0.2772	-0.9756	20.887	2.9376
2010	9	3	10	14	30	5.59	102.31	-0.45	-0.0576	-0.972	0.144	-0.1656	35.6	-3.5676	4.6512	6.7392	1.2564
2010	9	3	13	14	31	5.01	105.82	-0.3816	0.126	-1.8072	0.198	-0.0144	18.396	-1.8792	0.198	3.9276	2.8548
2010	9	3	16	14	31	5.155	104.99	0.342	0.1008	-1.6056	0.018	0.0072	21.089	-2.8764	1.9908	4.2948	2.988
2010	9	3	19	14	30	4.36	105.78	-0.4248	-0.0432	-1.8828	0.3528	-0.1152	17.734	-1.5012	-0.1044	3.4848	1.9764
2010	9	3	22	14	31	4.11	106.23	-0.1656	0.252	-1.8036	-0.0252	-0.0828	8.5284	0.6624	-1.8756	1.9476	1.494
2010	9	4	1	14	40	3.405	106.38	-0.378	0.216	-1.6416	0.2124	-0.0468	11.264	-0.8244	1.116	2.6424	2.6964
2010	9	4	4	14	30	2.81	107.47	-0.2628	0.09	-2.0484	0.0396	-0.1584	10.274	0.1476	0.1944	1.764	0.8928
2010	9	4	7	14	40	4.535	103.24	-0.3816	-0.0828	-2.4192	0.324	-0.0144	24.354	-1.1016	3.3552	5.7312	6.6564
2010	9	4	10	14	32	6.36	92.705	-0.1764	0.1296	-2.0772	0.4968	0.0072	52.945	2.0664	1.8144	11.992	8.0028
2010	9	4	13	14	31	8.86	77.965	1.7244	0.7452	-0.5544	0.6876	0.5076	75.845	3.8232	7.0848	17.41	16.942
2010	9	4	16	14	30	8.535	75.052	1.0908	0.6948	-1.1196	0.5256	-0.0468	80.377	0.8784	-1.1304	17.032	3.8556
2010	9	4	19	14	30	6.17	96.082	-0.8316	0.0432	-3.474	0.0396	-0.0972	-16.952	-2.8548	-5.0184	-3.0564	1.7352
2010	9	4	22	14	31	4.6	100.37	0.1656	0.1872	-1.2024	0.3816	0.0792	9.5004	1.116	-0.7452	0.7884	1.8972
2010	9	5	1	14	30	4.59	100.82	-0.252	0.3924	-1.5696	0.3312	0.1152	8.5212	2.16	-4.2408	1.2816	2.2068
2010	9	5	4	14	30	5.29	98.66	-0.0288	0.0612	-2.106	0.2916	0.1656	31.468	0.486	3.276	4.788	9.3888
2010	9	5	7	14	40	6.74	100.1	-0.6444	0.2988	-1.6668	0.1476	-0.1332	32.436	0.2592	-8.064	6.9804	2.8728
2010	9	5	10	14	30	11.05	86.643	-0.1476	0.1836	-1.2024	0.4572	-0.0612	84.506	-3.5064	-2.6964	17.55	2.9556
2010	9	5	13	14	30	13.165	80.475	2.2824	0.72	-0.2808	0.6228	-0.0576	105.44	-0.3456	4.4244	23.454	2.1996
2010	9	5	16	14	31	11.85	86.576	1.1376	0.6192	-1.584	0.324	0.1116	104.41	-2.0412	2.9052	21.78	5.4684
2010	9	5	19	14	30	10.055	99.564	1.3392	0.5112	-1.0368	0.6444	0.2628	35.852	4.5756	7.47	8.0856	13.853
2010	9	5	22	14	40	9.45	100.74	-0.2628	0.2772	-1.1844	-0.1728	-0.0792	-40.068	-1.9404	0.6984	-7.308	-1.0044
2010	9	6	1	14	30	9.08	100.79	0.2124	0.5796	-0.7272	0.252	-0.0396	-19.015	-2.8692	-7.7148	-5.2236	-0.2592
2010	9	6	4	14	30	6.565	100.98	-0.1008	0.6228	-0.6768	0.2772	0	-33.278	0.0432	-0.5364	-5.9652	0.9216
2010	9	6	7	14	50	6.465	100.45	-0.4608	0.1332	-0.4464	0.0756	-0.0756	-25.607	-1.53	0.9108	-8.478	0.8784
2010	9	6	10	14	31	13.21	80.969	1.8504	0.3816	-0.7884	0.5796	0.0144	88.704	-0.7452	1.188	18.698	5.9832
2010	9	6	13	14	31	14.07	79.814	3.2292	1.4004	0.2772	0.5904	0.0036	131.97	-0.0612	2.1384	30.845	6.318
2010	9	6	16	14	30	13.295	84.682	1.53	0.6768	-0.2268	0.3348	-0.0468	118.59	-1.0152	6.0912	25.97	3.6756
2010	9	6	19	14	40	10.685	99.506	0.4752	0.4716	-2.6964	-0.0612	-0.0396	34.639	-3.5784	-2.0124	10.422	3.8556
2010	9	6	22	14	40	9.04	101.5	-0.792	0.5076	-1.3752	0.0216	0.0432	27.166	-0.4212	-0.99	5.076	5.1588
2010	9	7	1	14	30	8.67	102.39	-0.4968	0.1512	-0.936	-0.0144	-0.1404	-95.972	-1.0404	-2.9592	-20.916	4.8276
2010	9	7	4	14	30	8.7	101.48	-0.6948	-0.0036	-0.9324	0.198	-0.1836	-57.373	-1.1304	0.8856	-9.198	5.0436
2010	9	7	7	14	40	9.62	99.677	-0.3636	0.198	-0.7092	0.4896	-0.2736	-44.989	-0.0144	-3.0744	-8.8596	3.492
2010	9	7	10	14	32	14.57	77.225	1.7244	0.6948	-1.8972	0.7128	-0.144	115.82	-1.3716	9.3924	24.656	3.2436
2010	9	7	13	14	31	15.505	76.1	1.6992	1.152	-0.7092	0.7488	-0.0396	127.31	1.3536	7.5816	25.801	8.7192
2010	9	7	16	14	30	15.385	77.522	0.468	0.8712	-0.8316	0.6588	-0.0288	102.96	1.872	8.8704	21.888	7.1172
2010	9	7	19	14	31	11.54	97.479	-1.5696	-0.1152	-4.1724	0.3312	-0.0972	36.536	-4.6584	-3.816	9.4032	6.3396
2010	9	7	22	14	40	8.22	102.49	-0.3492	0.4788	-2.2392	0.1656	-0.0828	-2.1456	-1.1196	6.2208	2.2356	2.2896
2010	9	8	1	14	30	8.29	102.47	-0.3996	0.0864	-1.0512	0.0468	-0.0864	-34.11	-2.4372	-2.124	-8.946	5.1264
2010	9	8	4	14	30	6.51	102.72	-0.2052	0.072	-0.3348	0.1764	-0.09	-7.8768	-3.186	-2.502	-2.6244	-1.2384
2010	9	8	7	14	40	9.32	101.5	NaN	NaN	NaN	NaN	NaN	NaN	NaN	NaN	NaN	NaN
2010	9	8	10	14	31	13.39	91.323	NaN	NaN	NaN	NaN	NaN	NaN	NaN	NaN	NaN	NaN
2010	9	8	13	14	40	14.935	81.1	NaN	NaN	NaN	NaN	NaN	NaN	NaN	NaN	NaN	NaN
2010	9	8	16	14	31	14.11	91.043	NaN	NaN	NaN	NaN	NaN	NaN	NaN	NaN	NaN	NaN
2010	9	8	19	14	31	12.31	100.29	NaN	NaN	NaN	NaN	NaN	NaN	NaN	NaN	NaN	NaN
2010	9	8	22	14	40	10.645	102.74	NaN	NaN	NaN	NaN	NaN	NaN	NaN	NaN	NaN	NaN
2010	9	9	1	14	30	8.005	103.33	NaN	NaN	NaN	NaN	NaN	NaN	NaN	NaN	NaN	NaN
2010	9	9	4	14	30	6.4	104.74	NaN	NaN	NaN	NaN	NaN	NaN	NaN	NaN	NaN	NaN
2010	9	9	7	14	40	8.05	100.92	NaN	NaN	NaN	NaN	NaN	NaN	NaN	NaN	NaN	NaN
2010	9	9	10	14	40	12.85	89.869	NaN	NaN	NaN	NaN	NaN	NaN	NaN	NaN	NaN	NaN
2010	9	9	13	14	31	14.78	78.239	NaN	NaN	NaN	NaN	NaN	NaN	NaN	NaN	NaN	NaN
2010	9	9	16	14	40	14.61	79.62	NaN	NaN	NaN	NaN	NaN	NaN	NaN	NaN	NaN	NaN
2010	9	9	19	14	40	11.265	97.509	NaN	NaN	NaN	NaN	NaN	NaN	NaN	NaN	NaN	NaN
2010	9	9	22	14	40	10.58	101.3	NaN	NaN	NaN	NaN	NaN	NaN	NaN	NaN	NaN	NaN
2010	9	10	1	14	31	10.01	102.83	NaN	NaN	NaN	NaN	NaN	NaN	NaN	NaN	NaN	NaN
2010	9	10	4	14	30	9.72	103.65	NaN	NaN	NaN	NaN	NaN	NaN	NaN	NaN	NaN	NaN
2010	9	10	7	14	32	10.105	102.28	NaN	NaN	NaN	NaN	NaN	NaN	NaN	NaN	NaN	NaN
2010	9	10	10	14	31	13.775	82.258	NaN	NaN	NaN	NaN	NaN	NaN	NaN	NaN	NaN	NaN
2010	9	10	13	14	40	15.085	77.708	NaN	NaN	NaN	NaN	NaN	NaN	NaN	NaN	NaN	NaN
2010	9	10	16	14	40	14.575	80.007	NaN	NaN	NaN	NaN	NaN	NaN	NaN	NaN	NaN	NaN
2010	9	10	19	14	40	10.52	99.893	NaN	NaN	NaN	NaN	NaN	NaN	NaN	NaN	NaN	NaN
2010	9	10	22	14	40	8.565	103.81	NaN	NaN	NaN	NaN	NaN	NaN	NaN	NaN	NaN	NaN
2010	9	11	1	14	30	7.825	106.2	-0.1944	0.162	-1.7712	0.2664	-0.09	17.003	0.4356	0.0792	5.1192	2.1888
2010	9	11	4	14	30	7.765	106.59	-0.1476	0.486	-1.4184	0.342	-0.2124	-17.55	0.9792	-3.0456	-3.24	-3.078
2010	9	11	7	14	40	8.78	103.24	-0.9684	0.3276	-1.9404	-0.0036	-0.2196	16.348	-2.6316	0.6264	1.7208	2.0052
2010	9	11	10	14	40	10.22	104.24	-0.4356	0.0936	-1.7964	0.1152	-0.1332	17.518	-2.4408	3.3516	4.4928	2.5416
2010	9	11	13	14	31	10.805	102.88	-0.1764	0.4896	-1.6488	0.216	-0.252	5.9976	-0.954	-0.4824	2.7144	3.2868
2010	9	11	16	14	31	11.42	102.56	-0.0216	0.1404	-1.6776	0.54	-0.3528	21.931	2.43	3.8808	5.9868	6.5736
2010	9	11	19	14	40	11.32	103.03	-0.0036	0.63	-1.1772	0.5832	-0.198	-3.3192	-2.808	-0.7416	-0.3564	4.9572
2010	9	11	22	14	40	11.55	103.31	0.8532	0.774	0.1656	0.5724	-0.4788	-23.76	-2.1528	1.494	-6.858	5.238
2010	9	12	1	14	30	10.955	102.66	0.3348	0.6192	-0.1764	0.6012	-0.3924	-38.574	-2.9052	-1.332	-7.0848	7.0308
2010	9	12	4	14	30	10.935	103.05	-0.126	0.3492	-0.5652	0.2952	-0.3312	-29.063	-5.4576	-2.4948	-7.5744	3.3012
2010	9	12	7	14	43	11.215	102.58	0.4932	0.4248	-0.1368	0.6876	-0.1764	1.8756	-4.0536	-1.674	0.3564	3.8016
2010	9	12	10	14	32	13.24	101.77	0.8892	0.3528	-0.5292	0.6444	-0.0756	7.2792	1.7208	2.3112	3.996	7.2684
2010	9	12	13	14	32	13.95	102.59	0.8892	0.2736	-1.5372	0.288	-0.198	43.164	1.08	-2.502	11.084	8.9316
2010	9	12	16	14	32	13.045	102.66	1.44	0.7308	-0.6768	0.666	-0.0756	-2.5524	-0.5832	-0.1116	-1.602	5.04
2010	9	12	19	14	40	12.445	103.3	0.0684	0.504	-1.1448	0.342	-0.1368	-7.5492	-0.5472	-1.224	1.2312	2.2428
2010	9	12	22	14	32	12.785	103.44	1.062	0.7092	-0.8244	0.6048	0.1692	-4.5288	0.81	-5.3712	0.0216	1.1016
2010	9	13	1	14	40	12.35	102.42	0.5292	0.9036	1.116	1.188	-0.0432	-17.69	-1.4508	-1.4184	-6.012	2.43
2010	9	13	4	14	30	12.655	103.56	1.296	0.828	0.3276	0.3168	0.1152	-16.499	-4.4424	0.9648	-4.5576	8.7516
2010	9	13	7	14	34	13.07	103.38	1.278	1.1088	0.1296	0.7164	-0.036	2.9196	-0.1908	-1.2708	0.5328	3.6468
2010	9	13	10	14	40	13.46	104.14	0.414	1.1088	0.0576	0.6156	0.0288	11.387	-1.044	0.612	2.2932	2.124
2010	9	13	13	14	33	13.95	104.85	1.9908	1.8396	0.1764	0.936	-0.1692	22.568	-0.864	0.3672	4.0356	0.5544
2010	9	13	16	14	40	11.53	103.16	2.0088	1.4472	0.0936	1.0476	-0.0072	29.786	3.6936	1.6956	6.6024	5.9508
2010	9	13	19	14	40	10.23	105.38	1.0188	1.3248	-0.4572	0.63	-0.0036	30.964	0.4788	0.342	7.0524	4.6044
2010	9	13	22	14	40	9.82	105.28	1.7964	0.8604	-0.0864	0.2304	-0.072	22.169	-0.774	3.0204	5.7204	2.3616
2010	9	14	1	14	40	9.665	104.39	0.6768	0.8064	0.6084	0.6012	-0.0684	10.915	-1.6488	4.2264	3.132	4.6008
2010	9	14	4	14	30	9.63	104.27	0.5832	1.044	-0.3348	0.6732	-0.0936	15.692	-1.8576	-2.8656	3.6756	0.5868
2010	9	14	7	14	33	9.955	105.36	1.4364	1.3572	-0.9504	0.5832	-0.2484	23.522	-5.7024	0.6228	7.0776	1.224
2010	9	14	10	14	31	10.41	105.07	1.17	0.378	-1.2456	0.396	-0.414	41.612	-4.6872	-4.23	10.57	2.4012
2010	9	14	13	14	32	11.485	104.16	4.8096	1.6128	2.2716	1.1556	-0.1008	97.153	0.7668	-2.178	23.278	5.2236
2010	9	14	16	14	40	12.06	105.12	3.8412	1.2528	1.314	0.9972	-0.1656	75.546	-2.8188	-3.6396	19.422	3.8484
2010	9	14	19	14	40	9.92	104.89	2.0484	1.3068	0.162	0.7056	-0.018	11.34	-1.62	-1.3032	4.4496	2.394
2010	9	14	22	14	40	9.15	105.58	2.9268	0.8856	0.234	1.0116	0.0936	28.588	-4.9212	0.252	7.0668	3.3588
2010	9	15	1	14	40	9.77	105.75	1.6488	0.6516	0.414	0.5724	-0.0972	28.958	0.4968	-1.2744	7.6968	2.7432
2010	9	15	4	14	30	9.995	105.2	2.1132	0.7884	1.0008	0.7776	-0.1008	13.219	-1.5156	-3.888	3.9456	-1.0944
2010	9	15	7	14	50	10.43	103.81	2.7936	1.5336	0.612	0.7272	-0.0936	14.371	-1.6596	-2.538	2.88	3.8304
2010	9	15	10	14	30	11.285	104.23	2.844	1.7892	1.3896	0.7128	-0.1476	13.921	-2.6892	-0.6228	2.0016	4.6656
2010	9	15	13	14	30	11.11	104.23	2.7756	2.2536	0.8784	0.8208	-0.0684	10.865	2.8044	4.158	3.1248	3.6072
2010	9	15	16	14	40	10.79	104.13	2.4948	2.1132	1.0548	0.396	-0.1908	17.705	-1.5444	-2.4588	4.8996	5.85
2010	9	15	19	14	30	9.595	104.92	1.6272	1.7928	-0.2268	1.0368	-0.1332	28.289	0.0576	-2.8044	6.9336	2.3544
2010	9	15	22	14	30	8.025	103.9	1.6164	1.5336	0.2376	0.4068	-0.0324	30.506	-5.4252	-8.568	6.7284	0.2844
2010	9	16	1	14	30	7.75	103.74	0.9864	1.5696	0.8604	0.6804	-0.0252	12.546	2.7324	-2.8476	3.258	5.6304
2010	9	16	4	14	30	7.44	103.43	0.7956	1.3968	0.7632	0.558	0.0324	19.721	-2.2176	-2.8728	3.7476	2.556
2010	9	16	7	14	50	7.605	103.31	NaN	NaN	NaN	NaN	NaN	NaN	NaN	NaN	NaN	NaN
2010	9	16	10	14	30	10.005	102.2	NaN	NaN	NaN	NaN	NaN	NaN	NaN	NaN	NaN	NaN
2010	9	16	13	14	30	10.85	103.44	NaN	NaN	NaN	NaN	NaN	NaN	NaN	NaN	NaN	NaN
2010	9	16	16	14	30	9.395	106.18	NaN	NaN	NaN	NaN	NaN	NaN	NaN	NaN	NaN	NaN
2010	9	16	19	14	30	8.64	103.72	1.6812	0.666	-0.5076	0.4644	0.162	-31.406	-4.7484	-13.784	-7.3908	2.1852
2010	9	16	22	14	30	7.84	103.32	1.8828	0.9216	0.5508	0.6444	0.1152	25.258	-2.4336	-7.758	6.8292	0.954
2010	9	17	1	14	30	7.845	103.44	1.5984	0.792	0.7056	0.2448	-0.1152	19.382	-1.8684	-13.298	5.8032	3.8556
2010	9	17	4	14	30	8.19	103.57	2.0088	1.1808	1.3212	0.2664	-0.2808	18.608	-2.1924	-4.4244	4.5396	1.6524
2010	9	17	7	14	40	8.685	102.62	2.8044	1.3392	1.2744	0.2124	-0.2916	9.7992	-2.97	-5.076	0.9288	6.1956
2010	9	17	10	14	30	10.89	100.43	6.5808	1.674	2.9664	0.9972	-0.0288	56.174	-1.3176	-3.1644	13.421	9.4716
2010	9	17	13	14	40	11.595	101.2	5.4936	1.3932	2.7	0.8244	-0.1584	39.78	-0.81	-10.199	10.307	6.6276
2010	9	17	16	14	31	10.48	102.49	5.9616	2.1816	2.322	1.0692	0.018	26.273	0.9756	-6.4728	6.7464	3.4056
2010	9	17	19	14	30	8.095	102.18	4.6008	1.5192	0.8712	0.486	0.072	8.1792	2.2536	-4.7556	1.1772	0.6732
2010	9	17	22	14	30	6.95	102.38	3.4056	1.0116	0.8316	0.0144	-0.0108	6.9264	-4.8888	-3.4704	1.6128	1.3896
2010	9	18	1	14	40	7.88	103.34	4.2156	0.8532	1.2672	0.3888	0.0216	5.8536	-1.8	-3.6648	2.0988	7.524
2010	9	18	4	14	30	7.395	101.46	3.5244	1.0152	0.7668	0.5004	-0.0072	5.274	-1.0944	0.9396	3.2688	2.7432
2010	9	18	7	14	50	8	102.3	4.1832	1.0656	0.8892	0.3708	-0.0468	8.4276	-1.4868	-0.666	3.4164	6.4188
2010	9	18	10	14	30	9.55	100.23	4.302	1.0152	1.7928	0.6768	-0.1836	9.7236	-5.0544	-4.5648	1.7496	2.4984
2010	9	18	13	14	30	10.215	101.26	4.6692	0.9	1.9584	1.1052	-0.1836	16.459	-0.0072	-4.392	4.4388	5.2632
2010	9	18	16	14	30	9.31	101.36	6.246	1.2132	1.2672	0.414	-0.0936	32.299	-2.1528	-5.0544	10.501	6.5232
2010	9	18	19	14	31	8.255	101.25	2.9484	0.6084	0.6912	0	0.0396	20.567	-2.4696	0.5868	4.4028	4.9284
2010	9	18	22	14	40	8.18	101.33	2.6748	0.8676	0.5364	0.5256	0.0036	18.515	2.2032	2.7036	5.1444	1.8
2010	9	19	1	14	40	7.205	101.74	1.3716	0.7704	0.2088	0.288	-0.0288	16.52	-0.5652	-5.5404	3.7404	-0.2124
2010	9	19	4	14	30	6.46	102.05	1.9656	1.098	0.7056	0.2808	-0.216	9.8964	-1.4436	-0.2088	2.448	3.1752
2010	9	19	7	14	40	6.675	102.29	2.6424	1.1592	0.5328	0.5832	0.036	6.3684	0.9792	-0.0864	3.1932	2.7648
2010	9	19	10	14	40	7.59	101.93	3.078	0.9864	0.6552	0.6516	0.0288	10.271	-4.4172	-2.4336	2.6748	5.3496
2010	9	19	13	14	40	9.26	102.11	4.3164	1.458	1.8972	0.8064	-0.0216	37.242	-1.7856	-1.9404	7.5528	6.2136
2010	9	19	16	14	30	8.675	102.23	3.312	0.9864	0.648	0.7704	-0.1476	27.554	-0.6012	0.6552	6.3216	2.9808
2010	9	19	19	14	40	7.405	101.81	3.7188	1.242	1.3968	0.1368	-0.0288	15.023	0.3636	1.4112	1.7604	6.0948
2010	9	19	22	14	40	7.25	102.34	3.0708	1.0404	0.4068	0.7884	-0.0108	20.837	-1.2348	1.548	4.6044	6.39
2010	9	20	1	14	30	6.54	101.56	2.6856	0.6912	0.2412	0.3168	0.054	7.9272	-2.6064	0.6408	3.3732	1.7064
2010	9	20	4	14	30	6.795	102.94	2.7252	0.8712	0.1296	0.1764	0.0576	27.295	1.1556	-1.0944	7.0632	6.174
2010	9	20	7	14	50	7.24	102.8	3.3084	0.576	0.1872	0.8352	-0.2196	27.241	-3.0996	2.4696	6.3252	5.6232
2010	9	20	10	14	30	8.66	102.8	5.472	1.0044	0.9576	0.8712	0.0072	64.76	-2.3616	-3.1464	17.431	6.0696
2010	9	20	13	14	40	11.025	98.411	11.279	1.4868	1.7712	0.9972	0.0612	156.41	-0.9864	-4.8996	39.431	6.678
2010	9	20	16	14	30	10.635	99.12	6.8688	0.7236	0.252	1.296	0.0108	92.491	1.71	-1.5516	21.28	0.7848
2010	9	20	19	14	40	6.65	102.09	3.8232	0.9864	0.2448	0.6912	-0.0396	25.693	-2.4372	0.1944	8.2908	3.0024
2010	9	20	22	14	30	4.905	103.18	3.024	1.0656	0.108	0.36	0.0252	21.888	1.89	-2.7288	5.4864	0.0216
2010	9	21	1	14	30	3.95	102.93	3.0996	0.8136	0.648	0.0936	-0.3888	25.582	-2.1708	-0.0216	5.9796	3.1716
2010	9	21	4	14	30	5.705	102.25	2.7792	0.8712	0.2556	0.4176	-0.1224	11.736	-0.9324	-3.276	4.14	1.1124
2010	9	21	7	14	40	6.98	102.83	3.4416	0.504	0.7812	0.4248	0.0324	37.037	-1.6956	-2.9304	9.3096	2.9412
2010	9	21	10	14	30	8.295	102.11	1.9152	0.9072	1.0476	0.6516	0.0936	13.108	2.1384	-2.5704	2.7468	2.0268
2010	9	21	13	14	30	9.81	103.03	3.3228	1.4184	1.7496	1.1268	0.0504	13.046	-0.6408	-5.9184	3.942	3.6288
2010	9	21	16	14	40	9.65	102.91	3.4992	1.7352	1.5984	0.8388	-0.3132	15.782	-0.5364	0.0972	2.5704	4.032
2010	9	21	19	14	30	9.225	101.93	2.9916	1.4076	0.576	0.8496	-0.2772	13.457	-5.6016	0.5976	3.7944	3.996
2010	9	21	22	14	31	9.24	101.81	4.2984	2.0988	0.9	0.882	-0.3744	12.499	0	1.6128	2.8872	3.7188
2010	9	22	1	14	40	9.515	101.65	3.2112	2.0232	0.6372	1.0836	-0.2556	7.0452	0.4536	-1.6344	1.2924	1.2564
2010	9	22	4	14	30	8.735	102.97	2.2788	2.1528	1.2636	0.8748	-0.0828	17.968	0.1116	2.43	5.7492	4.9248
2010	9	22	7	14	40	7.405	102.44	NaN	NaN	NaN	NaN	NaN	NaN	NaN	NaN	NaN	NaN
2010	9	22	10	14	30	8.125	102.07	NaN	NaN	NaN	NaN	NaN	NaN	NaN	NaN	NaN	NaN
2010	9	22	13	14	40	8.645	106.55	NaN	NaN	NaN	NaN	NaN	NaN	NaN	NaN	NaN	NaN
2010	9	22	16	14	40	8.14	106.83	11.128	1.6632	0.1044	1.2132	-0.0612	214.77	0.2736	-1.8684	46.584	5.544
2010	9	22	19	14	40	5.25	102.33	6.156	1.3644	1.53	0.468	-0.0288	57.672	-1.332	1.5984	14.137	2.754
2010	9	22	22	14	40	3.925	102.96	4.5612	1.134	0.9252	0.6012	-0.1008	55.598	-2.97	0.8172	10.969	6.6276
2010	9	23	1	14	30	4.87	102.8	3.6036	0.7956	0.828	0.4464	0.0648	47.758	-1.0692	-1.2852	8.4348	5.2308
2010	9	23	4	14	30	5.315	103	3.6396	0.6336	0.5796	0.6768	-0.018	53.802	-0.0612	-2.2896	9.5832	7.6356
2010	9	23	7	14	35	6.04	101.15	3.78	0.8676	1.1628	0.018	-0.2304	66.366	-3.0564	-5.6376	14.857	5.2344
2010	9	23	10	14	30	9.08	102.98	8.0136	1.3356	0.7884	0.99	-0.0864	122.64	0.4104	1.9764	22.982	4.8096
2010	9	23	13	14	40	9.585	102.77	5.6232	0.7992	1.2816	1.0728	-0.0828	46.339	4.5432	0.0144	10.836	5.1768
2010	9	23	16	14	40	9.98	102.51	7.056	1.5624	1.8	1.6092	-0.0972	81.842	0.918	-2.502	13.457	8.3088
2010	9	23	19	14	33	9.25	101.75	6.768	1.3356	1.26	1.0836	-0.0792	71.237	-0.7956	-0.0504	16.776	6.8976
2010	9	23	22	14	40	9.07	101.7	7.1928	1.2096	1.6812	0.9576	-0.0468	69.487	-4.0788	-5.7168	15.289	1.98
2010	9	24	1	14	30	9.67	101.82	6.3504	1.1376	1.0512	0.72	0.0036	78.311	-1.4688	-1.0764	17.676	6.9192
2010	9	24	4	14	30	10.09	102	8.442	1.2384	0.702	1.1088	-0.0576	80.147	1.026	3.9492	18.284	6.57
2010	9	24	7	14	40	10.15	101.77	6.2856	1.512	1.3968	1.4076	-0.1656	55.89	-1.3968	1.4688	11.833	2.0628
2010	9	24	10	14	31	10.705	102.18	7.8516	1.26	2.0988	1.1196	-0.0612	73.375	-1.2564	2.8764	14.803	5.508
2010	9	24	13	14	30	12.785	101.44	9.9612	1.5408	2.5848	1.8252	-0.1584	141.08	-3.8232	-3.816	30.06	13.374
2010	9	24	16	14	40	12.36	102.73	12.218	1.3644	1.1052	1.6308	-0.1692	143.46	1.0728	3.6828	30.208	6.8544
2010	9	24	19	14	40	10.95	103.96	7.83	0.8964	0.4752	1.062	-0.1764	100.45	2.088	-1.5912	21.211	4.8636
2010	9	24	22	14	30	10.025	103.69	7.8408	1.188	0.2916	0.6912	-0.09	91.051	-3.2904	2.4948	21.37	3.258
2010	9	25	1	14	30	9.89	102.45	9.2988	1.4148	0.8784	1.0836	-0.2484	77.015	2.2752	-1.44	16.441	6.8112
2010	9	25	4	14	30	10	102.35	6.5376	0.8424	1.422	0.6156	-0.1584	75.791	-0.7272	3.6324	15.52	11.214
2010	9	25	7	14	40	10.3	102.37	5.9472	1.0044	0.9468	0.9612	-0.3132	57.676	-3.4344	0.9396	14.983	6.9912
2010	9	25	10	14	40	11.47	102.49	6.9804	1.1484	1.368	1.1016	-0.2988	85.226	0.4716	4.2984	18.68	5.9472
2010	9	25	13	14	40	12.865	101.73	6.6636	0.9036	0.8676	1.5192	-0.2232	91.926	-6.0552	-1.2924	19.807	7.02
2010	9	25	16	14	40	14.155	102.27	8.7696	0.9432	0.7164	1.746	-0.0432	111.21	-1.7316	-0.9612	24.606	10.418
2010	9	25	19	14	30	6.95	102.33	6.66	0.8064	1.9188	0.8532	-0.0864	99.036	-0.4356	-2.1096	21.899	3.9816
2010	9	25	22	14	40	4.825	100.66	7.1496	0.6192	1.1124	0.5868	0.0432	116.29	-2.1672	-1.1232	23.155	5.3208
2010	9	26	1	14	30	3.975	100.4	6.786	0.5508	0.4572	0.3888	0.162	112.09	-0.2556	-5.0868	24.509	1.2276
2010	9	26	4	14	30	3.77	100.96	5.7384	0.3384	0.1944	0.7128	-0.1944	89.244	-1.2636	-6.8904	18.454	3.024
2010	9	26	7	14	40	1.95	102.72	3.942	0.1368	0.9684	0.4716	-0.0216	62.352	0.252	1.7136	12.607	0.36
2010	9	26	10	14	30	5.73	93.815	7.2396	0.1116	0.864	0.4932	-0.0396	115.76	-2.2068	-1.5516	26.345	7.0236
2010	9	26	13	14	30	7.185	82.383	11.167	1.1664	0.954	1.1052	-0.072	221.35	2.6892	2.3184	44.442	7.8948
2010	9	26	16	14	30	6.55	83.819	11.549	0.5832	1.1664	1.4724	0	172.24	3.2292	-0.8424	37.609	4.7376
2010	9	26	19	14	30	2.85	99.569	5.382	-0.1584	-0.5364	0.648	0.018	87.44	0.846	-3.5676	19.771	3.0816
2010	9	26	22	14	31	1.975	103.12	2.4732	0.108	0.27	0.3924	0.0144	79.988	-0.3708	-1.2348	18.832	4.5468
2010	9	27	1	14	30	0.91	104.91	1.7892	0.3852	0.396	0.7416	-0.1656	75.917	-1.8216	1.7244	15.448	3.3624
2010	9	27	4	14	30	-0.315	106.52	2.5812	0.3852	0.8568	0.378	-0.1404	53.903	0.8676	-0.8712	10.937	4.5036
2010	9	27	7	14	32	-0.71	107.68	2.5488	0.4932	1.0116	0.0792	0.1044	38.358	-0.7776	-2.5164	10.336	4.1184
2010	9	27	10	14	30	4.395	102.01	3.8664	-0.0216	1.0764	0.2988	-0.1188	97.196	-2.2464	-0.0144	21.798	7.8624
2010	9	27	13	14	31	6.225	88.565	8.6868	0.2124	0.2592	0.792	-0.0684	123.07	-0.342	-1.6884	28.138	7.9452
2010	9	27	16	14	30	5.77	89.915	7.4052	-0.5148	0.3564	0.7452	-0.1692	115.71	1.2672	4.23	29.066	7.9488
2010	9	27	19	14	31	2.58	101.87	4.5288	0.0648	-0.0216	0.036	-0.2052	73.836	-3.1356	-0.2016	15.728	0.036
2010	9	27	22	14	30	0.965	106.78	3.4272	0	-0.162	0.1224	-0.2016	74.909	0.2628	0.9972	15.901	4.6368
2010	9	28	1	14	30	0.04	108.19	NaN	NaN	NaN	NaN	NaN	NaN	NaN	NaN	NaN	NaN
2010	9	28	4	14	30	-0.9	109.82	NaN	NaN	NaN	NaN	NaN	NaN	NaN	NaN	NaN	NaN
2010	9	28	7	14	30	-1.205	110.46	NaN	NaN	NaN	NaN	NaN	NaN	NaN	NaN	NaN	NaN
2010	9	28	10	14	30	4.435	100.99	NaN	NaN	NaN	NaN	NaN	NaN	NaN	NaN	NaN	NaN
2010	9	28	13	14	40	6.265	82.422	NaN	NaN	NaN	NaN	NaN	NaN	NaN	NaN	NaN	NaN
2010	9	28	16	14	40	5.84	88.066	NaN	NaN	NaN	NaN	NaN	NaN	NaN	NaN	NaN	NaN
2010	9	28	19	14	33	3.705	102.99	NaN	NaN	NaN	NaN	NaN	NaN	NaN	NaN	NaN	NaN
2010	9	28	22	14	30	1.55	106.29	NaN	NaN	NaN	NaN	NaN	NaN	NaN	NaN	NaN	NaN
2010	9	29	1	14	32	-0.08	108.01	NaN	NaN	NaN	NaN	NaN	NaN	NaN	NaN	NaN	NaN
2010	9	29	4	14	30	-0.735	109.68	NaN	NaN	NaN	NaN	NaN	NaN	NaN	NaN	NaN	NaN
2010	9	29	7	14	30	1.145	110.14	NaN	NaN	NaN	NaN	NaN	NaN	NaN	NaN	NaN	NaN
2010	9	29	10	14	30	3.43	104.65	NaN	NaN	NaN	NaN	NaN	NaN	NaN	NaN	NaN	NaN
2010	9	29	13	14	30	7.51	86.591	NaN	NaN	NaN	NaN	NaN	NaN	NaN	NaN	NaN	NaN
2010	9	29	16	14	40	7.46	91.089	NaN	NaN	NaN	NaN	NaN	NaN	NaN	NaN	NaN	NaN
2010	9	29	19	14	30	5.785	100.63	NaN	NaN	NaN	NaN	NaN	NaN	NaN	NaN	NaN	NaN
2010	9	29	22	14	32	3.11	104.8	NaN	NaN	NaN	NaN	NaN	NaN	NaN	NaN	NaN	NaN
2010	9	30	1	14	30	1.29	107.77	NaN	NaN	NaN	NaN	NaN	NaN	NaN	NaN	NaN	NaN
2010	9	30	4	14	30	0.86	112	NaN	NaN	NaN	NaN	NaN	NaN	NaN	NaN	NaN	NaN
2010	9	30	7	14	41	-1.145	112.1	NaN	NaN	NaN	NaN	NaN	NaN	NaN	NaN	NaN	NaN
2010	9	30	10	14	31	5.18	99.319	NaN	NaN	NaN	NaN	NaN	NaN	NaN	NaN	NaN	NaN
2010	9	30	13	14	31	7.825	88.772	NaN	NaN	NaN	NaN	NaN	NaN	NaN	NaN	NaN	NaN
2010	9	30	16	14	30	7.51	93.224	NaN	NaN	NaN	NaN	NaN	NaN	NaN	NaN	NaN	NaN
2010	9	30	19	14	32	3.44	101.95	NaN	NaN	NaN	NaN	NaN	NaN	NaN	NaN	NaN	NaN
2010	9	30	22	14	32	1.78	102.84	NaN	NaN	NaN	NaN	NaN	NaN	NaN	NaN	NaN	NaN
2010	10	1	1	14	31	1.455	104.96	NaN	NaN	NaN	NaN	NaN	NaN	NaN	NaN	NaN	NaN
2010	10	1	4	14	31	0.73	107.37	NaN	NaN	NaN	NaN	NaN	NaN	NaN	NaN	NaN	NaN
2010	10	1	16	14	31	7.39	90.82	NaN	NaN	NaN	NaN	NaN	NaN	NaN	NaN	NaN	NaN
2010	10	1	19	14	40	2.69	99.413	NaN	NaN	NaN	NaN	NaN	NaN	NaN	NaN	NaN	NaN
2010	10	1	22	14	31	0.705	100.66	NaN	NaN	NaN	NaN	NaN	NaN	NaN	NaN	NaN	NaN
2010	10	2	1	14	40	-0.545	104.93	NaN	NaN	NaN	NaN	NaN	NaN	NaN	NaN	NaN	NaN
2010	10	2	4	14	32	-1.515	104.71	NaN	NaN	NaN	NaN	NaN	NaN	NaN	NaN	NaN	NaN
2010	10	2	7	14	41	-1.3	100.47	NaN	NaN	NaN	NaN	NaN	NaN	NaN	NaN	NaN	NaN
2010	10	2	10	14	31	1.885	100.04	NaN	NaN	NaN	NaN	NaN	NaN	NaN	NaN	NaN	NaN
2010	10	2	13	14	32	5.4	98.471	NaN	NaN	NaN	NaN	NaN	NaN	NaN	NaN	NaN	NaN
2010	10	2	16	14	31	4.805	101.61	NaN	NaN	NaN	NaN	NaN	NaN	NaN	NaN	NaN	NaN
2010	10	2	19	14	31	3.575	101.91	NaN	NaN	NaN	NaN	NaN	NaN	NaN	NaN	NaN	NaN
2010	10	2	22	14	32	3.335	103.04	NaN	NaN	NaN	NaN	NaN	NaN	NaN	NaN	NaN	NaN
2010	10	3	1	14	31	3.655	102.05	NaN	NaN	NaN	NaN	NaN	NaN	NaN	NaN	NaN	NaN
2010	10	3	4	14	30	3.375	102.16	NaN	NaN	NaN	NaN	NaN	NaN	NaN	NaN	NaN	NaN
2010	10	3	7	14	41	3.335	100.72	NaN	NaN	NaN	NaN	NaN	NaN	NaN	NaN	NaN	NaN
2010	10	3	10	14	40	5.655	98.795	NaN	NaN	NaN	NaN	NaN	NaN	NaN	NaN	NaN	NaN
2010	10	3	13	14	30	6.68	97.71	NaN	NaN	NaN	NaN	NaN	NaN	NaN	NaN	NaN	NaN
2010	10	3	16	14	31	5.8	97.531	NaN	NaN	NaN	NaN	NaN	NaN	NaN	NaN	NaN	NaN
2010	10	3	19	14	31	5.6	99.113	NaN	NaN	NaN	NaN	NaN	NaN	NaN	NaN	NaN	NaN
2010	10	3	22	14	34	3.86	98.596	NaN	NaN	NaN	NaN	NaN	NaN	NaN	NaN	NaN	NaN
2010	10	4	1	14	42	2.17	100.06	NaN	NaN	NaN	NaN	NaN	NaN	NaN	NaN	NaN	NaN
2010	10	4	4	14	30	2.17	103.12	NaN	NaN	NaN	NaN	NaN	NaN	NaN	NaN	NaN	NaN
2010	10	4	7	14	30	2.01	100.78	NaN	NaN	NaN	NaN	NaN	NaN	NaN	NaN	NaN	NaN
2010	10	4	10	14	40	5.46	101.63	NaN	NaN	NaN	NaN	NaN	NaN	NaN	NaN	NaN	NaN
2010	10	4	13	14	40	8.23	86.224	NaN	NaN	NaN	NaN	NaN	NaN	NaN	NaN	NaN	NaN
2010	10	4	16	14	31	8.42	82.994	NaN	NaN	NaN	NaN	NaN	NaN	NaN	NaN	NaN	NaN
2010	10	4	19	14	40	4.605	94.611	NaN	NaN	NaN	NaN	NaN	NaN	NaN	NaN	NaN	NaN
2010	10	4	22	14	40	2.915	97.9	NaN	NaN	NaN	NaN	NaN	NaN	NaN	NaN	NaN	NaN
2010	10	5	1	14	31	1.97	99.571	NaN	NaN	NaN	NaN	NaN	NaN	NaN	NaN	NaN	NaN
2010	10	5	4	14	31	1.84	100.65	NaN	NaN	NaN	NaN	NaN	NaN	NaN	NaN	NaN	NaN
2010	10	5	13	14	30	7.93	86.739	NaN	NaN	NaN	NaN	NaN	NaN	NaN	NaN	NaN	NaN
2010	10	5	16	14	30	6.98	87.539	NaN	NaN	NaN	NaN	NaN	NaN	NaN	NaN	NaN	NaN
2010	10	5	19	14	31	3.635	94.941	NaN	NaN	NaN	NaN	NaN	NaN	NaN	NaN	NaN	NaN
2010	10	5	22	14	32	2.095	97.511	NaN	NaN	NaN	NaN	NaN	NaN	NaN	NaN	NaN	NaN
2010	10	6	1	14	40	0.555	99.835	NaN	NaN	NaN	NaN	NaN	NaN	NaN	NaN	NaN	NaN
2010	10	6	4	14	31	-0.145	100.43	NaN	NaN	NaN	NaN	NaN	NaN	NaN	NaN	NaN	NaN
2010	10	6	7	14	30	-0.155	100.27	NaN	NaN	NaN	NaN	NaN	NaN	NaN	NaN	NaN	NaN
2010	10	6	10	14	40	4.96	98.409	NaN	NaN	NaN	NaN	NaN	NaN	NaN	NaN	NaN	NaN
2010	10	6	13	14	32	7.215	88.102	NaN	NaN	NaN	NaN	NaN	NaN	NaN	NaN	NaN	NaN
2010	10	6	16	14	40	6.585	85.171	NaN	NaN	NaN	NaN	NaN	NaN	NaN	NaN	NaN	NaN
2010	10	6	19	14	31	3.64	92.592	NaN	NaN	NaN	NaN	NaN	NaN	NaN	NaN	NaN	NaN
2010	10	6	22	14	40	1.895	97.244	NaN	NaN	NaN	NaN	NaN	NaN	NaN	NaN	NaN	NaN
2010	10	7	1	14	40	1.49	99.696	NaN	NaN	NaN	NaN	NaN	NaN	NaN	NaN	NaN	NaN
2010	10	7	4	14	40	1.14	100.52	NaN	NaN	NaN	NaN	NaN	NaN	NaN	NaN	NaN	NaN
2010	10	7	7	14	30	1.73	99.38	NaN	NaN	NaN	NaN	NaN	NaN	NaN	NaN	NaN	NaN
2010	10	7	10	14	40	5.29	99.67	NaN	NaN	NaN	NaN	NaN	NaN	NaN	NaN	NaN	NaN
2010	10	7	16	14	40	6.86	88.136	NaN	NaN	NaN	NaN	NaN	NaN	NaN	NaN	NaN	NaN
2010	10	7	19	14	33	4.935	93.197	NaN	NaN	NaN	NaN	NaN	NaN	NaN	NaN	NaN	NaN
2010	10	7	22	14	40	5.51	95.034	NaN	NaN	NaN	NaN	NaN	NaN	NaN	NaN	NaN	NaN
2010	10	8	1	14	31	5.495	95.439	NaN	NaN	NaN	NaN	NaN	NaN	NaN	NaN	NaN	NaN
2010	10	8	4	14	31	5.085	99.664	NaN	NaN	NaN	NaN	NaN	NaN	NaN	NaN	NaN	NaN
2010	10	8	7	14	41	5.255	99.912	NaN	NaN	NaN	NaN	NaN	NaN	NaN	NaN	NaN	NaN
2010	10	8	10	14	31	6.865	100.89	NaN	NaN	NaN	NaN	NaN	NaN	NaN	NaN	NaN	NaN
2010	10	8	13	14	40	7.925	96.713	NaN	NaN	NaN	NaN	NaN	NaN	NaN	NaN	NaN	NaN
2010	10	8	16	14	32	7.77	96.759	NaN	NaN	NaN	NaN	NaN	NaN	NaN	NaN	NaN	NaN
2010	10	8	19	14	40	7.13	98.005	NaN	NaN	NaN	NaN	NaN	NaN	NaN	NaN	NaN	NaN
2010	10	8	22	14	31	7.035	98.169	NaN	NaN	NaN	NaN	NaN	NaN	NaN	NaN	NaN	NaN
2010	10	9	1	14	32	6.715	98.598	NaN	NaN	NaN	NaN	NaN	NaN	NaN	NaN	NaN	NaN
2010	10	9	4	14	40	6.6	99.011	NaN	NaN	NaN	NaN	NaN	NaN	NaN	NaN	NaN	NaN
2010	10	9	7	14	41	6.68	99.534	NaN	NaN	NaN	NaN	NaN	NaN	NaN	NaN	NaN	NaN
2010	10	9	10	14	40	7.7	91.964	NaN	NaN	NaN	NaN	NaN	NaN	NaN	NaN	NaN	NaN
2010	10	9	13	14	32	7.855	90.265	NaN	NaN	NaN	NaN	NaN	NaN	NaN	NaN	NaN	NaN
2010	10	9	16	14	40	7.26	91.643	NaN	NaN	NaN	NaN	NaN	NaN	NaN	NaN	NaN	NaN
2010	10	9	19	14	32	6.635	96.284	NaN	NaN	NaN	NaN	NaN	NaN	NaN	NaN	NaN	NaN
2010	10	9	22	14	40	5.42	101.19	NaN	NaN	NaN	NaN	NaN	NaN	NaN	NaN	NaN	NaN
2010	10	10	1	14	40	5.36	100.78	NaN	NaN	NaN	NaN	NaN	NaN	NaN	NaN	NaN	NaN
2010	10	10	4	14	32	5.655	98.463	NaN	NaN	NaN	NaN	NaN	NaN	NaN	NaN	NaN	NaN
2010	10	10	7	14	41	6.42	96.946	NaN	NaN	NaN	NaN	NaN	NaN	NaN	NaN	NaN	NaN
2010	10	10	10	14	40	5.33	97.685	NaN	NaN	NaN	NaN	NaN	NaN	NaN	NaN	NaN	NaN
2010	10	10	13	14	40	2.82	93.31	NaN	NaN	NaN	NaN	NaN	NaN	NaN	NaN	NaN	NaN
2010	10	10	16	14	33	2.62	76.198	NaN	NaN	NaN	NaN	NaN	NaN	NaN	NaN	NaN	NaN
2010	10	10	19	14	40	0.96	80.107	NaN	NaN	NaN	NaN	NaN	NaN	NaN	NaN	NaN	NaN
2010	10	10	22	14	40	1.785	80.41	NaN	NaN	NaN	NaN	NaN	NaN	NaN	NaN	NaN	NaN
2010	10	11	1	14	40	1.86	85.192	NaN	NaN	NaN	NaN	NaN	NaN	NaN	NaN	NaN	NaN
2010	10	11	4	14	31	1.745	87.989	NaN	NaN	NaN	NaN	NaN	NaN	NaN	NaN	NaN	NaN
2010	10	11	7	14	40	1.615	90.809	NaN	NaN	NaN	NaN	NaN	NaN	NaN	NaN	NaN	NaN
2010	10	11	10	14	32	2.735	87.521	NaN	NaN	NaN	NaN	NaN	NaN	NaN	NaN	NaN	NaN
2010	10	11	13	14	30	5.42	75.565	NaN	NaN	NaN	NaN	NaN	NaN	NaN	NaN	NaN	NaN
2010	10	11	16	14	40	4.11	78.453	NaN	NaN	NaN	NaN	NaN	NaN	NaN	NaN	NaN	NaN
2010	10	11	19	14	31	1.895	92.852	NaN	NaN	NaN	NaN	NaN	NaN	NaN	NaN	NaN	NaN
2010	10	11	22	14	32	1.135	92.437	NaN	NaN	NaN	NaN	NaN	NaN	NaN	NaN	NaN	NaN
2010	10	12	1	14	33	1.18	100.56	NaN	NaN	NaN	NaN	NaN	NaN	NaN	NaN	NaN	NaN
2010	10	12	4	14	31	0.135	98.193	NaN	NaN	NaN	NaN	NaN	NaN	NaN	NaN	NaN	NaN
2010	10	12	7	21	30	-2.25	97.559	NaN	NaN	NaN	NaN	NaN	NaN	NaN	NaN	NaN	NaN
2010	10	12	13	14	40	0.685	82.035	NaN	NaN	NaN	NaN	NaN	NaN	NaN	NaN	NaN	NaN
2010	10	12	16	14	40	0.09	76.876	NaN	NaN	NaN	NaN	NaN	NaN	NaN	NaN	NaN	NaN
2010	10	12	19	14	40	0.25	85.868	NaN	NaN	NaN	NaN	NaN	NaN	NaN	NaN	NaN	NaN
2010	10	12	22	14	40	-1.94	96.589	NaN	NaN	NaN	NaN	NaN	NaN	NaN	NaN	NaN	NaN
2010	10	13	1	14	40	-2.645	101.72	NaN	NaN	NaN	NaN	NaN	NaN	NaN	NaN	NaN	NaN
2010	10	13	4	14	30	-3.13	105.34	NaN	NaN	NaN	NaN	NaN	NaN	NaN	NaN	NaN	NaN
2010	10	13	7	14	40	-3.44	107.25	NaN	NaN	NaN	NaN	NaN	NaN	NaN	NaN	NaN	NaN
2010	10	13	10	14	40	0.23	94.763	NaN	NaN	NaN	NaN	NaN	NaN	NaN	NaN	NaN	NaN
2010	10	13	13	14	33	2.805	79.428	NaN	NaN	NaN	NaN	NaN	NaN	NaN	NaN	NaN	NaN
2010	10	13	16	14	32	2.37	85.969	NaN	NaN	NaN	NaN	NaN	NaN	NaN	NaN	NaN	NaN
2010	10	13	19	14	30	-0.53	99.633	NaN	NaN	NaN	NaN	NaN	NaN	NaN	NaN	NaN	NaN
2010	10	13	22	14	31	-3.625	106.72	NaN	NaN	NaN	NaN	NaN	NaN	NaN	NaN	NaN	NaN
2010	10	14	1	14	30	-3.405	107.51	0.8784	-0.0324	1.3536	0.0288	-0.0072	5.3316	0.0612	-1.5372	10.019	NaN
2010	10	14	4	14	31	-2.15	105.5	0.7992	0.1584	1.9188	0.0324	-0.0756	5.6952	2.9376	-0.3024	10.656	NaN
2010	10	14	7	14	40	-0.915	103.49	0.4716	0.2736	1.5156	-0.162	-0.144	3.7584	1.3464	8.6652	6.4404	NaN
2010	10	14	10	14	40	-0.175	101.79	0.1044	0	2.574	-0.1872	-0.0144	2.2824	0.4032	0.2736	4.8312	NaN
2010	10	14	13	14	33	1.275	103.21	1.0404	0.2448	3.7296	0.5688	0.0072	2.034	-2.6748	4.896	3.7872	NaN
2010	10	14	16	14	32	0.86	103.8	1.476	-0.306	3.3696	-0.1404	-0.0108	-7.4088	-0.9504	0.7092	-8.8416	NaN
2010	10	14	19	14	31	-0.79	105.26	0.9792	0.1044	2.2392	0.1152	-0.0576	1.548	-0.5724	3.4344	2.8476	NaN
2010	10	14	22	14	32	-0.945	103.89	1.0404	-0.018	1.2132	0.036	-0.0324	1.7208	-2.8764	0.036	3.24	NaN
2010	10	15	1	14	32	-1.955	104.11	1.818	0.234	3.0204	0.1908	0.1188	1.8252	0.5868	-0.0432	4.2048	NaN
2010	10	15	4	14	40	-1.78	103.47	2.3148	0.522	3.1716	0.162	0.0396	2.3904	-2.1924	-1.5516	4.6188	NaN
2010	10	15	7	14	30	-2.17	103.61	1.656	0.3132	3.4236	0.1188	-0.2376	2.952	0.3636	-3.7368	5.4072	NaN
2010	10	15	10	14	40	-1.275	105.23	2.3868	0.3744	3.1716	0.0324	0.0252	3.0132	-0.3456	0.7776	5.2344	NaN
2010	10	15	13	14	32	-0.945	106.41	0.576	0.0576	1.1952	0.2844	-0.2016	2.934	-2.1204	1.8072	5.1444	NaN
2010	10	15	16	14	31	-0.955	104.08	1.8612	-0.126	1.9332	0	0.036	2.8404	0.2016	-2.6064	4.1472	NaN
2010	10	15	19	14	31	-1.205	105.76	2.0628	0.0072	2.016	-0.5436	-0.0324	3.24	-1.5624	-1.548	6.9192	NaN
2010	10	15	22	14	33	-1.61	104.6	2.61	0.0576	2.0484	-0.0576	-0.144	2.9844	-0.234	0.8208	5.5368	NaN
2010	10	16	1	14	30	-1.605	104.2	2.4948	-0.1368	2.0376	0.3348	-0.2196	3.672	-1.9584	5.2776	6.3288	NaN
2010	10	16	4	14	32	-2.145	101.35	2.4588	-0.0504	2.2824	-0.0576	-0.072	4.734	-4.086	0.7956	7.7688	NaN
2010	10	16	7	14	30	-2.24	101.19	2.826	0.2772	2.8512	0.0756	-0.2628	4.8276	1.8828	0.1692	7.5168	NaN
2010	10	16	10	14	30	-1.325	99.983	2.8332	0.108	2.718	0.2628	0.1692	4.7556	-1.3284	0.6876	8.352	NaN
2010	10	16	13	14	31	-0.69	97.37	1.2528	0.1296	1.2492	0.0216	-0.0468	4.4352	-2.6388	1.9224	7.254	NaN
2010	10	16	16	14	30	-0.54	101.18	2.5956	0.3348	2.4192	0.2664	0.0468	4.1976	-1.0764	-1.1808	6.4008	NaN
2010	10	16	19	14	31	-1.72	107.78	2.8728	0.2448	2.1564	-0.1548	-0.198	3.0888	-1.3896	-0.0576	5.7996	NaN
2010	10	16	22	14	32	-3.105	106.57	2.9232	0.2844	2.3616	0.0828	-0.2232	6.9696	0.2808	1.3788	12.211	NaN
2010	10	17	1	14	31	-3.585	107.08	1.944	0.2052	2.556	0.2448	-0.0576	6.75	1.71	2.8296	12.766	NaN
2010	10	17	4	14	30	-2	104.85	1.5228	-0.0216	3.816	0.4428	-0.2412	4.7232	-0.3168	0.9144	8.6688	NaN
2010	10	17	7	14	41	-2.94	105.68	1.6416	0.1008	3.366	-0.0432	-0.09	5.202	-2.106	-2.4552	9.3348	NaN
2010	10	17	10	14	31	-0.81	101.81	3.5712	0.342	4.0464	0.216	-0.0792	4.77	0.2232	-8.7984	7.7364	NaN
2010	10	17	13	14	32	2.215	101.04	2.5668	-0.1008	3.744	-0.09	-0.1044	5.67	-0.0108	-1.386	10.933	NaN
2010	10	17	16	14	32	1.31	99.299	3.1248	0	3.3732	0.1044	0.0036	4.4856	1.2456	-1.17	8.4636	NaN
2010	10	17	19	14	32	1.445	99.852	3.1536	0.0972	2.9628	0.18	0.1332	4.8744	-2.1672	-1.6056	8.28	NaN
2010	10	17	22	14	33	1.265	100.01	3.2256	0.2304	2.5308	0.1116	-0.036	5.0868	1.9836	-3.9672	9.4284	NaN
2010	10	18	1	14	31	0.39	102.51	3.8088	0.1152	2.4696	0.3276	-0.072	4.4496	1.926	2.6244	5.6772	NaN
2010	10	18	4	14	32	-0.885	103.06	2.6136	-0.0396	2.2428	0.2304	0.1044	3.2472	-2.0268	-3.6144	6.0084	NaN
2010	10	18	7	14	41	-0.24	101.99	2.0304	0.198	1.6524	-0.1296	-0.1872	3.348	-2.322	-4.8564	6.0804	NaN
2010	10	18	10	14	30	1.835	102.95	3.1176	0.0432	2.4552	0.0648	-0.0324	5.1948	-1.9512	-2.6424	7.614	NaN
2010	10	18	13	14	32	4.605	81.177	7.452	0.018	3.9276	0.504	0.0504	11.941	-2.988	1.8072	21.946	NaN
2010	10	18	16	14	30	4.105	87.536	7.6176	1.4904	0.4032	-4.0248	1.4868	24.599	181.26	177.26	53.618	NaN
2010	10	18	19	14	32	3.08	94.076	-38.358	-11.513	-4.0932	-35.168	-0.7128	34.402	262.54	-555.98	-76.936	NaN
2010	10	18	22	14	30	3.62	98.191	-30.737	-4.8132	-2.5488	-33.016	-1.0764	1.2096	-26.435	-30.236	10.71	NaN
2010	10	20	1	14	30	2.715	100.12	NaN	NaN	NaN	NaN	NaN	NaN	NaN	NaN	NaN	NaN
2010	10	20	4	14	31	2.83	103.17	NaN	NaN	NaN	NaN	NaN	NaN	NaN	NaN	NaN	NaN
2010	10	20	7	14	51	3.255	104.38	NaN	NaN	NaN	NaN	NaN	NaN	NaN	NaN	NaN	NaN
2010	10	20	10	14	30	3.775	104.49	NaN	NaN	NaN	NaN	NaN	NaN	NaN	NaN	NaN	NaN
2010	10	20	13	14	30	4.675	104.43	NaN	NaN	NaN	NaN	NaN	NaN	NaN	NaN	NaN	NaN
2010	10	20	16	14	31	4.385	104.95	NaN	NaN	NaN	NaN	NaN	NaN	NaN	NaN	NaN	NaN
2010	10	20	19	14	31	4.195	105.33	NaN	NaN	NaN	NaN	NaN	NaN	NaN	NaN	NaN	NaN
2010	10	20	22	14	30	4.105	105.25	NaN	NaN	NaN	NaN	NaN	NaN	NaN	NaN	NaN	NaN
2010	10	21	1	14	30	2.87	105.47	NaN	NaN	NaN	NaN	NaN	NaN	NaN	NaN	NaN	NaN
2010	10	21	4	14	30	0.285	106.44	NaN	NaN	NaN	NaN	NaN	NaN	NaN	NaN	NaN	NaN
2010	10	21	7	14	30	-0.65	105.98	NaN	NaN	NaN	NaN	NaN	NaN	NaN	NaN	NaN	NaN
2010	10	21	10	14	30	-0.85	106.87	NaN	NaN	NaN	NaN	NaN	NaN	NaN	NaN	NaN	NaN
2010	10	21	13	14	31	-0.76	105.44	NaN	NaN	NaN	NaN	NaN	NaN	NaN	NaN	NaN	NaN
2010	10	21	16	14	30	-2.17	108.19	NaN	NaN	NaN	NaN	NaN	NaN	NaN	NaN	NaN	NaN
2010	10	21	19	14	31	-3.68	109.42	NaN	NaN	NaN	NaN	NaN	NaN	NaN	NaN	NaN	NaN
2010	10	21	22	14	30	-3.78	106.3	NaN	NaN	NaN	NaN	NaN	NaN	NaN	NaN	NaN	NaN
2010	10	22	1	14	30	-5.05	105.03	NaN	NaN	NaN	NaN	NaN	NaN	NaN	NaN	NaN	NaN
2010	10	22	4	14	40	-5.745	104.74	NaN	NaN	NaN	NaN	NaN	NaN	NaN	NaN	NaN	NaN
2010	10	22	7	14	40	-6.66	101.98	NaN	NaN	NaN	NaN	NaN	NaN	NaN	NaN	NaN	NaN
2010	10	22	10	14	30	-4.305	103.93	NaN	NaN	NaN	NaN	NaN	NaN	NaN	NaN	NaN	NaN
2010	10	22	13	14	31	-1.775	101.06	NaN	NaN	NaN	NaN	NaN	NaN	NaN	NaN	NaN	NaN
2010	10	22	16	14	30	-3.155	102.34	NaN	NaN	NaN	NaN	NaN	NaN	NaN	NaN	NaN	NaN
2010	10	22	19	14	30	-5.735	105.45	NaN	NaN	NaN	NaN	NaN	NaN	NaN	NaN	NaN	NaN
2010	10	22	22	14	30	-5.765	105.53	NaN	NaN	NaN	NaN	NaN	NaN	NaN	NaN	NaN	NaN
2010	10	23	1	14	31	-4.74	105.33	0.1404	-2.43	0.5616	-3.8412	-2.4948	-14.771	-418.05	-159.88	-26.748	NaN
2010	10	23	4	14	31	-1.875	98.174	-19.789	-12.546	-10.462	-32.972	-8.5716	-9.2412	-103.85	-605.33	-69.181	NaN
2010	10	23	7	14	32	-0.89	94.199	-11.038	-17.726	-3.816	-28.508	-21.139	-58.705	-901.81	-1116.1	-286.7	NaN
2010	10	23	10	14	30	0.285	91.583	5.4468	3.51	6.7716	10.152	9.4284	22.68	174.18	341.74	33.214	NaN
2010	10	23	13	14	31	1.635	84.39	1.1124	-1.2348	5.7816	-12.046	-7.8012	-5.8212	-145.25	-477.55	-32.044	NaN
2010	10	23	16	14	31	0.24	86.83	1.8252	-0.0828	16.114	0.864	1.134	8.982	33.239	75.622	24.944	NaN
2010	10	23	19	14	31	-0.665	94.204	1.6668	0.6948	23.828	6.7896	0.3816	-13.223	-167.34	-277.94	-31.007	NaN
2010	10	23	22	14	30	0.48	95.952	2.322	0.1044	15.692	0.162	-0.036	7.3548	1.2708	4.9248	12.73	NaN
2010	10	24	1	14	30	-2.135	103.44	1.71	0.1044	16.456	1.2636	1.062	6.732	3.4452	4.2588	9.4068	NaN
2010	10	24	4	14	30	-1.465	104.54	-0.3024	-1.476	10.861	-3.4416	-2.736	1.98	-35.514	-66.125	0.6624	NaN
2010	10	24	7	14	31	-0.83	105.18	1.8504	0.7128	11.412	8.3268	4.2696	12.211	102.29	173.61	34.369	NaN
2010	10	24	10	14	30	0.505	103.93	13.594	12.971	20.351	34.405	25.488	41.494	295.92	621.25	103.59	NaN
2010	10	24	13	14	31	0.51	101.79	4.2264	1.4184	6.5196	4.788	4.3344	13.558	126.86	240	37.562	NaN
2010	10	24	16	14	30	-0.005	101.92	7.7076	7.2396	13.817	56.444	24.498	26.021	340.82	580.9	89.032	NaN
2010	10	24	19	14	30	-0.78	100.75	0.54	0.1656	1.8684	-0.0972	-0.1152	3.3336	1.584	7.4736	6.606	NaN
2010	10	24	22	14	31	-0.785	103.01	0.0432	-0.2736	-0.1224	0.7848	0.2304	2.6064	8.5032	16.704	4.824	NaN
2010	10	25	1	14	30	-0.795	104.62	3.9744	4.0716	3.6036	7.9632	6.0948	12.413	129.95	192.35	35.374	NaN
2010	10	25	4	14	30	-0.76	104.65	0.882	0.1044	0.5292	-0.5184	-1.0044	0.8352	34.996	0.1908	7.4916	NaN
2010	10	25	7	14	31	-0.815	104.09	NaN	NaN	NaN	NaN	NaN	NaN	NaN	NaN	NaN	NaN
2010	11	6	1	14	30	-0.895	105.65	0.2628	0.5328	0.378	1.7784	0.5616	2.3688	37.332	18.857	15.17	NaN
2010	11	6	4	14	30	-1.41	108.78	-2.1024	-4.0932	-5.6988	-22.766	-12.942	-5.5656	-194.9	-226.72	-48.352	NaN
2010	11	6	7	14	30	-1.76	107.95	-2.4192	-7.6536	-8.2116	-26.212	-17.161	-31.442	-259.96	-306.36	-90.479	NaN
2010	11	6	10	14	30	-1.145	105.72	-0.4176	-0.8064	-1.0152	-1.188	-0.3816	2.2392	-22.14	-127.11	-18.371	NaN
2010	11	6	13	14	30	-0.875	105.3	0.1476	-0.1188	-0.0828	-0.1584	0.1908	0.9576	-0.954	-3.3444	-1.4328	NaN
2010	11	6	16	14	30	-0.845	104.58	1.3932	1.7316	2.0772	6.3432	3.7296	7.8876	115.54	189.95	17.791	NaN
2010	11	6	19	14	30	-0.81	102.98	-0.0792	-0.0612	-0.2376	-0.2736	0.0324	-0.0324	-5.166	-2.2896	0.9252	NaN
2010	11	6	22	14	30	-0.89	105.27	-0.3636	-0.396	-0.216	-0.54	-0.4788	0.108	-7.5528	-20.898	-4.95	NaN
2010	11	7	1	14	30	-0.94	105.82	0.3816	0.2628	0.234	0.1584	0.2232	0.2592	3.4776	9.8784	1.6236	NaN
2010	11	7	4	14	30	-1.125	106.16	-0.396	-0.324	-0.6192	-0.7632	0.018	0.5436	0.2196	-1.1448	-0.5832	NaN
2010	11	7	7	14	30	-1.15	104.35	-0.5472	-0.6516	-0.8064	-0.9648	-0.4788	-0.2736	-8.9676	-19.49	-0.9576	NaN
2010	11	7	10	14	33	-0.825	103.17	-0.3096	-0.7092	-1.1448	-3.0168	-2.3328	-3.1356	-34.016	-30.326	-3.8304	NaN
2010	11	7	13	14	30	-0.695	101.09	-0.072	-0.0828	-0.126	-0.6804	-0.2592	0.558	-7.4736	-5.0076	0.8604	NaN
2010	11	7	16	14	30	-0.94	101.8	1.7352	2.5488	3.5316	7.1352	6.7968	10.627	74.736	97.427	12.859	NaN
2010	11	7	19	14	30	-2.21	100.44	-0.4464	-0.09	-0.5616	-0.5868	-0.594	0.8748	-7.578	4.6008	3.8448	NaN
2010	11	7	22	14	30	-3.36	103.14	-0.3636	0.0036	-0.648	-0.018	0.1044	3.852	0.666	1.2636	7.4016	NaN
2010	11	8	1	14	30	-3.695	107.5	-0.3456	-0.0144	-0.3204	-0.3636	-0.1872	4.1832	-0.4608	-1.08	7.5168	NaN
2010	11	8	4	14	30	-2.48	103.98	1.0188	0.5976	0.216	1.5984	1.1196	3.9564	53.258	47.016	15.743	NaN
2010	11	8	7	14	30	-2.405	104.94	-0.2088	-0.072	-0.3852	-0.2124	-0.0756	2.3508	0.7092	2.8368	4.3164	NaN
2010	11	8	10	14	30	-2.425	104.37	0.5616	1.1448	1.1772	3.6684	2.628	7.0992	91.588	112.02	15.926	NaN
2010	11	8	13	14	30	-1.705	100.39	-0.0432	0.1836	0.2556	0.864	0.5364	2.5236	9.486	12.038	5.202	NaN
2010	11	8	16	14	30	-3.98	106.02	0.1728	-0.198	0.0684	-0.432	0.1368	2.8368	1.098	-1.7496	5.6664	NaN
2010	11	8	19	14	30	-5.78	105.95	0.3708	-0.0396	0.0324	-0.2304	-0.0072	-2.1996	0.6588	0.0468	-1.8792	NaN
2010	11	8	22	14	30	-6.2	107.38	0.3564	0.6948	0.6732	1.2276	1.1988	5.9256	41.18	69.055	12.586	NaN
2010	11	9	1	14	30	-5.23	105.43	-0.576	-0.0396	-0.2988	-0.5796	-0.0828	5.4144	8.8992	20.905	9.9108	NaN
2010	11	9	4	14	30	-4.9	103.81	-0.4248	-0.2412	-0.1872	-0.252	0.0216	3.8772	0.9864	-1.836	7.4268	NaN
2010	11	9	7	14	30	-5.355	105.23	-0.1692	-0.1656	-0.3168	-0.1656	0.0288	4.158	0.9504	10.678	7.2036	NaN
2010	11	9	10	14	30	-5.445	102.67	-0.2268	0.1188	-0.198	-0.0324	-0.1476	3.852	-3.42	-0.6984	5.4612	NaN
2010	11	9	13	14	30	-5.07	103.49	-0.1152	-0.1188	-0.1584	-0.3024	-0.3384	3.7548	-1.9152	-0.0756	6.6708	NaN
2010	11	9	16	14	30	-5.105	103.8	0.0396	-0.0576	-0.198	-0.2952	-0.0396	3.474	-0.5148	1.6128	6.354	NaN
2010	11	9	19	14	30	-4.685	100.83	-0.2808	-0.0936	-0.3852	-0.216	-0.1008	3.942	0.4068	6.0876	7.1568	NaN
2010	11	9	22	14	30	-4.89	106.46	-0.3996	0.0612	-0.3348	-0.054	0.1044	2.736	-1.7208	3.5964	5.1336	NaN
2010	11	10	1	14	30	-4.41	107.31	0.1224	0.3456	0.414	1.8036	1.1628	2.268	20.009	37.116	0.3888	NaN
2010	11	10	4	14	30	-3.345	110.32	-0.0864	0.0432	0.0108	-0.5112	-0.072	-0.2916	0.1512	-5.6448	2.4948	NaN
2010	11	10	7	14	30	-2.41	108.69	0.1656	-0.09	0.162	-0.2448	-0.09	-0.2556	1.242	3.132	0.2448	NaN
2010	11	10	10	14	30	-1.3	105.56	0.954	0.8208	0.6588	1.0224	0.5004	1.566	10.717	15.988	4.914	NaN
2010	11	10	13	14	30	-0.915	105	0.5292	1.0908	1.2996	4.176	2.9412	4.8276	46.67	73.89	9.306	NaN
2010	11	10	16	14	30	-0.75	105.02	-0.288	0.072	0.1404	-0.1116	-0.2052	0.792	-3.4884	-2.1348	1.2672	NaN
2010	11	10	19	14	30	-0.795	106.2	-0.1548	0.09	0.4932	0.2592	-0.2196	0.6336	1.008	2.6208	1.116	NaN
2010	11	10	22	14	30	-0.75	105.22	-0.1764	0.1944	0.4824	0.3348	-0.0324	1.1808	7.9668	1.7208	-0.18	NaN
2010	11	11	1	14	30	-0.655	104.54	-0.792	-1.26	-0.2052	-2.9268	-2.0736	-2.25	-11.095	-37.134	-9.8568	NaN
2010	11	11	4	14	30	-0.71	104.5	-7.8732	-2.6424	-0.8964	-12.283	-13.867	-9.2592	-101.47	-274.55	-65.426	NaN
2010	11	11	7	14	30	-0.61	103.41	NaN	NaN	NaN	NaN	NaN	NaN	NaN	NaN	NaN	NaN
2010	11	11	10	14	30	-0.775	103.71	-1.224	-0.6804	-0.3924	-2.8692	-2.16	-3.132	-45.799	-76.302	-9.2196	NaN
2010	11	11	13	14	30	-0.8	104.46	-0.126	-0.342	0.2736	-0.216	-0.2772	0.3348	0.846	-5.3316	0.4896	NaN
2010	11	11	16	14	30	-0.885	105.19	0.9216	1.2456	1.548	3.6972	2.6676	4.7664	39.856	57.906	10.861	NaN
2010	11	11	19	14	30	-1.275	106.56	6.7536	3.9096	3.7512	5.778	3.7404	3.1284	160.64	351.9	34.351	NaN
2010	11	11	22	14	30	-1.485	104.28	-0.4356	-0.2844	0.342	-0.324	-0.2772	-0.0072	0.378	-3.51	-0.6156	NaN
2010	11	12	1	14	30	-2.175	102.08	-0.4608	-0.0936	0.414	0.126	0.072	0.7668	1.5228	-3.2904	0.7776	NaN
2010	11	12	4	14	30	-2.54	101.41	0.0504	0.0756	0.3852	-0.09	0.054	0.3708	-1.494	0.8892	1.1268	NaN
2010	11	12	7	14	30	-4	102.16	0.0144	0.1296	0.2448	0.0144	-0.2124	1.2168	-4.2768	5.6628	1.9476	NaN
2010	11	12	10	14	30	-2.515	99.88	-0.2736	-0.018	0.378	0.1512	-0.0828	0.8856	-1.224	0.6408	1.8684	NaN
2010	11	12	13	14	30	-0.87	98.72	-0.1224	-0.144	0.3924	0.2448	0.1404	0.612	6.93	10.12	2.5848	NaN
2010	11	12	16	14	30	-0.915	100.67	-0.1836	-0.2088	0.2844	-0.2664	-0.0756	0.4716	-3.1608	-0.8676	0.288	NaN
2011	5	4	16	14	30	7.155	53.862	NaN	NaN	NaN	NaN	NaN	NaN	NaN	NaN	NaN	NaN
2011	5	4	19	14	30	3.6	70.524	1.638	0.7632	1.1556	0.7308	-0.0216	2.0376	-0.0108	38.876	1.7712	2.6136
2011	5	4	22	14	30	0.015	85.383	-0.5292	0.324	0.5076	0.0972	0.0576	1.6452	-3.5028	15.764	2.034	1.0296
2011	5	5	1	14	30	0.21	88.262	-1.4976	0.2628	-0.8532	0.0864	0.0288	0.9288	-5.2884	11.999	0.3744	-0.8316
2011	5	5	4	14	30	-1.22	94.473	-1.3248	0.1476	-0.3816	0.0792	-0.0036	0.7848	-5.8104	14.393	0.1116	-0.4968
2011	5	5	7	14	40	2.735	77.577	0.1332	1.2996	1.1556	0.3312	0.0936	2.6892	4.9284	19.098	5.292	0.18
2011	5	5	10	14	30	8.49	50.473	5.706	3.9132	4.734	1.2168	0.1872	8.4312	6.6348	41.31	15.077	1.4652
2011	5	5	13	14	30	9.945	46.556	5.3496	3.708	4.3056	0.5868	0.0252	9.1332	1.944	32.972	16.326	-0.216
2011	5	5	16	14	30	10.745	45.459	6.2892	3.2148	4.7376	1.0116	0.0576	6.948	6.5952	31.597	12.042	1.44
2011	5	5	19	14	30	7.19	61.039	0.6732	1.1448	1.0368	0.45	-0.0648	-2.7576	-2.3364	15.988	-3.5172	0.4824
2011	5	5	22	14	30	1.55	82.339	-0.5292	0.5868	0.3492	0.2268	-0.1008	1.0008	-1.4004	7.5276	0.684	-0.6552
2011	5	6	1	14	30	-1.425	90.13	-0.8856	0.2376	-0.0216	-0.1548	-0.0468	-1.5084	0.2952	7.8516	-1.5444	-1.3104
2011	5	6	4	14	30	-3.005	98.875	-1.6236	0.3132	-0.4752	0	-0.0504	-0.1188	-2.322	6.7716	-0.0288	0.1404
2011	5	6	7	14	30	1.62	83.657	-0.9432	0.6084	0.9972	0.1584	-0.3384	0.4824	1.5156	7.7688	2.9664	0.414
2011	5	6	10	14	30	8.58	46.292	6.6132	4.5252	5.6088	0.864	0.0612	8.586	1.3212	33.095	15.062	-0.0504
2011	5	6	13	14	30	9.5	41.01	5.4972	3.3084	3.6576	0.5832	-0.1224	6.7572	4.3128	30.355	10.422	-0.1692
2011	5	6	16	14	30	12.83	33.761	8.1756	4.8276	5.796	0.756	0.0504	13.975	3.7872	33.037	21.946	1.2816
2011	5	6	19	14	30	7.585	55.789	2.4696	1.2492	2.4192	0.4752	0.1944	5.5728	0.036	16.877	7.4016	1.134
2011	5	6	22	14	30	1.02	79.027	-0.126	0.1692	0.1008	0.234	-0.054	-1.4436	3.8772	4.176	-3.1464	1.0296
2011	5	7	1	14	30	0.915	79.314	0.3456	0.5976	1.332	0.1296	-0.0468	3.8196	2.0124	8.5716	6.1776	0.8748
2011	5	7	4	14	30	-3.055	96.012	-0.5724	0.5976	0.072	0.1188	0.0828	-3.6936	2.0952	2.6676	-6.732	1.9512
2011	5	7	7	14	30	2.665	78.873	0.3744	1.5084	1.7028	-0.1476	0.0216	1.4076	0.3888	11.545	1.2996	-2.1528
2011	5	7	10	14	30	11.445	45.01	7.506	4.86	6.9876	0.5076	0.0972	9.9756	-2.2968	26.316	15.703	-1.3716
2011	5	7	13	14	30	10.95	37.173	5.5584	3.2292	4.8276	-0.2484	0.0648	6.0156	2.7864	20.272	10.282	0.3276
2011	5	7	16	14	30	14.835	32.537	8.1288	4.9896	6.246	0.4608	-0.0036	7.218	5.0796	26.766	13.324	0.2232
2011	5	7	19	14	30	8.84	56.077	2.25	1.3392	2.7612	-0.0504	0.0504	1.5336	0.8208	16.358	2.4624	1.926
2011	5	7	22	14	30	2.3	76.197	-0.3924	0.5688	1.4508	0.2988	-0.0288	-0.09	-3.1248	11.7	-2.1816	0.6876
2011	5	8	1	14	30	1.225	77.165	-0.1908	0.4428	1.3032	0.0756	-0.0972	3.6216	1.2168	4.9248	5.238	0.0468
2011	5	8	4	14	30	0.765	79.826	-0.198	0.7668	0.936	0.1368	0.0432	1.9764	0.396	14.249	3.0456	-3.888
2011	5	8	7	14	30	5.315	73.788	-0.2988	1.2672	2.6028	0.0756	0.09	-0.0324	-0.3024	12.085	-0.1872	0.6444
2011	5	8	10	14	30	15.105	33.503	9.1584	6.4152	8.3772	0.9396	0.072	9.2844	6.8292	37.796	14.767	-0.54
2011	5	8	13	14	30	15.675	33.133	8.2764	4.8492	6.5232	0.1404	0	8.3232	6.102	27.176	14.209	-0.7344
2011	5	8	16	14	30	18.65	27.1	11.495	6.3	8.64	0.7452	-0.0432	12.668	4.5324	35.964	23.472	1.6632
2011	5	8	19	14	31	12.55	52.014	3.8052	1.836	3.4668	-0.126	-0.0936	6.7968	2.7144	18.227	7.6428	2.034
2011	5	8	22	14	30	5.5	70.836	0.3312	0.8712	1.7316	0.1296	-0.1692	2.3004	-0.4608	5.3064	0.3024	3.7836
2011	5	9	1	14	30	3.595	74.717	-1.1304	0.522	1.3104	0.0108	-0.0036	-3.7908	0.522	19.019	-9.4968	2.1096
2011	5	9	4	14	30	2.3	80.727	-1.6416	0.9396	1.0692	0.4572	0.0792	1.6452	-0.0756	1.7172	2.1096	1.5156
2011	5	9	7	14	30	9.06	64.732	1.4004	2.5524	4.4604	0.0504	-0.2592	3.384	2.646	13.975	6.9768	3.2688
2011	5	9	10	14	30	16.15	33.565	12.334	8.0676	11.578	0.7776	0.2988	10.127	8.226	50.731	16.88	2.43
2011	5	9	13	14	30	17.465	31.859	10.368	5.5836	7.7256	-0.1836	-0.0108	9.5184	4.4604	34.978	16.668	1.872
2011	5	9	16	14	30	19.215	28.771	13.1	6.768	9.8496	0.6948	-0.036	13.424	8.8272	41.728	22.057	2.5344
2011	5	9	19	14	30	14.995	38.886	8.298	3.1536	6.4368	0.486	0.0036	7.002	3.6684	30.028	10.418	-2.1276
2011	5	9	22	14	30	7.34	62.835	1.0476	0.7416	2.7864	0.0144	0.0216	-3.744	-3.7008	18.749	-4.9608	2.9052
2011	5	10	1	14	30	4.03	67.167	1.3428	0.7524	1.8648	0.594	-0.1944	1.818	1.0836	6.8796	4.5	-1.1088
2011	5	10	4	14	30	2.2	76.403	0.5868	0.8712	1.908	0.2052	-0.1044	0.4068	-3.9744	12.355	1.2852	-1.3752
2011	5	10	7	14	30	7.915	66.241	3.3552	2.4516	5.5728	0.7272	0.0468	5.6052	-0.4572	17.392	9.3636	2.5704
2011	5	10	10	14	30	18.06	40.918	16.067	9.828	14.893	1.1844	0.2124	16.056	7.1388	56.624	26.273	2.682
2011	5	10	13	14	30	16.865	43.85	11.358	5.7204	8.5896	-0.1764	-0.054	8.784	1.2312	25.718	16.006	-0.5724
2011	5	10	16	14	30	20.865	37.058	13.975	7.668	13.036	0.5256	0.09	11.736	-2.6892	44.788	22.046	1.8144
2011	5	10	19	14	30	14.435	53.432	7.1964	3.51	7.6752	0.3888	-0.0684	5.9976	3.6216	21.37	9.7056	1.6128
2011	5	10	22	14	30	7.61	75.498	2.0664	2.3724	4.6368	0.3276	0.0036	5.418	-0.864	21.928	8.892	1.1988
2011	5	11	1	14	30	4.23	83.803	-2.3256	1.1808	2.394	0.4788	0.018	-0.8244	-3.5568	15.185	-2.0952	1.512
2011	5	11	4	14	30	3.005	80.414	-1.3392	2.1132	3.5496	0.3672	0.018	2.9376	-5.3532	9.108	2.4048	-0.8244
2011	5	11	7	14	30	8.66	63.319	NaN	NaN	NaN	NaN	NaN	NaN	NaN	NaN	NaN	NaN
2011	5	11	13	14	30	19.32	38.189	11.765	6.5376	10.876	0.3708	0.18	9.882	5.8896	34.337	17.687	4.7196
2011	5	11	16	14	30	21.93	34.743	14.296	7.8372	12.838	0.4284	0.198	16.326	6.0732	30.215	30.755	3.5928
2011	5	11	19	14	30	15.635	49.874	7.1568	3.4164	7.3332	0.3708	-0.0504	5.5836	-0.7884	21.488	6.8292	2.088
2011	5	11	22	14	30	8.735	72.576	0.1332	1.7424	3.0528	0.1764	0.054	0.3492	0.2664	16.103	2.0268	4.0392
2011	5	12	1	14	30	5.865	77.91	-1.4724	1.8972	4.8636	0.4932	0.1152	3.2256	-6.2892	23.612	4.6116	2.268
2011	5	12	4	14	30	5.44	78.487	-2.2788	2.0484	4.068	0.4644	0.0144	0.7092	-0.2304	11.891	2.4192	-1.9944
2011	5	12	7	14	30	11.81	75.063	3.258	5.6844	11.128	0.972	0.2268	4.4208	1.8864	33.012	7.434	0.9504
2011	5	12	13	14	30	16.22	56.263	7.7832	4.9104	9.216	0.5328	0.1188	7.0668	5.0976	28.753	12.398	3.2616
2011	5	12	16	14	30	12.5	82.821	7.4844	11.48	12.971	3.2724	0.0144	6.0084	16.445	55.202	5.3316	0.594
2011	5	12	19	14	30	8.18	97.16	-1.44	1.296	15.916	0.6516	-0.0072	3.9816	2.8332	14.234	7.8372	-0.6012
2011	5	12	22	14	30	7.015	103.35	-1.6092	0.288	9.0576	0.2844	-0.1224	3.2472	-4.1292	1.6848	6.0372	2.2032
2011	5	13	1	14	30	6.085	101.36	-0.7956	-0.1152	6.9048	0.0648	-0.072	2.6532	-1.7712	2.3508	3.5424	1.458
2011	5	13	4	14	30	5.41	101.82	-0.7308	-0.0972	3.42	0.0108	-0.1224	1.8792	-1.5048	3.15	2.3364	4.9464
2011	5	13	7	14	40	4.8	99.846	-0.7128	-0.2484	2.3616	0.1008	0.1116	1.7352	0.702	0.1296	3.4344	-2.0412
2011	5	13	10	14	30	7.68	82.669	0.0108	1.53	8.9532	2.6532	0.0144	7.7544	3.9924	15.242	12.488	2.8728
2011	5	13	13	14	30	12.095	53.462	2.5164	4.1688	10.368	1.9512	0.3168	13.543	12.19	36.522	23.328	3.7944
2011	5	13	16	14	30	13.145	42.759	6.2208	6.4548	9.7272	1.8792	0.1656	15.541	20.671	43.502	27.612	2.124
2011	5	13	19	14	30	8.34	54.798	1.0296	2.1384	2.4192	0.4752	-0.1512	7.92	5.3892	19.948	14	2.8368
2011	5	13	22	14	30	3.81	72.001	-0.3672	1.1304	0.4464	-0.0756	0.0468	4.4172	-0.18	13.482	7.1928	0.6912
2011	5	14	1	14	30	1.67	69.862	-0.918	0.3708	0.0864	0.3564	0.018	2.9304	1.8828	9.8676	5.814	0.972
2011	5	14	4	14	30	0.04	79.328	-0.7884	0.792	-0.5256	-0.0612	-0.0792	3.1284	2.0844	6.5124	6.39	-0.648
2011	5	14	7	14	40	4	64.775	0.144	1.2744	0.9396	0.072	-0.0396	4.2948	0.6912	9.1404	7.3332	0.6696
2011	5	14	10	14	30	12.59	43.364	6.8976	5.904	7.182	0.8388	0.0432	14.108	6.516	37.721	24.808	0.3528
2011	5	14	13	14	30	12.36	45.466	5.1984	4.248	5.1192	0.5112	0.1512	9.8964	8.5392	29.358	16.358	5.7528
2011	5	14	16	14	30	13.72	37.754	7.9344	5.7276	6.8364	0.972	0.0828	15.34	10.512	29.444	26.467	4.0896
2011	5	14	19	14	30	8.895	54.992	2.5056	2.0124	2.4912	0.0612	0.0288	6.5664	2.4192	17.885	10.57	1.962
2011	5	14	22	14	30	6.24	56.053	1.7064	1.0944	1.9116	0.1728	0.036	5.7708	2.8404	11.081	9.6732	0.1872
2011	5	15	1	14	30	3.165	98.308	-1.7712	-0.0324	1.4256	0.0072	0.0216	3.8952	-2.4048	6.3792	6.5952	-1.0692
2011	5	15	4	14	30	2.79	95.305	-1.8504	-0.1116	-0.4608	0.2016	-0.0792	3.3192	1.944	3.7692	4.4136	1.7064
2011	5	15	7	14	30	5.275	83.853	-3.0528	-0.1548	0.9216	0.2232	-0.1512	4.2336	-0.2988	5.2956	6.9264	1.98
2011	5	15	10	14	30	12.31	62.311	2.898	4.0392	7.3548	1.1952	0.1908	12.938	9.1512	31.81	23.321	2.8188
2011	5	15	13	14	30	11.865	57.481	3.78	3.24	4.5612	0.5364	0.1692	9.4968	4.68	16.751	16.398	-1.386
2011	5	15	16	14	30	10.965	56.801	3.5748	2.6028	3.8736	0.3636	0.0612	7.8192	-0.5112	32.598	15.458	2.2572
2011	5	15	19	14	30	9.4	65.664	1.8504	1.8432	2.4804	0.1944	0.0252	5.4108	-0.0756	14.728	9.5292	2.214
2011	5	15	22	14	30	6.95	76.386	-1.5516	1.1412	1.6164	0.4104	-0.0036	3.6108	1.2384	10.573	6.1128	2.2752
2011	5	16	1	14	30	5.89	76.672	-2.8584	0.8244	0.5796	0.0216	-0.2124	3.8196	-2.2536	8.5536	5.796	-0.2556
2011	5	16	4	14	30	5.725	82.199	-2.088	0.9864	1.0116	0.0648	-0.054	3.042	0.4356	10.048	6.0516	0.27
2011	5	16	7	14	40	6.67	97.985	-2.3292	-0.1512	1.8324	0.1512	-0.2592	2.1276	0.0216	9.6192	4.2588	0.9288
2011	5	16	10	14	30	8.34	100.22	-0.144	0.4284	3.5856	0.0684	-0.198	2.7864	3.24	3.1824	4.6764	2.1672
2011	5	16	13	15	13	9.51	90.769	-0.7416	0.27	4.3272	0.3744	0.1188	5.0796	-2.0196	9.2052	9.702	1.1808
2011	5	16	16	14	30	8.545	96.472	-0.45	0.306	1.1196	-0.1476	0.0792	1.5948	0.6552	-0.6228	2.8224	1.9188
2011	5	16	19	14	30	6.835	97.746	-0.5508	0.0504	0.738	-0.144	-0.126	0.3204	-4.3668	4.752	0.5256	1.4112
2011	5	16	22	14	30	4.38	98.359	-0.36	0.0252	-0.2808	0.1584	0.0324	-2.8044	1.9296	-2.3472	-4.5864	3.3048
2011	5	17	1	14	30	3.78	98.205	-0.4104	-0.1512	-0.4608	-0.0576	-0.162	-3.4632	1.7316	0.7596	-5.5512	0.1908
2011	5	17	4	14	31	4.54	98.733	-0.468	0.0216	-0.4968	-0.1296	-0.1404	-3.6864	-3.8952	-0.1224	-5.9976	1.98
2011	5	17	7	14	41	5.79	99.996	-0.2808	-0.0648	0.054	-0.0252	-0.072	-0.6624	-0.5472	-1.1304	-0.4104	1.3572
2011	5	17	10	14	30	8.6	98.863	0.0288	0.5724	2.3904	0.522	-0.0108	2.8404	2.754	5.8644	5.0976	2.5524
2011	5	17	13	14	30	10.97	80.423	0.3384	1.3032	4.0824	1.2708	0.0792	5.3424	0.5184	14.494	9.7308	3.5424
2011	5	17	16	14	30	10.86	93.999	-0.4104	0.0396	2.52	0.2412	-0.0324	2.3292	-1.7604	3.8736	3.5892	1.4832
2011	5	17	19	14	30	7.195	100.84	0.09	0.1044	0.8352	-0.0936	-0.0504	-0.738	1.458	2.3328	-2.52	2.5884
2011	5	17	22	14	30	5.84	100.99	-0.1728	-0.2124	-0.0468	-0.1908	-0.0468	-1.5732	-0.2232	-0.2304	-2.8476	4.284
2011	5	18	1	14	30	6.025	102.39	-0.1008	-0.2556	-0.3024	-0.3024	0.018	-0.288	-2.4192	-1.8756	-0.7596	0.5904
2011	5	18	4	14	30	5.215	102.76	-0.4428	-0.1296	-0.378	-0.09	-0.126	-0.3276	-0.5184	3.1392	-0.0504	2.8584
2011	5	18	7	14	40	5.265	102.17	-0.3096	-0.3708	-0.5796	-0.1368	-0.018	0.36	0.1908	-0.2628	0.5328	-0.1332
2011	5	18	10	14	30	8.645	98.396	0.918	-0.0036	1.9872	-0.018	-0.09	3.9312	1.5624	4.068	6.9696	1.3176
2011	5	18	13	14	30	10.71	87.103	1.6092	1.2996	2.0016	0.8064	0.0108	7.5276	4.4424	6.4656	13.532	0.036
2011	5	18	16	14	30	16.4	49.228	11.117	6.192	9.3456	1.4544	0.144	28.825	23.036	39.51	50.357	4.8384
2011	5	18	19	14	30	8.515	69.732	2.4192	1.6164	1.4904	0.5256	0.1008	12.578	2.3868	7.9056	22.072	0.882
2011	5	18	22	14	30	2.725	96.043	-0.8244	-0.2052	-1.5768	-0.1836	-0.054	3.798	-0.9756	0.7128	4.5648	1.2564
2011	5	19	1	14	30	0.625	101.6	-0.6732	-0.1908	-1.116	-0.3456	-0.1512	2.2752	-2.052	-2.6676	3.7836	0.9072
2011	5	19	4	14	30	2.895	103.08	-0.5364	0.1188	-0.864	-0.3744	-0.1728	3.2328	-0.1296	-2.7072	4.4892	2.1276
2011	5	19	10	14	50	7.66	101.3	-0.2196	-0.2412	-0.2484	-0.3276	0.0072	0.6876	0.5328	-1.6308	0.9108	-0.0072
2011	5	19	13	14	30	9.065	102.53	0.0144	-0.1692	0.09	-0.3528	-0.1512	-0.7164	1.044	-2.628	-2.8872	4.194
2011	5	19	16	14	30	14.74	75.08	1.8756	0.828	4.3668	0.4176	-0.0036	8.7552	6.0336	14.036	15.221	2.3616
2011	5	19	19	14	30	9.54	96.076	-0.432	-0.234	-0.1836	-0.3744	-0.1764	1.8036	-0.5364	8.5536	2.6172	2.1924
2011	5	19	22	14	30	5.595	102.52	-0.612	-0.2448	-1.2888	-0.2916	-0.2376	-6.2496	-4.104	1.1556	-10.163	0.0144
2011	5	20	1	14	30	5.055	104.41	-0.2556	-0.1476	-1.0512	-0.0972	-0.0468	-5.9184	-1.1304	-1.2852	-13.777	4.4316
2011	5	20	4	14	30	4.47	103.47	-0.6192	-0.252	-1.2672	-0.36	-0.036	-2.4444	-4.9788	-1.404	-5.0436	1.188
2011	5	20	7	14	40	7.685	90.756	0.1944	-0.1224	-0.324	-0.3888	-0.054	1.1016	0.7272	-5.8428	1.89	-0.2268
2011	5	20	13	18	50	14.97	56.711	7.452	2.88	5.6376	0.0936	0.0756	21.24	6.0912	19.382	38.43	2.8008
2011	5	20	19	14	30	12.595	51.347	7.6536	2.7576	4.0536	0.36	0.2232	20.29	1.8756	21.413	37.814	2.6856
2011	5	20	22	14	30	5.05	86.531	-2.0556	0.1836	-0.5724	0.0108	-0.054	2.8548	-1.7352	2.3328	4.0896	4.1148
2011	5	21	1	14	30	2.4	92.513	-1.6236	-0.3996	-1.6488	-0.0468	0.0144	0.3528	1.566	0.756	0.378	2.772
2011	5	21	4	14	30	0.73	97.643	-0.3564	-0.4716	-1.4544	-0.5004	0.0072	2.0088	-0.252	-1.6704	4.4208	0.5688
2011	5	21	7	14	40	7.47	82.739	-0.288	-0.0972	-0.4392	-0.3204	-0.1512	4.95	-3.0204	8.262	6.966	2.34
2011	5	21	10	14	30	14.94	50.359	10.753	3.9312	6.2532	0.7236	0.0972	25.772	11.423	25.675	44.924	2.6028
2011	5	21	13	14	30	15.105	44.76	11.095	3.8916	5.0004	0.0972	0.0036	19.404	7.074	22.903	33.941	4.8096
2011	5	21	19	14	30	10.425	56.246	7.4772	2.448	2.7612	0.1944	-0.1188	14.353	2.2824	15.656	24.865	-0.0324
2011	5	21	22	14	30	4.06	86.195	-1.1232	0.2088	-0.0684	0.0144	0.1512	3.5964	-0.0972	11.182	4.7772	2.6136
2011	5	22	1	14	30	2.02	91.339	-0.8712	-0.3852	-0.9072	-0.0864	0.0072	4.3272	-2.3616	4.7772	6.9336	2.1816
2011	5	22	4	14	30	2.575	97.946	-0.1368	-0.1836	-1.7568	-0.2304	0.0108	3.6252	-0.5004	-1.0944	7.3584	2.6568
2011	5	22	7	14	40	8.945	78.048	NaN	NaN	NaN	NaN	NaN	NaN	NaN	NaN	NaN	NaN
2011	5	22	10	14	30	17.19	38.986	NaN	NaN	NaN	NaN	NaN	NaN	NaN	NaN	NaN	NaN
2011	5	22	13	14	30	15.6	41.215	NaN	NaN	NaN	NaN	NaN	NaN	NaN	NaN	NaN	NaN
2011	5	22	16	14	30	21.245	30.641	NaN	NaN	NaN	NaN	NaN	NaN	NaN	NaN	NaN	NaN
2011	5	22	19	14	30	14.065	58.521	NaN	NaN	NaN	NaN	NaN	NaN	NaN	NaN	NaN	NaN
2011	5	22	22	14	30	7.695	81.498	NaN	NaN	NaN	NaN	NaN	NaN	NaN	NaN	NaN	NaN
2011	5	23	1	14	30	3.91	90.839	NaN	NaN	NaN	NaN	NaN	NaN	NaN	NaN	NaN	NaN
2011	5	23	4	14	30	3.55	93.849	NaN	NaN	NaN	NaN	NaN	NaN	NaN	NaN	NaN	NaN
2011	5	23	7	14	40	10.63	71.552	NaN	NaN	NaN	NaN	NaN	NaN	NaN	NaN	NaN	NaN
2011	5	23	10	14	30	14.77	66.172	NaN	NaN	NaN	NaN	NaN	NaN	NaN	NaN	NaN	NaN
2011	5	23	13	14	30	11.995	100.69	NaN	NaN	NaN	NaN	NaN	NaN	NaN	NaN	NaN	NaN
2011	5	23	16	14	30	8.395	101.86	NaN	NaN	NaN	NaN	NaN	NaN	NaN	NaN	NaN	NaN
2011	5	23	22	14	30	5.585	100.12	NaN	NaN	NaN	NaN	NaN	NaN	NaN	NaN	NaN	NaN
2011	5	24	4	14	30	3.88	99.521	-0.108	-0.4752	-1.0836	-0.3276	-0.18	-3.2652	-5.0256	1.7892	-7.704	2.358
2011	5	24	7	14	41	8.07	97.959	0.1692	-0.666	-0.5976	-0.7776	-0.0756	-0.5688	-0.5652	-2.3472	-2.4264	7.5168
2011	5	24	10	14	30	13.995	82.461	8.3016	0.8532	4.3776	-0.1404	-0.2412	9.0864	1.3356	3.5784	14.047	2.8404
2011	5	25	13	14	30	8.565	97.018	1.9656	-0.6336	-3.0924	-2.3112	-0.216	29.218	-2.2932	-42.905	52.333	-0.4824
2011	5	25	16	14	30	10.685	81.282	5.6268	1.548	0.2664	-2.0016	-0.1188	33.815	15.235	-38.808	54.295	-0.5832
2011	5	25	19	14	30	8.595	71.084	5.2128	0.8316	-1.4436	-1.6596	-0.1188	13.856	1.3932	-38.79	25.78	2.2932
2011	5	25	22	14	30	3.46	94.507	-0.5652	-0.396	-3.528	-1.2708	-0.1872	5.8104	-2.6784	-27.292	10.811	-1.6776
2011	5	26	1	14	30	3.975	94.598	-0.0216	-0.1368	-2.7108	-1.6488	-0.0972	3.9744	-2.1708	-46.138	8.4708	2.3976
2011	5	26	4	14	30	3.75	94.018	-0.1476	-0.3744	-2.5416	-1.71	0.0252	4.8564	-0.738	-46.714	9.3312	0.3924
2011	5	26	7	14	41	6.15	81.725	4.14	0.2556	-0.9324	-2.2644	-0.0648	10.598	-1.638	-44.078	20.426	0.378
2011	5	26	10	14	30	9.18	64.818	11.801	2.2788	2.7792	-1.0764	-0.0288	40.057	1.0332	-40.921	73.033	-0.7812
2011	5	26	13	14	30	11.36	51.496	18.756	4.734	4.6188	-1.35	0.2736	50.684	15.358	-36.151	86.659	4.6692
2011	5	26	16	14	30	11.995	44.243	22.874	6.2712	7.6212	1.5048	0.2592	51.944	13.788	57.1	93.193	4.6404
2011	5	26	19	14	30	7.36	62.013	8.19	1.9332	1.8252	0.5112	0.0468	20.434	2.52	14.548	36.99	2.772
2011	5	26	22	14	30	1.895	89.039	-1.2024	-0.3348	-2.2716	-0.3492	-0.1044	7.0128	-2.358	6.0552	14.27	0.6228
2011	5	27	1	14	30	-0.325	95.165	0.1584	-0.4428	-2.2212	-0.3564	0.1332	3.2148	0.9216	7.254	5.9796	1.08
2011	5	27	4	14	30	-1.01	96.953	0.4356	-0.162	-1.3536	-0.2448	0.0288	3.1752	-0.4104	2.7072	6.8112	3.3192
2011	5	27	7	14	42	6.685	73.964	3.2256	0.1728	-0.7272	-0.3672	-0.0684	12.787	-0.4464	4.2516	24.188	-0.6732
2011	5	27	10	14	30	10.96	53.443	14.832	3.1212	2.9952	0.2664	-0.0144	30.632	8.082	22.601	53.896	5.4684
2011	5	27	13	14	30	10.95	52.722	16.909	3.6576	4.3056	0.8208	0.0072	28.418	1.2024	27.058	54.828	2.1168
2011	5	27	16	14	30	9.245	60.995	11.7	2.376	2.3364	0.1656	0.1368	18.454	5.6988	18.353	35.932	2.3148
2011	5	27	19	14	40	5.9	98.322	0.7128	-0.126	-0.9252	-0.3348	0.036	5.0868	-4.1364	-1.944	10.156	0.612
2011	5	27	22	14	30	6.19	103	1.0512	-0.2052	-1.0584	-0.4212	-0.072	2.4408	1.26	-8.7732	2.5092	2.8512
2011	5	28	1	14	30	6.38	100.6	0.5076	-0.3996	-2.592	-0.432	0.1944	4.3452	-5.6988	2.34	7.2288	0.8172
2011	5	28	4	14	30	6.4	100.52	0.9108	-0.324	-2.0772	-0.6516	-0.2232	2.5452	-2.52	-3.0492	2.7108	2.6964
2011	5	28	7	14	50	8.2	99.892	NaN	NaN	NaN	NaN	NaN	NaN	NaN	NaN	NaN	NaN
2011	5	28	10	14	30	10.975	83.361	NaN	NaN	NaN	NaN	NaN	NaN	NaN	NaN	NaN	NaN
2011	5	28	13	14	30	10.37	87.451	NaN	NaN	NaN	NaN	NaN	NaN	NaN	NaN	NaN	NaN
2011	5	28	16	14	30	9.34	95.706	NaN	NaN	NaN	NaN	NaN	NaN	NaN	NaN	NaN	NaN
2011	5	28	19	14	30	9.515	98.11	NaN	NaN	NaN	NaN	NaN	NaN	NaN	NaN	NaN	NaN
2011	5	28	22	14	30	6.035	97.014	NaN	NaN	NaN	NaN	NaN	NaN	NaN	NaN	NaN	NaN
2011	5	29	1	14	30	5.135	99.499	NaN	NaN	NaN	NaN	NaN	NaN	NaN	NaN	NaN	NaN
2011	5	29	4	14	30	4.93	102.23	NaN	NaN	NaN	NaN	NaN	NaN	NaN	NaN	NaN	NaN
2011	5	29	7	14	40	6.27	100.13	NaN	NaN	NaN	NaN	NaN	NaN	NaN	NaN	NaN	NaN
2011	5	29	10	14	30	9.45	98.739	NaN	NaN	NaN	NaN	NaN	NaN	NaN	NaN	NaN	NaN
2011	5	29	13	14	30	8.805	98.173	NaN	NaN	NaN	NaN	NaN	NaN	NaN	NaN	NaN	NaN
2011	5	29	16	14	30	8.36	97.576	NaN	NaN	NaN	NaN	NaN	NaN	NaN	NaN	NaN	NaN
2011	5	29	19	14	30	7.48	98.678	NaN	NaN	NaN	NaN	NaN	NaN	NaN	NaN	NaN	NaN
2011	5	29	22	14	30	5.27	99.266	NaN	NaN	NaN	NaN	NaN	NaN	NaN	NaN	NaN	NaN
2011	5	30	4	14	30	4.93	97.925	NaN	NaN	NaN	NaN	NaN	NaN	NaN	NaN	NaN	NaN
2011	5	30	10	14	30	7.86	100.23	NaN	NaN	NaN	NaN	NaN	NaN	NaN	NaN	NaN	NaN
2011	5	30	13	14	30	9.91	101.75	NaN	NaN	NaN	NaN	NaN	NaN	NaN	NaN	NaN	NaN
2011	5	30	16	14	30	12.24	93.573	NaN	NaN	NaN	NaN	NaN	NaN	NaN	NaN	NaN	NaN
2011	5	30	19	14	30	10.03	94.513	NaN	NaN	NaN	NaN	NaN	NaN	NaN	NaN	NaN	NaN
2011	5	30	22	14	30	5.4	100.23	NaN	NaN	NaN	NaN	NaN	NaN	NaN	NaN	NaN	NaN
2011	5	31	1	14	30	4.5	100.32	-0.7524	0.0504	-1.4076	-1.1772	-0.036	0.1332	-0.3348	0.4536	0.1404	0.3456
2011	5	31	4	14	30	4.565	99.95	-0.3492	-0.0072	-0.702	-1.0764	-0.0612	0.3276	1.0188	0.7092	0.3852	1.2168
2011	5	31	7	14	50	9.1	99.549	0.7704	-0.0864	-2.0628	-1.9656	-0.0468	3.2256	-1.458	-2.2248	5.3532	4.6152
2011	5	31	10	14	30	16.28	63.49	16.992	2.0052	4.5648	-0.846	0.1188	37.987	4.5972	29.3	64.606	10.228
2011	5	31	13	14	30	18.42	62.169	28.451	3.0672	6.264	-0.5904	0.2628	42.869	10.134	44.644	78.577	3.3336
2011	5	31	16	14	30	20.585	61.402	47.952	6.2424	11.772	0.6336	0.4176	70.384	21.211	59.216	122.37	10.141
2011	5	31	19	14	30	17.725	77.298	17.302	1.5804	0.0252	-1.7532	0.1476	28.411	21.935	17.057	42.995	2.6856
2011	5	31	22	14	30	13.985	89.669	-4.6692	-1.26	-6.6888	-1.2492	-0.4068	11.956	-3.7836	-12.262	17.741	5.0724
2011	6	1	1	14	30	12.36	95.755	-1.6884	-1.0332	-6.174	-1.566	-0.2844	9.4824	-7.9596	-19.073	17.521	3.8052
2011	6	1	4	14	30	12.125	96.746	3.5784	-1.7316	-8.82	-2.2968	-0.2592	5.1156	-6.858	-15.113	9.2232	0.8028
2011	6	1	7	14	51	16.2	83.684	NaN	NaN	NaN	NaN	NaN	NaN	NaN	NaN	NaN	NaN
2011	6	1	10	14	30	23.79	63.09	NaN	NaN	NaN	NaN	NaN	NaN	NaN	NaN	NaN	NaN
2011	6	1	16	14	30	22.85	49.402	68.695	10.001	13.241	0.2016	0.6084	49.936	19.411	60.836	93.604	1.692
2011	6	1	19	14	30	15.31	70.001	14.926	3.2148	2.3688	-0.8172	-0.0468	16.445	6.2244	25.819	32.09	-1.9512
2011	6	1	22	14	30	12.89	80.939	2.34	0.2376	-2.0844	-0.5796	-0.3024	13.698	-7.2144	2.5632	25.254	1.0404
2011	6	2	1	14	30	10.23	99.495	1.1304	0.414	-3.8196	-1.0908	-0.2268	-2.7972	-4.3164	2.1528	-6.426	3.1284
2011	6	2	4	14	30	9.7	100.84	6.4944	-0.1404	-3.6576	-0.6444	0.0036	4.1112	-0.8964	-4.0032	8.46	-2.052
2011	6	2	7	14	40	10.65	81.934	8.91	0.6048	-0.6696	-0.6264	-0.0036	12.204	-1.4328	-1.7892	20.106	-0.234
2011	6	2	10	14	30	15.955	58.699	31.435	4.14	3.9528	0.126	0.054	20.632	5.4072	24.624	37.904	4.7376
2011	6	2	13	14	30	16.19	55.605	40.946	6.2928	8.0532	0.7308	0.2124	30.28	12.744	39.503	54.601	4.4532
2011	6	2	16	14	30	15.965	47.109	28.886	5.4072	5.3964	-0.1404	0.2052	24.728	6.0444	36.432	41.724	-1.0872
2011	6	2	19	14	30	12.955	63.418	22.752	2.8836	2.9556	0.0216	-0.072	13.565	3.8952	24.228	24.372	0.504
2011	6	2	22	14	30	8.05	86.065	-0.4572	0.45	-0.5112	-0.2988	0.0144	3.7296	-0.432	11.376	6.0408	3.6324
2011	6	3	1	14	30	6.25	92.141	-0.6264	-0.144	-1.2636	-0.2664	-0.2124	3.3228	1.6308	3.0744	5.868	-3.1248
2011	6	3	4	14	30	6.115	84.515	5.8752	0.09	-0.4968	-0.2952	0.036	4.3488	-1.4112	5.5836	8.9244	0.6984
2011	6	3	7	14	40	10.22	69.643	9.6444	1.5516	1.836	-0.3348	0.0828	9.7488	3.2184	6.03	18.14	1.1412
2011	6	3	10	14	30	13.48	55.548	23.407	3.8628	4.3812	-0.198	0.0576	16.891	2.6064	24.559	30.607	3.5928
2011	6	3	13	14	30	14.18	51.554	24.559	5.1444	5.7924	-0.396	0.1836	20.275	10.012	23.587	31.27	1.2204
2011	6	3	16	14	30	18.275	44.062	51.196	8.604	10.688	0.5184	0.4644	33.408	14.357	45.353	59.303	3.8016
2011	6	3	19	14	30	14.24	58.296	23.31	3.6972	4.428	0.1548	0.0936	12.319	5.3604	18.004	20.614	1.3788
2011	6	3	22	14	30	10.65	75.587	5.8716	1.7928	2.8872	0.1728	0.0936	8.6472	1.7856	11.354	13.655	3.7728
2011	6	4	1	14	30	8.04	85.681	-1.0404	0.81	1.296	-0.018	-0.0972	4.2552	1.5624	3.0276	7.7508	0.6804
2011	6	4	4	14	30	6.425	92.554	2.6172	-0.2808	-0.738	-0.6624	0.0576	2.2824	-2.1132	-5.7528	2.07	-1.3716
2011	6	4	7	14	40	12.265	75.844	9.1836	1.2744	1.998	-0.684	-0.1656	6.9732	3.3228	7.7868	10.84	-2.0268
2011	6	4	10	14	30	16.975	59.507	36.756	4.572	8.442	0.252	0.3348	23.699	8.2368	25.754	42.008	5.148
2011	6	4	13	14	30	20.05	50.578	54.889	6.8184	11.196	0.702	0.1728	32.058	10.573	41.717	58.039	6.5808
2011	6	4	16	14	30	20.885	42.212	65.3	9.72	12.37	-0.5868	0.2628	32.551	10.404	66.722	57.69	10.393
2011	6	4	19	14	30	16.855	53.403	22.511	5.4072	5.724	-0.1836	-0.0252	16.142	8.9568	29.596	26.222	-0.0324
2011	6	4	22	14	30	8.15	99.92	-1.3896	-0.1116	0.0972	-0.7452	-0.0252	1.0008	1.0548	-3.6	3.132	4.0644
2011	6	5	1	14	30	3.835	96.164	-1.5444	-0.0648	-0.432	-0.3996	-0.0684	-1.0116	-1.422	-2.9736	1.7136	-0.6048
2011	6	5	4	14	30	1.82	93.062	-0.3132	-0.072	-1.134	-0.3852	0.0108	-0.6336	-4.914	5.8284	-1.1736	-0.306
2011	6	5	7	14	40	7.325	70.35	6.9732	0.7236	1.062	-0.5904	0.09	4.6656	4.8312	7.5492	5.3892	0.0576
2011	6	5	10	14	30	12.35	40.354	18.202	3.8448	5.6232	0.0612	0.0468	12.272	8.9748	56.358	20.657	2.7216
2011	6	5	13	14	40	13.785	40.238	17.215	5.31	5.76	-1.9476	0.126	14.4	12.614	26.01	22.154	2.6604
2011	6	5	16	14	30	18.82	31.727	47.394	8.8848	12.175	0.342	0.3816	24.444	16.218	52.456	42.883	9.5796
2011	6	5	19	14	30	13.19	51.804	11.732	2.9376	3.9996	-0.2664	0.234	6.4764	-1.2276	14.72	10.991	-0.7632
2011	6	5	22	14	30	6.375	73.486	-3.1644	0.7416	1.0116	-0.1404	-0.0324	2.268	-4.4676	14.692	3.5604	3.9348
2011	6	6	1	14	30	4.85	80.424	-5.8212	0.018	-0.1908	-0.3816	-0.198	1.0044	0.5832	9.1044	0.6192	-0.2556
2011	6	6	4	14	30	5.375	78.017	-1.3788	0.2232	0.6228	-0.5724	0.0432	2.9016	2.5704	9.3348	5.5332	3.456
2011	6	6	7	14	41	10.1	66.22	5.3244	1.0224	2.4048	-0.18	-0.0072	4.968	4.5864	17.06	8.5572	-0.5544
2011	6	6	10	14	30	18.415	42.623	27.072	4.8024	7.5168	-1.4508	0.2268	16.103	12.971	37.494	27.385	3.6036
2011	6	6	13	14	30	19.425	45.111	36.396	7.1532	9.0792	-1.116	0.198	18.511	7.596	44.586	32.09	8.3376
2011	6	6	16	14	30	22.825	41.297	76.039	12.593	18.248	1.0332	0.8856	37.267	24.052	86.526	66.697	6.1992
2011	6	6	19	14	31	17.7	53.245	21.755	4.0932	6.426	-0.5652	0.1872	8.2836	5.7276	23.216	14.868	-0.4176
2011	6	6	22	14	30	13.295	68.184	3.312	3.0852	3.294	-0.4212	-0.0252	6.858	2.6028	18.176	9.1224	1.1016
2011	6	7	1	14	30	10.835	73.625	-2.2392	0.7452	3.114	-0.3708	0.0756	-0.3204	-1.5084	12.481	0.774	0.144
2011	6	7	4	14	30	10.15	78.754	8.7732	-0.1188	1.6776	-0.4932	-0.3492	-3.9204	4.446	13.849	-5.7168	-1.4688
2011	6	7	7	14	50	15.745	75.821	9.1944	1.7424	6.3288	-1.2888	-0.1404	12.409	7.7724	22.799	19.433	-5.6664
2011	6	7	10	14	30	23.055	57.646	50.126	7.1316	14.825	-0.8676	0.3528	24.887	13.428	51.354	42.941	-13.756
2011	6	7	13	14	30	25.23	46.476	77.101	9.9396	18.72	-1.836	0.4536	28.21	19.562	71.042	50.53	-6.4008
2011	6	7	19	14	30	21.72	56.84	30.578	5.4036	11.448	-0.4824	-0.036	12.064	5.382	36.698	22.316	-7.7328
2011	6	7	22	14	30	16.42	70.901	4.482	3.2328	9.0432	0.1404	-0.1944	7.0956	-1.4544	30.107	11.574	-3.7836
2011	6	8	1	14	30	13.53	71.424	0.6624	2.088	7.7076	0.4896	0.0324	8.4564	7.2324	32.836	11.552	2.5092
2011	6	8	4	14	30	11.94	77.645	17.885	1.1412	5.8104	-0.4284	-0.0072	1.692	-7.0776	23.504	1.692	1.1412
2011	6	8	10	14	30	23.96	54.782	NaN	NaN	NaN	NaN	NaN	NaN	NaN	NaN	NaN	NaN
2011	6	8	13	14	30	24.735	45.3	NaN	NaN	NaN	NaN	NaN	NaN	NaN	NaN	NaN	NaN
2011	6	8	16	14	30	27.56	34.419	NaN	NaN	NaN	NaN	NaN	NaN	NaN	NaN	NaN	NaN
2011	6	8	19	14	30	21.325	51.753	26.442	4.986	11.023	-0.6912	0.1548	12.017	5.004	49.075	16.51	4.7736
2011	6	8	22	14	30	14.38	73.089	2.2104	2.9808	5.688	-0.81	0.0936	4.7592	-2.448	30.614	4.05	7.2612
2011	6	9	1	14	30	10.09	80.947	-3.9996	1.332	5.0616	0.3888	0.0684	-3.2364	0.5508	33.455	-7.1424	-5.4144
2011	6	9	4	14	30	9.005	85.135	-1.5048	2.5524	4.6872	-0.0108	0.036	4.2084	-2.7504	47.977	6.6672	2.0808
2011	6	9	7	14	40	15.07	69.195	NaN	NaN	NaN	NaN	NaN	NaN	NaN	NaN	NaN	NaN
2011	6	9	10	14	30	21.835	41.227	NaN	NaN	NaN	NaN	NaN	NaN	NaN	NaN	NaN	NaN
2011	6	9	13	14	30	23.39	40.663	33.224	6.5124	10.058	-0.8136	0.3204	15.908	21.737	42.664	28.969	9.3528
2011	6	9	16	14	30	26.09	36.75	48.456	10.84	17.165	2.088	0.8928	29.592	44.374	87.041	53.269	12.247
2011	6	9	19	14	30	21.275	48.558	NaN	NaN	NaN	NaN	NaN	NaN	NaN	NaN	NaN	NaN
2011	6	9	22	14	40	14.82	74.232	NaN	NaN	NaN	NaN	NaN	NaN	NaN	NaN	NaN	NaN
2011	6	10	1	14	30	12.47	81.49	NaN	NaN	NaN	NaN	NaN	NaN	NaN	NaN	NaN	NaN
2011	6	10	4	14	30	12.25	84.096	NaN	NaN	NaN	NaN	NaN	NaN	NaN	NaN	NaN	NaN
2011	6	10	7	14	50	18.33	78.17	NaN	NaN	NaN	NaN	NaN	NaN	NaN	NaN	NaN	NaN
2011	6	10	10	14	30	25.165	45.214	NaN	NaN	NaN	NaN	NaN	NaN	NaN	NaN	NaN	NaN
2011	6	10	13	14	30	26.275	34.614	NaN	NaN	NaN	NaN	NaN	NaN	NaN	NaN	NaN	NaN
2011	6	10	16	14	30	27.93	31.775	NaN	NaN	NaN	NaN	NaN	NaN	NaN	NaN	NaN	NaN
2011	6	10	19	14	30	23.045	46.886	NaN	NaN	NaN	NaN	NaN	NaN	NaN	NaN	NaN	NaN
2011	6	10	22	14	30	17.08	71.357	NaN	NaN	NaN	NaN	NaN	NaN	NaN	NaN	NaN	NaN
2011	6	11	1	14	30	14.87	70.922	NaN	NaN	NaN	NaN	NaN	NaN	NaN	NaN	NaN	NaN
2011	6	11	4	14	30	13.97	78.349	NaN	NaN	NaN	NaN	NaN	NaN	NaN	NaN	NaN	NaN
2011	6	11	7	14	41	18.64	73.354	NaN	NaN	NaN	NaN	NaN	NaN	NaN	NaN	NaN	NaN
2011	6	11	10	14	30	24.555	51.845	NaN	NaN	NaN	NaN	NaN	NaN	NaN	NaN	NaN	NaN
2011	6	11	13	14	30	25.53	43.902	NaN	NaN	NaN	NaN	NaN	NaN	NaN	NaN	NaN	NaN
2011	6	11	16	14	30	26.56	36.689	NaN	NaN	NaN	NaN	NaN	NaN	NaN	NaN	NaN	NaN
2011	6	11	19	14	30	22.44	54.197	NaN	NaN	NaN	NaN	NaN	NaN	NaN	NaN	NaN	NaN
2011	6	11	22	14	30	15.8	79.72	NaN	NaN	NaN	NaN	NaN	NaN	NaN	NaN	NaN	NaN
2011	6	12	1	14	30	13.14	87.23	NaN	NaN	NaN	NaN	NaN	NaN	NaN	NaN	NaN	NaN
2011	6	12	4	14	30	13.125	93.946	NaN	NaN	NaN	NaN	NaN	NaN	NaN	NaN	NaN	NaN
2011	6	12	7	14	40	19.11	74.123	NaN	NaN	NaN	NaN	NaN	NaN	NaN	NaN	NaN	NaN
2011	6	12	10	14	30	23.57	54.211	NaN	NaN	NaN	NaN	NaN	NaN	NaN	NaN	NaN	NaN
2011	6	12	13	14	30	25.99	44.57	NaN	NaN	NaN	NaN	NaN	NaN	NaN	NaN	NaN	NaN
2011	6	12	16	14	30	14.825	100.4	NaN	NaN	NaN	NaN	NaN	NaN	NaN	NaN	NaN	NaN
2011	6	12	19	14	30	15.02	103.31	NaN	NaN	NaN	NaN	NaN	NaN	NaN	NaN	NaN	NaN
2011	6	12	22	14	30	13.03	101.37	NaN	NaN	NaN	NaN	NaN	NaN	NaN	NaN	NaN	NaN
2011	6	13	1	14	30	13.875	104.3	NaN	NaN	NaN	NaN	NaN	NaN	NaN	NaN	NaN	NaN
2011	6	13	16	14	30	7.655	114.48	NaN	NaN	NaN	NaN	NaN	NaN	NaN	NaN	NaN	NaN
2011	6	14	10	14	30	7.865	110.8	-0.6588	-0.1656	-0.9756	-0.342	-0.0144	0.3204	-8.046	1.0224	0.1512	-3.9348
2011	6	14	13	14	30	7.97	109.28	-0.3168	0.09	-0.6336	-0.0396	-0.072	0.1224	0.1656	1.44	0.8028	1.2348
2011	6	14	16	14	30	8.72	106.51	-0.0828	0.162	-0.1728	0.0324	-0.1548	0.4392	-1.5732	0.4428	1.4508	2.5884
2011	6	14	19	14	30	9	105.26	-0.3744	0.0396	-0.5976	-0.2124	-0.0756	0.7344	-1.188	0.6552	0.846	-2.3832
2011	6	14	22	14	30	7.48	106.12	-0.0324	0.198	-0.0396	-0.3996	-0.1368	-0.7272	-1.5624	-0.2736	-1.296	1.836
2011	6	15	1	14	30	7.755	102.39	-0.126	0.1908	-0.1224	-0.414	-0.0684	-0.8928	-2.0952	-2.1204	-1.4976	-4.32
2011	6	15	4	14	30	8.05	100.31	-0.3564	0.1332	-0.4068	-0.3348	-0.1404	-0.9792	-3.7836	2.5452	-0.4536	-0.8172
2011	6	15	7	14	40	8.93	101.4	0.1224	0.2016	-0.4428	-0.4356	-0.1152	0.0144	-0.2124	-1.0332	-0.3132	-0.9144
2011	6	15	10	14	30	10.94	109.11	-0.108	-0.1332	-0.3888	0.0072	-0.1512	0.3744	-3.3444	2.9736	0.5796	-0.7632
2011	6	15	13	19	0	10.24	108.37	0.3348	0.216	-0.5256	-0.1836	0.0216	0.9396	0.0432	-5.1192	1.0476	4.2012
2011	6	15	16	19	0	11.26	109.21	0.378	0.414	0.1152	0.054	0.0072	2.6856	2.6244	-1.3716	4.104	3.8556
2011	6	16	19	14	30	12.94	101.43	-2.6964	0.072	0.828	-1.296	0.2844	7.9488	1.3932	12.672	11.596	-4.5036
2011	6	16	22	14	30	8.32	105.39	-0.9576	0.108	-2.016	-0.8964	-0.126	0.9792	-2.3112	-1.7784	3.7512	-0.1188
2011	6	17	1	14	30	6.69	105.31	-0.72	0.144	-1.5372	-1.0296	-0.2736	0.1296	-0.3888	2.0124	-0.1764	0.9936
2011	6	17	4	14	30	6.61	103.32	-0.5472	0.1944	-0.4968	-0.5652	0.1296	-0.1512	-2.88	-6.3792	1.2564	0.36
2011	6	17	7	14	50	11.22	98.049	-1.0008	0.0504	-1.584	-0.8784	-0.0648	3.9492	-0.396	-0.8424	7.7076	-1.116
2011	6	17	10	14	30	16.535	67.029	3.9708	1.8792	2.0628	-0.8208	0.072	23.634	32.875	23.551	33.865	1.2744
2011	6	17	13	14	30	17.125	62.805	5.8428	1.8432	3.3948	-1.4292	0.1764	25.243	12.244	19.08	40.9	-0.0684
2011	6	17	16	14	30	19.095	58.183	9.3348	2.9196	6.5268	-0.3312	0.1836	26.885	23.393	27.752	48.121	-2.8404
2011	6	17	19	14	30	15.22	79.295	-1.1664	0.6444	1.7388	-0.5256	0.0036	9.342	1.2816	10.98	20.974	6.1092
2011	6	17	22	14	30	11.155	90.219	-4.5288	-0.5616	-1.5624	-0.9252	-0.0828	-0.6552	1.9908	5.886	-0.1944	2.9988
2011	6	18	1	14	30	9.18	94.966	-2.3652	-0.3276	-3.2652	-0.6696	-0.0936	-2.4588	-1.5228	-1.7244	-4.0068	-1.9872
2011	6	18	4	14	30	8.98	98.798	-2.0484	0.036	-4.0824	-1.0656	-0.0756	2.6316	-1.2204	-1.1808	5.7852	7.362
2011	6	18	7	14	40	10.655	101.73	-0.9648	0.2484	-1.6452	-0.5256	0.0036	4.0392	-1.422	-4.8168	7.3188	5.0832
2011	6	18	10	14	30	12.155	94.644	-4.032	-0.0936	-1.6668	-1.0404	-0.1368	7.0308	5.6088	-0.6084	11.855	-3.3876
2011	6	18	13	14	30	12.4	97.744	-1.3428	-0.1296	-2.07	-1.1988	-0.0684	2.0268	0.3852	0.27	4.4928	-1.1664
2011	6	18	16	14	30	13.59	100.05	-1.2456	-0.1476	-1.8864	-0.756	-0.0936	1.4004	-1.026	1.6596	2.5956	-9.6588
2011	6	18	19	14	30	12.41	100.01	-1.4976	0.45	-2.3508	-0.4356	0.036	0.0216	1.2132	0.7632	-0.5472	0.4824
2011	6	18	22	14	30	11.26	101.61	-0.396	0.7056	-1.2456	-0.792	-0.0792	-3.1068	1.6632	2.4048	-7.3548	3.0168
2011	6	19	1	14	30	10.5	101.92	-0.2268	0.27	-0.6804	-0.5904	-0.216	-6.1128	-2.8548	-2.3832	-11.434	-1.6992
2011	6	19	4	14	30	10.83	102.1	-0.9324	0.1404	-0.6768	-0.4824	-0.2664	-5.9616	-2.1708	-2.6892	-11.03	-4.1148
2011	6	19	7	14	40	11.935	103.1	-0.6624	-0.0864	-1.7352	-0.2988	0.1368	0.4284	0.4572	-3.0888	0.1584	-3.3732
2011	6	19	10	14	30	14.71	101.27	0.0792	0.0864	-0.63	-0.9684	-0.0288	3.0816	0.5436	3.438	6.1056	-0.6012
2011	6	19	13	14	30	14.24	98.309	0.6552	0.468	0.8352	-0.792	-0.0072	6.5304	1.962	8.9388	10.631	-7.3872
2011	6	19	16	14	30	17.12	76.752	4.5036	0.9972	3.276	-0.6588	0.0684	15.091	13.057	15.131	25.304	-2.2752
2011	6	19	19	14	30	13.175	89.461	-2.0772	0.1368	-1.422	-1.1124	0.0504	4.5972	-1.6992	2.7072	6.1956	0.1188
2011	6	19	22	14	30	10.84	100.15	-0.846	0.4464	-1.1196	-1.0404	0.0252	-2.0412	1.1088	1.116	-5.4792	-1.3356
2011	6	20	1	14	30	9.98	100.62	-0.2916	-0.0288	-0.8892	-0.5868	-0.2016	-0.3024	-1.1952	-2.5164	-0.4212	-0.1908
2011	6	20	4	14	30	9.52	100.2	-0.5004	0.3636	-0.8388	-0.4068	0.0684	-0.3348	-0.81	-2.0376	-0.8316	-0.3348
2011	6	20	7	14	40	10.69	100.03	NaN	NaN	NaN	NaN	NaN	NaN	NaN	NaN	NaN	NaN
2011	6	20	10	14	30	12.395	100.4	NaN	NaN	NaN	NaN	NaN	NaN	NaN	NaN	NaN	NaN
2011	6	20	13	14	30	14.73	94.608	0.666	0.2196	0.324	-0.2484	0.0972	7.6644	3.2832	-0.3024	11.171	2.7252
2011	6	20	16	14	30	16.325	79.56	NaN	NaN	NaN	NaN	NaN	NaN	NaN	NaN	NaN	NaN
2011	6	20	19	14	30	14.005	89.571	-3.4308	-0.2736	-1.3716	-1.6236	0.018	6.3648	-4.5	-0.072	11.711	2.322
2011	6	22	22	14	30	9.975	98.82	-1.8576	0.0864	-2.1528	-0.9576	0.0036	1.9296	-4.5252	-0.1116	3.8628	-0.2988
2011	6	23	1	14	30	7.08	101.99	-1.35	-0.0324	-2.4192	-0.666	-0.1008	1.2456	-1.7316	-3.024	1.4868	2.4336
2011	6	23	4	14	30	8.945	102.53	-0.3636	0.0324	-1.3248	-0.4824	-0.252	0.126	0.6696	-4.1508	0.4176	-0.2808
2011	6	23	7	14	40	10.92	97.672	-0.9792	-0.0648	-2.5776	-0.3528	-0.0612	4.068	1.5336	-3.582	7.7148	0.2268
2011	6	23	10	14	30	13.795	87.869	0.6336	0.5076	-0.5688	-0.3708	-0.1764	9.0144	3.6216	1.422	14.09	-0.7236
2011	6	23	13	14	30	13.495	87.93	0.8316	0.2124	-1.1412	-0.1728	-0.1116	10.843	2.232	1.0656	18.598	1.2312
2011	6	23	16	14	30	11.78	99.204	-0.3744	-0.0324	-1.3428	-0.4356	-0.0252	1.8936	-2.5344	-0.288	3.816	-1.8432
2011	6	23	19	14	30	11.78	100.37	-0.2376	-0.0504	-1.0872	-0.2844	-0.1224	1.1844	-1.4652	-4.6368	2.286	0.1728
2011	6	23	22	14	30	10.56	99.535	-0.414	-0.0756	-1.3428	-0.6444	-0.0792	0.612	-2.1168	-4.8636	0.0144	-2.6964
2011	6	24	1	14	30	10.78	100.09	-0.846	-0.5688	-1.9404	-0.4392	-0.0756	0.6444	-2.5776	0.5112	0.6192	2.4156
2011	6	24	4	14	30	11.32	95.494	-0.396	-0.612	-1.602	-0.396	-0.1116	0.3924	-0.2484	0.7416	0.3744	-0.162
2011	6	24	7	14	50	10.855	98.665	0.1584	-0.2016	-1.1232	-0.306	0.0648	0.0468	-1.7208	0.3744	0.6768	-0.6804
2011	6	24	10	14	30	13.375	100.17	-0.6948	-0.4464	-1.4184	-0.792	-0.0468	2.1636	0.7848	-5.058	2.7792	-0.1512
2011	6	24	13	14	30	13.62	100.89	-0.0828	-0.0756	-0.2844	-0.4644	-0.2124	6.5052	4.3812	-1.9224	11.898	2.538
2011	6	24	16	14	30	13.825	101.42	-0.342	-0.0468	-0.234	-0.666	0.0756	5.8032	-2.7144	2.5488	11.041	5.3244
2011	6	24	19	14	30	12.53	100.01	-1.7136	-0.2664	-2.25	-0.8208	0.072	2.808	-1.8792	-2.9304	4.7916	-4.5324
2011	6	24	22	14	30	9.755	102.76	-0.5076	0.2772	-1.1088	-1.296	0.0324	-3.9096	-2.7324	-1.8036	-5.2452	4.3524
2011	6	25	1	14	30	7.56	102.09	-0.1944	0.2016	-0.4968	-0.612	-0.2484	-2.4948	-6.8112	-1.5588	-5.994	0.0432
2011	6	25	4	14	30	7.38	101.49	-0.5796	0.2268	-0.5184	-0.5328	-0.234	-2.9592	-3.9708	-1.6632	-5.9112	-1.4148
2011	6	25	7	14	52	11.44	101.39	-1.1052	-0.234	-1.6668	-0.6804	-0.2916	0.8316	-4.212	-0.5652	0.3708	-0.0828
2011	6	25	10	14	30	13.62	91.281	0.0612	0.2232	-0.9828	-0.2304	-0.2376	8.4024	13.687	-3.276	7.3908	-0.3816
2011	6	25	13	14	30	11.315	97.183	-0.9828	-0.522	-1.9404	-0.3096	-0.2628	-0.2088	3.6792	3.9672	-2.1096	-2.0052
2011	6	25	16	14	30	13.835	101.48	-0.0468	-0.4356	-0.3816	-0.6588	-0.0612	1.1628	-0.8676	-2.2716	1.9764	-4.9608
2011	6	25	19	14	30	12.23	99.944	-1.0152	-0.5184	-1.3284	-0.4932	-0.1512	1.1592	2.79	0.9936	3.2868	1.3536
2011	6	25	22	14	30	9.525	105.56	-0.6804	0.1656	-1.1016	-0.702	-0.2196	-0.0792	-1.3788	-5.9436	-1.818	0.4068
2011	6	26	1	14	30	6.73	104.81	-0.2196	0.2232	-0.6156	-0.5832	-0.0216	-3.8304	-3.8916	1.4508	-5.5584	1.7712
2011	6	26	4	14	30	8.4	102.9	-0.2412	0.0936	-0.7812	-0.45	-0.054	-6.0732	0.2916	-0.8712	-12.29	-2.4336
2011	6	26	7	14	40	11.565	102.85	-0.7056	-0.3996	-2.4084	-0.6912	-0.108	-4.2336	-7.4268	-4.122	-8.8308	-2.2896
2011	6	26	10	14	30	14.97	95.899	1.9188	1.0692	0	0.0684	0.018	19.39	37.39	-0.6012	15.206	1.98
2011	6	26	13	14	30	14.57	99.624	0.9288	0.8964	0.144	-0.2196	0.0072	10.71	4.5	6.1956	16.934	-0.2916
2011	6	26	16	14	30	16.97	69.402	6.48	2.1492	3.258	0.6084	0.09	20.678	19.379	29.164	33.844	2.7972
2011	6	26	19	14	30	14.5	82.295	0.1224	0.6228	-0.8568	-0.0072	-0.1188	10.822	4.9212	12.344	16.675	5.274
2011	6	26	22	14	30	10.74	98.124	-0.9288	0.2412	-1.8864	-0.6336	-0.1152	1.2852	-0.4248	-8.298	2.8548	2.0268
2011	6	27	1	14	30	9.22	102.49	-0.9792	-0.1404	-2.9772	-0.6876	-0.1044	-3.15	0.2232	-0.9756	-4.4352	0.774
2011	6	27	4	14	30	8.435	101.99	-0.5652	0.1512	-2.0664	-0.6948	0.0216	-1.2204	-0.7452	1.1088	-5.13	-0.0144
2011	6	27	7	14	50	11.345	95.111	10.069	4.014	5.7132	0.2988	0.2124	1.2636	9.7884	111.04	2.7792	1.6452
2011	6	27	10	14	30	14.54	81.345	NaN	NaN	NaN	NaN	NaN	NaN	NaN	NaN	NaN	NaN
2011	6	27	16	14	30	21.46	57.202	17.312	5.112	8.1	1.5768	0.216	34.682	29.412	45.796	58.417	2.8332
2011	6	27	19	14	30	17.805	74.631	2.2032	1.152	1.512	-0.1368	0.0036	8.0892	8.298	20.477	12.294	2.502
2011	6	27	22	14	30	12.86	92.581	-3.8484	-0.0504	-2.0484	0.0036	-0.0828	4.9788	-0.8784	10.357	8.2188	4.2552
2011	6	28	1	14	30	9.735	98.133	-1.746	-0.0216	-3.4884	-0.7308	-0.0864	-0.5076	2.9268	4.8312	-1.3572	2.5308
2011	6	28	4	14	30	8.585	100.33	-1.3284	-0.0216	-2.4336	-0.5832	0.0036	-0.8712	-2.5596	-4.752	-1.5516	2.9772
2011	6	28	7	14	50	13.38	84.236	-1.2528	-0.2916	-2.466	-0.486	-0.0504	7.362	-1.4148	4.0248	11.408	-0.486
2011	6	28	10	14	30	19.145	64.383	7.2432	1.4148	1.5264	-0.4284	-0.1944	18.612	11.455	12.805	33.57	4.1436
2011	7	5	19	14	30	13.855	93.746	-0.8496	0.1116	-2.2284	-0.2196	-0.054	1.5372	-1.314	-1.998	1.5264	-1.0728
2011	7	5	22	14	30	12.72	98.439	-1.1052	0.2376	-2.8908	-0.1188	-0.198	0.9432	-4.4136	2.6532	-0.27	-0.3996
2011	7	6	1	14	30	11.505	99.273	-0.5472	0.1836	-0.8856	-0.4104	-0.0576	-1.8432	-4.2984	2.6244	-4.1292	2.9916
2011	7	6	4	14	30	12.095	99.221	-0.468	0.3924	-1.4004	-0.5832	0.0432	-1.512	-2.8152	2.1024	-1.5732	2.6532
2011	7	6	7	14	51	14.08	89.084	-1.332	-0.0144	-2.4588	-0.0648	-0.1908	2.9448	2.3724	1.854	4.8348	-2.718
2011	7	6	10	14	30	19.71	73.301	5.1228	1.566	2.3616	0.8496	-0.0432	7.2	2.6208	14.893	14.483	0.6948
2011	7	6	13	14	30	19.465	73.362	7.4124	2.0376	4.734	0.7236	0.0648	10.487	4.86	21.29	18.997	8.3016
2011	7	6	16	14	30	19.41	77.995	9.9036	2.6136	5.4576	0.4608	0.0036	7.7004	2.3904	22.032	14.263	0.3348
2011	7	6	19	14	30	18.93	75.503	5.094	1.7388	3.1788	0.4176	0.0432	3.3768	1.3356	21.251	5.9652	-0.81
2011	7	6	22	14	30	13.77	95.199	-0.1728	0.0792	0.5472	-0.3348	-0.108	-0.7884	-3.6612	-0.9576	-4.266	2.7576
2011	7	7	1	14	30	12.235	98.022	-0.3996	0.3024	0.252	-0.2772	-0.0396	-1.0728	-0.54	0.7488	-3.6792	3.1104
2011	7	7	4	14	30	11.66	99.631	-0.7128	0.306	-0.3816	-0.2952	-0.0432	-2.8584	-0.5904	-1.8	-3.906	3.9456
2011	7	7	7	15	1	16.34	92.653	-0.8532	-0.0864	-1.242	-0.684	-0.1152	-0.9072	-7.3764	-2.1096	-1.9908	-1.0728
2011	7	7	10	14	30	23.045	57.776	10.872	2.4516	5.6232	0.2628	0.0864	9.3456	11.239	21.33	16.74	3.3552
2011	7	7	13	14	30	22.465	57.76	14.857	2.952	7.1532	-0.1584	0.18	8.298	8.1828	22.111	15.412	-0.0828
2011	7	7	16	14	30	24.09	49.556	23.335	4.9716	11.34	1.3572	0.3348	13.835	13.864	51.358	23.292	2.9088
2011	7	7	19	14	31	20.52	65.807	6.8796	2.4696	4.2156	-0.1044	0.1116	3.8232	4.9932	19.631	3.1356	0.99
2011	7	7	22	14	30	14.97	86.152	-2.934	-0.4608	0.378	-0.4248	-0.054	-3.1284	-4.05	17.939	-5.9832	-4.0608
2011	7	8	1	14	30	12.775	91.563	-1.6452	0.0504	-0.1908	-0.1548	-0.0288	-1.9476	-5.5764	-1.9332	-3.69	7.5132
2011	7	8	4	14	30	12.545	93.183	-1.2132	-0.36	-1.5156	-0.432	-0.4968	-1.7064	0.27	-1.7064	-3.2184	7.2648
2011	7	8	7	14	50	17.545	88.96	-1.9188	-0.306	-0.1584	-0.5184	0.0828	-5.3244	-5.724	2.5884	-7.9056	1.3284
2011	7	8	10	14	32	24.16	61.551	10.177	2.0232	6.9624	0.036	-0.036	5.1552	3.5856	28.271	7.0308	0.8568
2011	7	8	13	14	30	23.475	61.157	14.692	3.0276	8.3844	0.4608	0.1224	5.4936	9.126	36.961	13.525	2.4732
2011	7	8	16	14	30	24.84	60.336	24.689	5.022	13.403	1.404	0.3672	9.1692	22.583	57.499	18.518	0.7848
2011	7	8	19	14	30	22.225	72.338	8.6976	3.4596	6.66	0.3456	-0.0216	0.522	1.7244	27.493	5.6376	0.5976
2011	7	8	22	14	32	17.795	91.737	-1.494	0.126	1.602	-1.4472	-0.2772	-2.9664	-14.533	-3.0672	-7.0092	6.6636
2011	7	9	1	14	30	15.895	96.243	-2.0412	-0.3492	0.4176	-0.2016	-0.1836	-0.828	-6.2856	-10.598	-3.9456	-0.6768
2011	7	9	4	14	30	15.315	98.316	-1.116	-0.1764	-1.1088	-0.324	0.0828	0.4248	-8.1108	-3.2004	-1.5552	-2.8044
2011	7	9	7	15	1	19.925	91.07	-0.972	-0.0684	0.5652	-1.2744	-0.3492	-1.2024	-12.409	-2.3436	1.4616	-3.5712
2011	7	9	10	14	31	24.55	68.138	12.222	2.1348	7.884	-0.2448	-0.1836	4.8492	3.24	23.425	9.72	-2.5416
2011	7	9	13	14	30	20.595	90.078	0.2736	0.288	7.2468	0.3744	-0.144	0.5004	-1.4832	7.758	-0.7488	7.3764
2011	7	9	16	14	30	23.385	61.43	15.145	3.6108	8.8704	-0.126	0.1908	8.316	5.346	31.558	13.982	-9.9684
2011	7	9	19	14	30	17.14	102.61	-0.6696	-0.162	5.7636	0.8388	-0.1008	1.2708	-1.3644	-1.7208	2.6568	1.3428
2011	7	10	1	14	30	14.315	103.11	-1.4292	-0.2016	-1.9512	-0.3996	-0.1008	-24.772	0.774	-0.7128	-46.364	-0.1728
2011	7	10	4	14	30	14.465	102.04	-0.9504	0.3492	0.1692	-0.2052	-0.0612	-15.401	-6.2136	-0.738	-32.123	4.8096
2011	7	10	7	14	52	17.31	102.93	-1.854	-0.3312	-3.438	0.1476	-0.2196	0.6192	-2.3112	6.9768	0.8496	1.1052
2011	7	10	10	14	31	20.76	100.1	-1.4616	0.0828	1.7748	0.3744	-0.1116	2.8764	-6.1092	1.8036	6.9732	1.7028
2011	7	10	16	14	30	20.715	102.8	0.126	0.6012	5.166	0.0504	-0.0972	2.2356	-3.1572	9.5832	5.3712	15.458
2011	7	10	19	14	30	17.99	104.98	-2.4228	-0.216	-1.6704	-1.224	0.0504	-0.4608	1.7208	-4.4604	-0.1476	3.3768
2011	7	10	22	14	30	14.665	107.01	-0.6768	0.2556	-2.5776	-0.8892	-0.0684	-8.082	-5.7348	-5.8788	-14.087	5.256
2011	7	11	1	14	30	13.85	107.05	-0.918	0.2196	-2.9196	-1.2996	-0.0576	-9.8388	0.4788	-4.6548	-18.212	3.1788
2011	7	11	4	14	30	12.61	103.77	-0.6336	0.0288	-2.6676	-0.8676	-0.0396	-5.4828	-4.158	-2.556	-7.524	5.724
2011	7	11	7	14	41	15.68	99.843	-1.9044	-0.4356	-3.5424	-1.9332	-0.1368	-2.0592	-3.3408	-8.316	-4.1472	-0.9252
2011	7	11	10	14	30	18.63	87.493	-1.0872	0.0612	-2.1852	-0.3024	-0.1836	5.3856	6.5592	-4.3956	11.02	4.104
2011	7	11	13	14	35	21.165	77.107	1.7568	0.7812	1.278	-0.5364	-0.2232	14.605	6.0876	26.096	27.302	15.149
2011	7	11	16	14	30	15.78	101.02	-1.782	0.0756	-1.8792	-0.0648	-0.1008	2.3796	-1.98	3.2076	5.4468	4.4748
2011	7	11	19	14	30	15.83	107.15	-0.9432	0.1944	-2.3904	-0.3204	0.1044	-5.2848	-2.2896	-4.4856	-8.118	1.9656
2011	7	11	22	14	30	14.505	102.14	-3.0132	0.3852	-1.6056	0.144	-0.1692	-2.4444	0.7056	-1.4868	-4.9788	3.3552
2011	7	12	1	14	30	13.93	101.12	-0.3744	0.5976	-0.4608	-0.2376	-0.1944	-7.6752	-0.3348	-5.3676	-15.008	0.7128
2011	7	12	4	14	30	14.13	101.24	-0.7632	0.054	-1.6812	-0.5328	0.0072	-21.355	-0.3924	-2.6208	-41.461	6.7788
2011	7	12	7	14	51	13.38	101.77	NaN	NaN	NaN	NaN	NaN	NaN	NaN	NaN	NaN	NaN
2011	7	12	10	14	30	13.69	106.05	NaN	NaN	NaN	NaN	NaN	NaN	NaN	NaN	NaN	NaN
2011	7	12	13	14	30	14.285	102.91	NaN	NaN	NaN	NaN	NaN	NaN	NaN	NaN	NaN	NaN
2011	7	12	16	14	30	17.27	101.84	NaN	NaN	NaN	NaN	NaN	NaN	NaN	NaN	NaN	NaN
2011	7	12	19	14	30	13.66	100.72	NaN	NaN	NaN	NaN	NaN	NaN	NaN	NaN	NaN	NaN
2011	7	12	22	14	30	11.79	98.935	NaN	NaN	NaN	NaN	NaN	NaN	NaN	NaN	NaN	NaN
2011	7	13	1	14	30	12.105	98.014	NaN	NaN	NaN	NaN	NaN	NaN	NaN	NaN	NaN	NaN
2011	7	13	4	14	30	10.9	97.041	NaN	NaN	NaN	NaN	NaN	NaN	NaN	NaN	NaN	NaN
2011	7	13	7	14	50	11.86	97.566	NaN	NaN	NaN	NaN	NaN	NaN	NaN	NaN	NaN	NaN
2011	7	13	10	14	30	12.8	95.776	NaN	NaN	NaN	NaN	NaN	NaN	NaN	NaN	NaN	NaN
2011	7	13	13	14	30	14.859	77.704	NaN	NaN	NaN	NaN	NaN	NaN	NaN	NaN	NaN	NaN
2011	7	13	16	14	30	14.423	74.228	NaN	NaN	NaN	NaN	NaN	NaN	NaN	NaN	NaN	NaN
2011	7	13	19	14	30	13.894	79.968	NaN	NaN	NaN	NaN	NaN	NaN	NaN	NaN	NaN	NaN
2011	7	13	22	14	30	10.087	87.523	NaN	NaN	NaN	NaN	NaN	NaN	NaN	NaN	NaN	NaN
2011	7	14	1	14	30	7.651	90.091	-0.9468	-0.036	-2.2248	-0.072	-0.0936	-15.448	-2.1024	6.7824	-2.9988	-0.108
2011	7	14	4	14	30	6.965	90.848	-0.738	-0.1008	-1.4544	-0.252	-0.0144	-11.372	-3.6576	4.698	-1.296	1.9404
2011	7	14	7	14	51	11.449	81.156	-0.882	-0.324	-2.6316	-0.1656	0.0324	-0.99	0.9396	10.087	0.3996	1.9368
2011	7	14	10	14	30	15.834	56.993	4.05	0.882	-0.0936	0.4356	0.1008	80.737	14.551	36.05	10.076	3.7404
2011	7	14	13	14	30	17.461	49.257	6.21	2.556	3.5784	0.8172	0.3348	122.23	16.146	39.182	15.61	2.3868
2011	7	14	16	14	30	18.642	45.359	12.467	5.4396	10.454	1.7316	0.5508	178.74	24.008	53.68	27.101	3.9312
2011	7	14	19	14	30	15.398	69.343	-0.108	1.26	-0.2808	0.342	0.108	55.559	1.6956	9.6372	7.7544	4.1652
2011	7	14	22	14	30	10.361	81.176	-2.4192	0.144	-2.6604	-0.1872	0.1224	15.318	-0.0756	4.1508	2.5632	-0.2196
2011	7	15	1	14	30	8.337	85.506	-1.4364	0.036	-2.5236	-0.396	0.0612	-12.222	-0.036	2.0232	-0.7632	1.9296
2011	7	15	4	14	30	9.46	86.916	-1.6488	-0.0324	-2.0916	-0.2232	-0.054	3.1212	1.4688	-0.9108	0.7452	1.1628
2011	7	15	7	14	50	12.845	81.376	-0.846	0.1548	-1.7892	-0.0864	0.144	14.198	0.4896	2.2212	3.6432	2.9916
2011	7	15	10	14	30	16.432	71.839	0.3708	0.3744	0.234	0.3564	0.234	61.682	6.0732	8.4492	10.364	0.8712
2011	7	15	13	14	30	17.647	68.293	1.4832	0.4968	1.2492	0.414	0.3312	97.481	2.9664	11.088	14.897	7.2576
2011	7	15	16	14	30	18.598	70.96	4.6692	0.9828	1.2456	0.1656	0.2124	94.576	4.932	17.089	14.738	3.4236
2011	7	15	19	14	30	16.001	81.309	-2.8548	-0.2772	-2.7828	-0.4644	-0.0504	43.394	-0.2412	1.9692	6.1884	3.0204
2011	7	15	22	14	30	14.286	94.011	-2.1924	-0.4176	-3.6792	-0.4608	0.1476	-22.828	-1.5048	3.6828	-3.582	3.51
2011	7	16	1	14	30	12.346	89.944	-0.8244	-0.2916	-1.5912	-0.1692	0.0972	-16.902	-0.6984	4.3956	-1.8108	1.2024
2011	7	16	4	14	30	12.287	89.692	-1.0836	0.27	-1.3176	-0.3816	0.0828	-21.643	-1.1556	5.1048	-4.2696	0.4464
2011	7	16	7	15	1	14.306	89.365	-1.3068	-0.342	-1.296	0.1296	0.1944	-7.2108	1.6884	8.1684	-1.2888	3.2796
2011	7	16	10	14	30	14.369	89.788	-1.7748	-0.3672	-1.1268	-0.396	0.2232	5.3892	1.2744	6.0984	0.3708	-0.216
2011	7	16	13	14	30	14.531	88.898	-1.2024	-0.5112	-2.0772	-0.6084	0.1908	1.6236	-0.9828	4.7196	0.252	0.684
2011	7	16	16	14	30	15.442	85.57	-0.7776	-0.054	-1.1484	-0.2376	0.0972	15.581	-2.3868	12.294	2.1744	5.634
2011	7	16	19	14	30	15.57	82.037	-1.8828	-0.1332	-1.6488	-0.162	0.0504	11.995	0.108	7.4952	2.8116	0.432
2011	7	16	22	14	30	12.101	92.232	-0.9072	-0.0072	-2.0484	-0.414	0.1188	-31.676	1.2924	1.35	-5.4792	1.4652
2011	7	17	1	14	30	10.121	92.512	-0.4788	0.1116	-1.0872	-0.252	0.1332	-35.701	-0.5472	1.8468	-5.742	1.6524
2011	7	17	4	14	30	11.248	93.202	-0.216	-0.1296	-1.6488	-0.126	0.0252	-25.272	-5.7276	0.2232	-1.962	-0.6156
2011	7	17	7	14	40	13.58	86.64	-1.512	-0.6876	-2.5488	-0.2592	0.2664	-0.5904	1.0044	6.0516	-0.4536	-1.9512
2011	7	17	10	14	30	14.977	77.623	-1.7316	-0.2052	-2.3256	-0.5688	0.1692	11.203	2.1096	5.5116	0.8316	-0.9036
2011	7	17	13	14	30	16.408	72.701	1.1844	0.8136	0.8064	0.1728	0.1764	38.473	2.9664	17.557	5.2488	3.8952
2011	7	17	16	14	30	17.157	71.776	-0.486	0.5796	-0.936	-0.1548	0.2016	35.554	0.7596	14.94	5.6664	5.13
2011	7	17	19	14	30	17.26	81.643	-2.646	-0.4032	-2.9916	-0.504	0.0756	-3.9996	3.7548	6.3648	-0.18	4.9824
2011	7	17	22	14	30	14.31	89.642	-2.61	-0.2448	-4.1796	-1.1412	-0.0036	-34.189	-1.5372	-0.8388	-5.9472	4.4424
2011	7	18	1	14	30	11.66	91.484	-1.7604	-0.2088	-2.7972	-0.4824	-0.0432	-37.588	0.5364	1.9044	-5.1012	0.9936
2011	7	18	4	14	30	10.415	91.086	-1.1412	0.2196	-1.926	-0.5256	0.1332	-45.054	2.808	4.2444	-7.4448	1.6884
2011	7	18	7	14	41	15.315	86.13	-1.4292	-0.2628	-2.8116	-0.864	0.0216	-31.752	3.4056	4.7628	-4.2984	1.9296
2011	7	18	10	14	30	19.309	65.991	4.5036	0.9396	1.1016	0.0864	0.18	67.082	7.2144	21.114	9.684	9.6048
2011	7	18	13	14	30	20.71	63.248	8.586	2.3832	4.9032	-0.6912	0.2736	106.55	12.049	29.531	16.121	5.9688
2011	7	18	16	14	30	20.122	65.399	4.6656	1.4796	3.0996	-0.5472	0.306	72.468	10.26	26.291	11.254	4.212
2011	7	18	19	14	30	19.142	66.68	1.4904	0.9324	0.7524	-0.81	0.1764	67.306	5.3028	14.242	10.598	-1.3176
2011	7	18	22	14	30	15.619	78.196	-5.0652	-0.2448	-3.2292	-0.7416	0.0576	-16.204	-3.5676	3.0348	-2.1312	7.344
2011	7	19	1	14	30	13.904	84.812	-3.9708	-0.4968	-3.5604	-0.7092	0.1656	1.0152	-5.9004	1.9656	1.6668	5.1336
2011	7	19	4	14	30	14.693	85.469	-3.3588	-0.5004	-3.5136	-1.2168	-0.0216	22.489	-4.5648	1.4076	2.2644	5.076
2011	7	19	7	14	33	17.089	83.836	-2.2896	-0.7092	-3.942	-0.9576	0.0072	65.11	2.124	4.0392	8.928	5.9976
2011	7	19	10	14	31	17.461	85.167	-0.8424	-0.2124	-2.4264	-0.2988	0.0504	38.146	7.6212	6.9552	5.868	2.7684
2011	7	19	13	14	30	17.785	82.384	-0.5328	-0.396	-3.1968	-0.306	0.09	33.858	-1.8684	5.8752	6.0336	2.9196
2011	7	19	16	14	30	19.583	NaN	NaN	NaN	NaN	NaN	NaN	NaN	NaN	NaN	NaN	NaN
2011	7	19	19	14	30	18.51	NaN	NaN	NaN	NaN	NaN	NaN	NaN	NaN	NaN	NaN	NaN
2011	7	19	22	14	30	13.972	NaN	NaN	NaN	NaN	NaN	NaN	NaN	NaN	NaN	NaN	NaN
2011	7	20	1	14	30	11.831	NaN	NaN	NaN	NaN	NaN	NaN	NaN	NaN	NaN	NaN	NaN
2011	7	20	4	14	30	11.277	NaN	NaN	NaN	NaN	NaN	NaN	NaN	NaN	NaN	NaN	NaN
2011	7	20	7	14	51	15.173	NaN	NaN	NaN	NaN	NaN	NaN	NaN	NaN	NaN	NaN	NaN
2011	7	20	10	14	30	18.48	NaN	NaN	NaN	NaN	NaN	NaN	NaN	NaN	NaN	NaN	NaN
2011	7	20	13	14	30	21.156	NaN	NaN	NaN	NaN	NaN	NaN	NaN	NaN	NaN	NaN	NaN
2011	7	20	16	14	31	20.872	NaN	NaN	NaN	NaN	NaN	NaN	NaN	NaN	NaN	NaN	NaN
2011	7	20	19	14	30	19.725	NaN	NaN	NaN	NaN	NaN	NaN	NaN	NaN	NaN	NaN	NaN
2011	7	20	22	14	30	15.511	NaN	NaN	NaN	NaN	NaN	NaN	NaN	NaN	NaN	NaN	NaN
2011	7	21	1	14	30	15.54	NaN	NaN	NaN	NaN	NaN	NaN	NaN	NaN	NaN	NaN	NaN
2011	7	21	4	14	30	15.844	NaN	NaN	NaN	NaN	NaN	NaN	NaN	NaN	NaN	NaN	NaN
2011	7	21	7	14	41	16.633	NaN	NaN	NaN	NaN	NaN	NaN	NaN	NaN	NaN	NaN	NaN
2011	7	21	10	14	30	18.436	NaN	NaN	NaN	NaN	NaN	NaN	NaN	NaN	NaN	NaN	NaN
2011	7	21	13	14	30	18.887	NaN	NaN	NaN	NaN	NaN	NaN	NaN	NaN	NaN	NaN	NaN
2011	7	21	16	14	30	20.602	99.305	-2.268	-0.7236	-3.276	-0.9036	0.216	-17.597	0.7632	11.592	-0.5292	5.0688
2011	7	21	19	14	30	19.47	109.23	-1.818	-0.9216	-2.6532	-1.5228	0.1368	-36.119	-0.5976	13.684	-4.266	-2.2644
2011	7	21	22	14	33	17.888	NaN	NaN	NaN	NaN	NaN	NaN	NaN	NaN	NaN	NaN	NaN
2011	7	22	1	14	30	17.525	NaN	NaN	NaN	NaN	NaN	NaN	NaN	NaN	NaN	NaN	NaN
2011	7	22	4	14	30	16.236	NaN	NaN	NaN	NaN	NaN	NaN	NaN	NaN	NaN	NaN	NaN
2011	7	24	19	14	32	17.001	67.257	NaN	NaN	NaN	NaN	NaN	NaN	NaN	NaN	NaN	NaN
2011	7	24	22	14	30	12.159	81.297	NaN	NaN	NaN	NaN	NaN	NaN	NaN	NaN	NaN	NaN
2011	7	25	1	14	30	10.062	87.379	NaN	NaN	NaN	NaN	NaN	NaN	NaN	NaN	NaN	NaN
2011	7	25	4	14	30	9.18	88.391	NaN	NaN	NaN	NaN	NaN	NaN	NaN	NaN	NaN	NaN
2011	7	25	7	14	42	14.021	83.366	NaN	NaN	NaN	NaN	NaN	NaN	NaN	NaN	NaN	NaN
2011	7	25	10	14	30	19.431	61.272	NaN	NaN	NaN	NaN	NaN	NaN	NaN	NaN	NaN	NaN
2011	7	25	13	14	30	20.127	59.465	NaN	NaN	NaN	NaN	NaN	NaN	NaN	NaN	NaN	NaN
2011	7	25	16	14	30	22.072	58.136	NaN	NaN	NaN	NaN	NaN	NaN	NaN	NaN	NaN	NaN
2011	7	25	19	14	31	18.27	69.495	NaN	NaN	NaN	NaN	NaN	NaN	NaN	NaN	NaN	NaN
2011	7	25	22	14	30	13.958	83.945	NaN	NaN	NaN	NaN	NaN	NaN	NaN	NaN	NaN	NaN
2011	7	26	1	14	30	12.248	87.247	NaN	NaN	NaN	NaN	NaN	NaN	NaN	NaN	NaN	NaN
2011	7	26	4	14	30	11.385	87.053	NaN	NaN	NaN	NaN	NaN	NaN	NaN	NaN	NaN	NaN
2011	7	26	7	14	42	16.114	83.471	NaN	NaN	NaN	NaN	NaN	NaN	NaN	NaN	NaN	NaN
2011	7	26	10	14	30	20.867	64.171	NaN	NaN	NaN	NaN	NaN	NaN	NaN	NaN	NaN	NaN
2011	7	26	13	14	30	22.008	53.061	NaN	NaN	NaN	NaN	NaN	NaN	NaN	NaN	NaN	NaN
2011	7	26	16	14	32	23.621	55.202	NaN	NaN	NaN	NaN	NaN	NaN	NaN	NaN	NaN	NaN
2011	7	26	19	14	30	20.391	72.317	NaN	NaN	NaN	NaN	NaN	NaN	NaN	NaN	NaN	NaN
2011	7	26	22	14	30	16.648	78.643	NaN	NaN	NaN	NaN	NaN	NaN	NaN	NaN	NaN	NaN
2011	7	27	1	14	33	15.026	83.999	NaN	NaN	NaN	NaN	NaN	NaN	NaN	NaN	NaN	NaN
2011	7	27	4	14	30	14.021	86.926	NaN	NaN	NaN	NaN	NaN	NaN	NaN	NaN	NaN	NaN
2011	7	27	7	14	41	17.172	82.334	NaN	NaN	NaN	NaN	NaN	NaN	NaN	NaN	NaN	NaN
2011	7	27	10	14	30	23.542	56.703	NaN	NaN	NaN	NaN	NaN	NaN	NaN	NaN	NaN	NaN
2011	7	27	13	14	30	24.341	56.236	NaN	NaN	NaN	NaN	NaN	NaN	NaN	NaN	NaN	NaN
2011	7	27	16	14	30	22.312	66.885	NaN	NaN	NaN	NaN	NaN	NaN	NaN	NaN	NaN	NaN
2011	7	27	19	14	30	20.274	71.519	NaN	NaN	NaN	NaN	NaN	NaN	NaN	NaN	NaN	NaN
2011	7	27	22	14	31	16.775	81.43	NaN	NaN	NaN	NaN	NaN	NaN	NaN	NaN	NaN	NaN
2011	7	28	1	14	30	15.8	85.025	NaN	NaN	NaN	NaN	NaN	NaN	NaN	NaN	NaN	NaN
2011	7	28	4	14	30	15.413	88.319	NaN	NaN	NaN	NaN	NaN	NaN	NaN	NaN	NaN	NaN
2011	7	28	7	14	30	18.48	83.486	NaN	NaN	NaN	NaN	NaN	NaN	NaN	NaN	NaN	NaN
2011	7	28	10	14	30	23.287	61.931	NaN	NaN	NaN	NaN	NaN	NaN	NaN	NaN	NaN	NaN
2011	7	28	13	14	30	24.772	56.965	NaN	NaN	NaN	NaN	NaN	NaN	NaN	NaN	NaN	NaN
2011	7	28	16	14	30	24.331	62.383	NaN	NaN	NaN	NaN	NaN	NaN	NaN	NaN	NaN	NaN
2011	7	28	19	14	30	21.763	67.417	NaN	NaN	NaN	NaN	NaN	NaN	NaN	NaN	NaN	NaN
2011	7	28	22	14	30	17.064	80.817	NaN	NaN	NaN	NaN	NaN	NaN	NaN	NaN	NaN	NaN
2011	7	29	1	14	30	14.962	83.456	NaN	NaN	NaN	NaN	NaN	NaN	NaN	NaN	NaN	NaN
2011	7	29	4	14	30	13.34	85.654	NaN	NaN	NaN	NaN	NaN	NaN	NaN	NaN	NaN	NaN
2011	7	29	7	14	42	16.653	80.085	NaN	NaN	NaN	NaN	NaN	NaN	NaN	NaN	NaN	NaN
2011	7	29	10	14	30	22.724	56.603	NaN	NaN	NaN	NaN	NaN	NaN	NaN	NaN	NaN	NaN
2011	7	29	13	14	40	23.856	55.608	NaN	NaN	NaN	NaN	NaN	NaN	NaN	NaN	NaN	NaN
2011	7	29	16	14	30	22.572	65.353	NaN	NaN	NaN	NaN	NaN	NaN	NaN	NaN	NaN	NaN
2011	7	29	19	14	30	18.627	89.25	NaN	NaN	NaN	NaN	NaN	NaN	NaN	NaN	NaN	NaN
2011	7	29	22	14	31	16.917	87.731	NaN	NaN	NaN	NaN	NaN	NaN	NaN	NaN	NaN	NaN
2011	7	30	1	14	30	14.825	90.375	NaN	NaN	NaN	NaN	NaN	NaN	NaN	NaN	NaN	NaN
2011	7	30	4	14	30	13.649	89.988	NaN	NaN	NaN	NaN	NaN	NaN	NaN	NaN	NaN	NaN
2011	7	30	7	14	32	16.094	81.24	NaN	NaN	NaN	NaN	NaN	NaN	NaN	NaN	NaN	NaN
2011	7	30	10	14	30	18.868	66.899	NaN	NaN	NaN	NaN	NaN	NaN	NaN	NaN	NaN	NaN
2011	7	30	13	14	30	19.701	61.896	NaN	NaN	NaN	NaN	NaN	NaN	NaN	NaN	NaN	NaN
2011	7	30	16	14	30	18.662	58.273	NaN	NaN	NaN	NaN	NaN	NaN	NaN	NaN	NaN	NaN
2011	7	30	19	14	30	15.629	71.908	NaN	NaN	NaN	NaN	NaN	NaN	NaN	NaN	NaN	NaN
2011	7	30	22	14	30	12.743	82.991	NaN	NaN	NaN	NaN	NaN	NaN	NaN	NaN	NaN	NaN
2011	7	31	1	14	30	11.669	84.392	NaN	NaN	NaN	NaN	NaN	NaN	NaN	NaN	NaN	NaN
2011	7	31	4	14	30	12.904	84.569	NaN	NaN	NaN	NaN	NaN	NaN	NaN	NaN	NaN	NaN
2011	7	31	7	14	50	15.139	74.993	NaN	NaN	NaN	NaN	NaN	NaN	NaN	NaN	NaN	NaN
2011	7	31	10	14	30	19.318	55.652	NaN	NaN	NaN	NaN	NaN	NaN	NaN	NaN	NaN	NaN
2011	7	31	13	14	30	19.828	48.64	NaN	NaN	NaN	NaN	NaN	NaN	NaN	NaN	NaN	NaN
2011	7	31	16	14	30	20.955	45.612	NaN	NaN	NaN	NaN	NaN	NaN	NaN	NaN	NaN	NaN
2011	7	31	19	14	30	17.059	52.176	NaN	NaN	NaN	NaN	NaN	NaN	NaN	NaN	NaN	NaN
2011	7	31	22	14	30	11.831	74.073	NaN	NaN	NaN	NaN	NaN	NaN	NaN	NaN	NaN	NaN
2011	8	1	1	14	30	10.43	77.873	NaN	NaN	NaN	NaN	NaN	NaN	NaN	NaN	NaN	NaN
2011	8	1	4	14	30	9.224	82.945	NaN	NaN	NaN	NaN	NaN	NaN	NaN	NaN	NaN	NaN
2011	8	1	7	14	40	12.649	73.2	NaN	NaN	NaN	NaN	NaN	NaN	NaN	NaN	NaN	NaN
2011	8	1	10	14	30	14.34	66.562	NaN	NaN	NaN	NaN	NaN	NaN	NaN	NaN	NaN	NaN
2011	8	1	13	14	32	15.433	56.173	NaN	NaN	NaN	NaN	NaN	NaN	NaN	NaN	NaN	NaN
2011	8	1	16	14	30	14.898	52.528	NaN	NaN	NaN	NaN	NaN	NaN	NaN	NaN	NaN	NaN
2011	8	1	19	14	30	12.488	63.675	NaN	NaN	NaN	NaN	NaN	NaN	NaN	NaN	NaN	NaN
2011	8	1	22	14	30	8.014	79.522	NaN	NaN	NaN	NaN	NaN	NaN	NaN	NaN	NaN	NaN
2011	8	2	1	14	30	6.358	82.679	NaN	NaN	NaN	NaN	NaN	NaN	NaN	NaN	NaN	NaN
2011	8	2	4	14	30	6.137	84.031	NaN	NaN	NaN	NaN	NaN	NaN	NaN	NaN	NaN	NaN
2011	8	2	7	15	2	8.46	81.945	NaN	NaN	NaN	NaN	NaN	NaN	NaN	NaN	NaN	NaN
2011	8	2	10	14	30	14.085	58.462	NaN	NaN	NaN	NaN	NaN	NaN	NaN	NaN	NaN	NaN
2011	8	2	13	14	30	17.246	51.194	NaN	NaN	NaN	NaN	NaN	NaN	NaN	NaN	NaN	NaN
2011	8	2	16	14	30	18.98	47.22	NaN	NaN	NaN	NaN	NaN	NaN	NaN	NaN	NaN	NaN
2011	8	2	19	14	31	15.467	61.145	NaN	NaN	NaN	NaN	NaN	NaN	NaN	NaN	NaN	NaN
2011	8	2	22	14	30	9.949	76.27	NaN	NaN	NaN	NaN	NaN	NaN	NaN	NaN	NaN	NaN
2011	8	3	1	14	30	8.235	79.439	NaN	NaN	NaN	NaN	NaN	NaN	NaN	NaN	NaN	NaN
2011	8	3	4	14	30	7.647	81.347	NaN	NaN	NaN	NaN	NaN	NaN	NaN	NaN	NaN	NaN
2011	8	3	7	14	52	12.257	78.62	NaN	NaN	NaN	NaN	NaN	NaN	NaN	NaN	NaN	NaN
2011	8	3	10	14	30	17.75	49.047	NaN	NaN	NaN	NaN	NaN	NaN	NaN	NaN	NaN	NaN
2011	8	3	13	14	31	19.803	43.848	NaN	NaN	NaN	NaN	NaN	NaN	NaN	NaN	NaN	NaN
2011	8	3	16	14	30	21.474	39.932	NaN	NaN	NaN	NaN	NaN	NaN	NaN	NaN	NaN	NaN
2011	8	3	19	14	30	18.02	57.466	NaN	NaN	NaN	NaN	NaN	NaN	NaN	NaN	NaN	NaN
2011	8	3	22	14	30	12.894	71.395	NaN	NaN	NaN	NaN	NaN	NaN	NaN	NaN	NaN	NaN
2011	8	4	1	14	30	10.062	78.441	NaN	NaN	NaN	NaN	NaN	NaN	NaN	NaN	NaN	NaN
2011	8	4	4	14	30	8.945	82.961	NaN	NaN	NaN	NaN	NaN	NaN	NaN	NaN	NaN	NaN
2011	8	4	7	14	52	13.09	78.276	NaN	NaN	NaN	NaN	NaN	NaN	NaN	NaN	NaN	NaN
2011	8	4	10	14	30	19.034	57.613	NaN	NaN	NaN	NaN	NaN	NaN	NaN	NaN	NaN	NaN
2011	8	4	13	14	30	22.498	48.991	NaN	NaN	NaN	NaN	NaN	NaN	NaN	NaN	NaN	NaN
2011	8	4	16	14	30	22.895	53.298	NaN	NaN	NaN	NaN	NaN	NaN	NaN	NaN	NaN	NaN
2011	8	4	19	14	30	15.932	88.829	NaN	NaN	NaN	NaN	NaN	NaN	NaN	NaN	NaN	NaN
2011	8	4	22	14	32	13.963	88.028	NaN	NaN	NaN	NaN	NaN	NaN	NaN	NaN	NaN	NaN
2011	8	5	1	14	30	12.302	86.028	NaN	NaN	NaN	NaN	NaN	NaN	NaN	NaN	NaN	NaN
2011	8	5	4	14	30	12.012	85.773	NaN	NaN	NaN	NaN	NaN	NaN	NaN	NaN	NaN	NaN
2011	8	5	7	14	41	15.09	85.106	NaN	NaN	NaN	NaN	NaN	NaN	NaN	NaN	NaN	NaN
2011	8	5	10	14	30	17.917	84.608	NaN	NaN	NaN	NaN	NaN	NaN	NaN	NaN	NaN	NaN
2011	8	5	13	14	30	19.725	75.083	NaN	NaN	NaN	NaN	NaN	NaN	NaN	NaN	NaN	NaN
2011	8	5	16	14	30	20.744	71.199	NaN	NaN	NaN	NaN	NaN	NaN	NaN	NaN	NaN	NaN
2011	8	5	19	14	30	17.696	77.897	NaN	NaN	NaN	NaN	NaN	NaN	NaN	NaN	NaN	NaN
2011	8	5	22	14	31	13.566	85.18	NaN	NaN	NaN	NaN	NaN	NaN	NaN	NaN	NaN	NaN
2011	8	6	1	14	30	11.846	87.457	NaN	NaN	NaN	NaN	NaN	NaN	NaN	NaN	NaN	NaN
2011	8	6	4	14	30	11.405	88.538	NaN	NaN	NaN	NaN	NaN	NaN	NaN	NaN	NaN	NaN
2011	8	6	7	14	42	13.649	85.97	NaN	NaN	NaN	NaN	NaN	NaN	NaN	NaN	NaN	NaN
2011	8	6	10	14	30	16.8	77.896	NaN	NaN	NaN	NaN	NaN	NaN	NaN	NaN	NaN	NaN
2011	8	6	13	14	30	16.947	84.969	NaN	NaN	NaN	NaN	NaN	NaN	NaN	NaN	NaN	NaN
2011	8	6	16	14	30	17.05	83.373	NaN	NaN	NaN	NaN	NaN	NaN	NaN	NaN	NaN	NaN
2011	8	6	19	14	30	15.633	87.185	NaN	NaN	NaN	NaN	NaN	NaN	NaN	NaN	NaN	NaN
2011	8	6	22	14	30	15.967	87.654	NaN	NaN	NaN	NaN	NaN	NaN	NaN	NaN	NaN	NaN
2011	8	7	1	14	30	16.207	87.29	NaN	NaN	NaN	NaN	NaN	NaN	NaN	NaN	NaN	NaN
2011	8	7	4	14	30	16.07	87.463	NaN	NaN	NaN	NaN	NaN	NaN	NaN	NaN	NaN	NaN
2011	8	7	7	15	4	16.54	87.26	NaN	NaN	NaN	NaN	NaN	NaN	NaN	NaN	NaN	NaN
2011	8	7	10	14	30	19.338	83.297	NaN	NaN	NaN	NaN	NaN	NaN	NaN	NaN	NaN	NaN
2011	8	7	13	14	31	19.259	75.331	NaN	NaN	NaN	NaN	NaN	NaN	NaN	NaN	NaN	NaN
2011	8	7	16	14	30	18.853	64.172	NaN	NaN	NaN	NaN	NaN	NaN	NaN	NaN	NaN	NaN
2011	8	7	19	14	30	16.055	86.29	NaN	NaN	NaN	NaN	NaN	NaN	NaN	NaN	NaN	NaN
2011	8	7	22	14	30	13.865	91.186	NaN	NaN	NaN	NaN	NaN	NaN	NaN	NaN	NaN	NaN
2011	8	8	1	14	30	14.796	88.102	NaN	NaN	NaN	NaN	NaN	NaN	NaN	NaN	NaN	NaN
2011	8	8	4	14	30	15.668	87.92	NaN	NaN	NaN	NaN	NaN	NaN	NaN	NaN	NaN	NaN
2011	8	8	7	14	41	15.766	88.767	NaN	NaN	NaN	NaN	NaN	NaN	NaN	NaN	NaN	NaN
2011	8	8	10	14	30	14.742	84.581	NaN	NaN	NaN	NaN	NaN	NaN	NaN	NaN	NaN	NaN
2011	8	8	13	14	30	16.682	74.268	NaN	NaN	NaN	NaN	NaN	NaN	NaN	NaN	NaN	NaN
2011	8	8	16	14	30	16.491	68.224	NaN	NaN	NaN	NaN	NaN	NaN	NaN	NaN	NaN	NaN
2011	8	8	19	14	30	14.693	72.909	NaN	NaN	NaN	NaN	NaN	NaN	NaN	NaN	NaN	NaN
2011	8	8	22	14	30	10.743	85.876	NaN	NaN	NaN	NaN	NaN	NaN	NaN	NaN	NaN	NaN
2011	8	9	1	14	30	10.587	89.704	NaN	NaN	NaN	NaN	NaN	NaN	NaN	NaN	NaN	NaN
2011	8	9	4	14	30	9.969	90.257	NaN	NaN	NaN	NaN	NaN	NaN	NaN	NaN	NaN	NaN
2011	8	9	7	14	30	12.865	87.823	NaN	NaN	NaN	NaN	NaN	NaN	NaN	NaN	NaN	NaN
2011	8	9	10	14	31	16.442	75.422	NaN	NaN	NaN	NaN	NaN	NaN	NaN	NaN	NaN	NaN
2011	8	9	13	14	31	15.707	78.467	NaN	NaN	NaN	NaN	NaN	NaN	NaN	NaN	NaN	NaN
2011	8	9	16	14	30	14.992	76.593	NaN	NaN	NaN	NaN	NaN	NaN	NaN	NaN	NaN	NaN
2011	8	9	19	14	30	13.909	84.361	NaN	NaN	NaN	NaN	NaN	NaN	NaN	NaN	NaN	NaN
2011	8	9	22	14	30	10.89	85.623	NaN	NaN	NaN	NaN	NaN	NaN	NaN	NaN	NaN	NaN
2011	8	10	1	14	30	11.361	86.615	NaN	NaN	NaN	NaN	NaN	NaN	NaN	NaN	NaN	NaN
2011	8	10	4	14	31	10.023	86.009	NaN	NaN	NaN	NaN	NaN	NaN	NaN	NaN	NaN	NaN
2011	8	10	7	15	2	11.9	85.814	NaN	NaN	NaN	NaN	NaN	NaN	NaN	NaN	NaN	NaN
2011	8	10	10	14	30	13.071	75.016	NaN	NaN	NaN	NaN	NaN	NaN	NaN	NaN	NaN	NaN
2011	8	10	13	14	30	14.051	65.574	NaN	NaN	NaN	NaN	NaN	NaN	NaN	NaN	NaN	NaN
2011	8	10	16	14	30	14.771	64.559	NaN	NaN	NaN	NaN	NaN	NaN	NaN	NaN	NaN	NaN
2011	8	10	19	14	30	11.297	79.026	NaN	NaN	NaN	NaN	NaN	NaN	NaN	NaN	NaN	NaN
2011	8	10	22	14	30	7.524	88.454	NaN	NaN	NaN	NaN	NaN	NaN	NaN	NaN	NaN	NaN
2011	8	11	1	14	30	5.691	89.731	NaN	NaN	NaN	NaN	NaN	NaN	NaN	NaN	NaN	NaN
2011	8	11	4	14	30	5.015	90.133	NaN	NaN	NaN	NaN	NaN	NaN	NaN	NaN	NaN	NaN
2011	8	11	7	14	41	8.911	86.038	NaN	NaN	NaN	NaN	NaN	NaN	NaN	NaN	NaN	NaN
2011	8	11	13	14	30	14.271	60.942	NaN	NaN	NaN	NaN	NaN	NaN	NaN	NaN	NaN	NaN
2011	8	11	16	14	31	15.32	62.614	NaN	NaN	NaN	NaN	NaN	NaN	NaN	NaN	NaN	NaN
2011	8	11	19	14	30	12.38	81.336	NaN	NaN	NaN	NaN	NaN	NaN	NaN	NaN	NaN	NaN
2011	8	11	22	14	31	10.111	85.521	NaN	NaN	NaN	NaN	NaN	NaN	NaN	NaN	NaN	NaN
2011	8	12	1	14	30	8.646	90.283	NaN	NaN	NaN	NaN	NaN	NaN	NaN	NaN	NaN	NaN
2011	8	12	4	14	30	6.613	89.147	NaN	NaN	NaN	NaN	NaN	NaN	NaN	NaN	NaN	NaN
2011	8	12	7	14	41	9.19	88.476	NaN	NaN	NaN	NaN	NaN	NaN	NaN	NaN	NaN	NaN
2011	8	12	10	14	30	15.442	65.377	NaN	NaN	NaN	NaN	NaN	NaN	NaN	NaN	NaN	NaN
2011	8	12	13	14	30	15.256	66.174	NaN	NaN	NaN	NaN	NaN	NaN	NaN	NaN	NaN	NaN
2011	8	12	16	14	30	16.408	58.228	NaN	NaN	NaN	NaN	NaN	NaN	NaN	NaN	NaN	NaN
2011	8	12	19	14	30	13.615	78.102	NaN	NaN	NaN	NaN	NaN	NaN	NaN	NaN	NaN	NaN
2011	8	12	22	14	30	9.2	84.502	NaN	NaN	NaN	NaN	NaN	NaN	NaN	NaN	NaN	NaN
2011	8	13	1	14	30	7.803	86.628	-1.0224	-0.1332	-2.3616	-0.7416	0.0468	12.881	-2.124	4.7484	1.53	2.9196
2011	8	13	4	14	30	7.093	88.25	-1.3824	-0.036	-2.6424	-0.9144	-0.162	-48.208	-3.9204	2.412	-7.29	-1.728
2011	8	13	7	14	51	10.072	86.665	-0.8532	-0.1188	-2.052	-0.954	-0.1332	-44.557	-2.088	7.8192	-8.6472	-1.476
2011	8	13	10	14	30	15.482	71.329	-1.1556	0.504	-0.4248	-0.9324	0.054	54.216	2.2284	63.716	6.9912	-0.5868
2011	8	13	13	14	30	17.716	53.681	3.3948	2.2932	3.5784	0	0.6696	88.528	24.383	138.02	14.4	12.146
2011	8	13	16	14	30	17.549	54.847	2.538	1.962	3.222	0.1008	0.2952	79.438	10.073	104	14.036	8.8956
2011	8	13	19	14	30	13.786	72.456	-6.6816	-0.0504	-2.5812	-0.9216	0.1188	6.2604	3.3516	11.534	0.8568	-0.5508
2011	8	13	22	14	31	10.018	80.686	-2.3328	0.0144	-2.8404	-0.6948	-0.0648	-18.558	1.8072	4.77	-3.6144	1.134
2011	8	14	1	14	30	8.563	82.145	-2.4228	-0.7524	-4.4388	-0.5976	-0.0144	-4.2624	-4.3776	-7.5996	-1.4328	1.4832
2011	8	14	4	14	30	7.387	83.833	-1.0548	0.3528	-2.5236	-0.3888	0.2844	-12.449	8.7192	15.7	-3.2364	9.9
2011	8	14	7	14	53	10.498	81.783	-1.8648	-0.3312	-3.4668	-1.6956	-0.7632	-33.239	-25.348	-21.802	-7.2684	-27.796
2011	8	14	10	14	31	16.942	63.235	0.0756	1.7496	0.8568	-0.1656	0.5724	144.67	0.5112	90.536	26.183	22.604
2011	8	14	13	14	30	16.932	59.35	3.1716	2.7792	3.8232	-0.1728	0.4356	60.408	20.182	83.855	9.234	-1.152
2011	8	14	16	14	31	18.304	61.275	4.8816	2.4156	4.4244	-0.3744	0.3276	69.466	13.309	96.595	10.602	0.2628
2011	8	14	19	14	30	15.82	69.67	-2.7864	1.026	-0.6156	-0.3096	-0.0468	39.319	11.668	35.899	6.156	10.336
2011	8	14	22	14	30	12.963	78.635	-4.2588	0.0036	-2.808	-0.7524	-0.1152	13.615	2.1996	5.1912	1.476	4.644
2011	8	15	1	14	30	12.899	80.752	-3.5424	-0.2628	-3.4992	-0.792	-0.144	1.9548	-4.4784	13.349	-0.504	3.5064
[truncated: 7,533 more rows]
